# Supplementary material for: Effects of PKM2 on global metabolic changes and prognosis in hepatocellular carcinoma: from gene expression to drug discovery
Source: BMC Cancer. 2018 Nov 21;18:1150. doi: 10.1186/s12885-018-5023-0 (PMC6249977; doi:10.1186/s12885-018-5023-0)
Supplement: Supplementary file 1 — Table S1. Differentially expressed genes in high-PKM2 group. Table S2. Differentially expressed genes in low-PKM2 group. Table S3. Descriptive statistics of PKM2 and other clinical features grouped by hierarchical clustering. Table S4. Multivariate logistic regression between PKM2 and hierarchical clustering groups with adjusted covariates. Table S5. Details of gene set enrichment analysis in high-PKM2 vs. controls, low-PKM2 vs. controls and high-PKM2 vs. low-PKM2. Table S6. Correlation between PKM2 and metabolic genes in high-PKM2 group. Table S7. Correlation between PKM2 and metabolic genes in low-PKM2 group. Table S8. Survival analysis of up-regulated and PKM2-positively correlated metabolic genes. Table S9. Survival analysis of down-regulated and PKM2-negatively correlated metabolic genes. Table S10. Interaction of PKM2 and PKM2-uncorrelated metabolic genes on patients’ overall survival. Table S11. Transcriptional regulation relationships of key metabolic genes. Table S12. Information of key metabolic genes and drugs. Table S13. Predicted compounds that affect risk metabolic genes by L1000CDS2 web tools. (XLSX 794 kb) [file 12885_2018_5023_MOESM1_ESM.xlsx]

## Sheet: Table S1
Table S1. Differentially expressed genes in high-PKM2 group.
Gene	logFC	AveExpr	t	P.Value	adj.P.Val	B
CLEC4M	-8.73724	2.90463	-34.1	2.53112e-93	4.22849e-89	202.085
CLEC1B	-8.10859	2.4781	-31.709	3.47034e-87	2.89877e-83	188.124
CLEC4G	-8.36371	4.26744	-28.2683	7.77067e-78	4.32722e-74	166.811
GDF2	-7.74434	2.66898	-26.9373	4.76429e-74	1.98981e-70	158.166
GABRD	4.70648	5.61392	24.479	8.46553e-67	2.8285e-63	141.602
FCN2	-8.25328	4.00611	-24.4202	1.27329e-66	3.54527e-63	141.197
NDST3	-4.27024	1.68598	-24.3712	1.79067e-66	4.27355e-63	140.858
STAB2	-7.15926	3.90823	-23.8365	7.52256e-65	1.5709e-61	137.147
UBE2T	4.03255	7.13441	23.2624	4.3275e-63	8.0328e-60	133.122
CDKN3	4.75929	6.75267	23.2315	5.38755e-63	9.00045e-60	132.904
CRHBP	-7.1321	5.38168	-22.7535	1.62361e-61	2.46582e-58	129.521
IQGAP3	4.83291	7.81216	22.7202	2.06084e-61	2.86904e-58	129.284
BMPER	-5.78084	3.63154	-22.345	3.04715e-60	3.91582e-57	126.608
KIF2C	4.90575	7.11504	22.1255	1.48474e-59	1.77171e-56	125.034
CDCA5	3.89238	7.69141	21.8751	9.1e-59	1.0135e-55	123.232
CCNB2	4.79896	7.13145	21.8036	1.52951e-58	1.597e-55	122.716
MELK	4.79243	6.49565	21.7831	1.77419e-58	1.74351e-55	122.569
NUF2	5.08581	6.27822	21.7672	1.99264e-58	1.84939e-55	122.453
CDC20	5.16377	7.8837	21.7045	3.14322e-58	2.76371e-55	122
KIF4A	4.70609	7.23133	21.6653	4.18047e-58	3.49195e-55	121.717
NCAPG	4.76118	7.54042	21.5506	9.64161e-58	7.67013e-55	120.886
PRC1	3.81325	8.34556	21.5404	1.03861e-57	7.88681e-55	120.812
NDC80	4.37739	6.78376	21.4955	1.44155e-57	1.04707e-54	120.487
CENPF	4.41761	8.48918	21.2669	7.66646e-57	5.33649e-54	118.826
KIF20A	4.81965	7.12078	21.2563	8.2818e-57	5.53423e-54	118.749
KIFC1	4.39867	7.74843	21.2098	1.16486e-56	7.48465e-54	118.41
EXO1	4.52511	6.00292	21.2013	1.23923e-56	7.6676e-54	118.348
CCNB1	3.77795	8.58627	21.1876	1.37016e-56	8.17496e-54	118.248
BUB1	4.64668	6.71321	21.1364	1.99552e-56	1.14956e-53	117.875
PLK1	4.3321	7.47389	21.1183	2.27792e-56	1.2685e-53	117.743
SKA1	4.80447	6.11379	21.098	2.6452e-56	1.42551e-53	117.594
HJURP	4.52933	6.81734	21.029	4.3909e-56	2.29233e-53	117.091
MYBL2	5.04836	8.08493	20.988	5.93317e-56	3.00362e-53	116.791
CDC25C	4.92453	5.67594	20.9147	1.018e-55	5.00196e-53	116.255
SPC25	4.2148	5.60135	20.8999	1.13443e-55	5.41482e-53	116.147
CENPA	4.5044	5.50931	20.8726	1.38765e-55	6.43949e-53	115.947
DLGAP5	4.73664	6.34366	20.8641	1.4776e-55	6.67156e-53	115.884
UBE2C	4.86268	7.5884	20.7823	2.69913e-55	1.18662e-52	115.285
TROAP	4.85446	6.78214	20.6539	6.96377e-55	2.98299e-52	114.343
CDK1	4.19752	7.88674	20.6348	8.02194e-55	3.35036e-52	114.203
E2F1	4.13009	8.03256	20.5481	1.5227e-54	6.20443e-52	113.565
TOP2A	4.79662	9.16897	20.5262	1.79116e-54	7.12454e-52	113.404
CCL23	-3.88598	2.3092	-20.5184	1.89739e-54	7.37159e-52	113.347
NEK2	4.6907	6.76659	20.512	1.98875e-54	7.55091e-52	113.3
FANCI	3.10412	8.17227	20.3833	5.161e-54	1.91599e-51	112.352
CDC45	4.60333	6.2938	20.3606	6.10966e-54	2.21887e-51	112.184
TUBE1	-2.40393	7.8199	-20.3166	8.46966e-54	3.01051e-51	111.859
TRIP13	4.03749	6.38707	20.3057	9.18338e-54	3.1962e-51	111.779
COLEC10	-6.01383	5.03452	-20.3029	9.37855e-54	3.19751e-51	111.758
BIRC5	5.02666	7.02271	20.2716	1.18247e-53	3.95088e-51	111.528
PKMYT1	3.91078	6.73754	20.215	1.80081e-53	5.8989e-51	111.109
MKI67	3.99876	9.06664	20.1807	2.32461e-53	7.46827e-51	110.855
PTTG1	4.36916	7.88479	20.1635	2.64241e-53	8.32908e-51	110.728
CDC6	4.02056	7.67682	19.9648	1.1603e-52	3.58963e-50	109.257
INS-IGF2	-8.70194	4.69697	-19.9301	1.50324e-52	4.56602e-50	108.999
RCAN1	-2.93603	10.2821	-19.9108	1.73637e-52	5.17996e-50	108.856
FOXM1	4.27919	8.2753	19.8751	2.267e-52	6.64429e-50	108.591
BUB1B	4.46389	6.52367	19.857	2.59384e-52	7.47116e-50	108.457
TTK	4.86343	5.91282	19.851	2.71262e-52	7.68085e-50	108.412
DTL	3.8884	7.33818	19.76	5.35575e-52	1.49122e-49	107.736
FCN3	-5.99933	7.10802	-19.7487	5.83085e-52	1.59689e-49	107.652
OLFML2B	3.66015	7.40801	19.6255	1.46595e-51	3.95003e-49	106.735
KIF18B	4.35487	6.40938	19.6146	1.59055e-51	4.18634e-49	106.654
SKA3	4.12407	5.95616	19.6135	1.60377e-51	4.18634e-49	106.645
CDCA3	4.05936	6.64105	19.6091	1.65745e-51	4.25149e-49	106.613
CPEB3	-3.16109	7.73049	-19.6073	1.67963e-51	4.25149e-49	106.599
CDT1	4.04448	7.5157	19.5701	2.22056e-51	5.53682e-49	106.322
PLVAP	2.78679	10.6018	19.5502	2.57738e-51	6.33201e-49	106.174
EZH2	3.0127	7.69703	19.4891	4.07424e-51	9.86439e-49	105.718
CENPM	4.39497	6.57846	19.4842	4.22807e-51	1.00358e-48	105.681
COL6A6	-3.88675	2.21186	-19.483	4.26518e-51	1.00358e-48	105.673
TNFRSF4	3.47752	5.94856	19.452	5.38178e-51	1.24872e-48	105.442
RRM2	3.80248	8.89575	19.4347	6.13116e-51	1.40311e-48	105.312
CDCA8	3.69444	7.16736	19.417	6.99974e-51	1.58024e-48	105.18
AZI1	2.21969	8.2099	19.2955	1.74412e-50	3.88497e-48	104.272
VIPR1	-5.226	5.64289	-19.2892	1.82932e-50	3.99333e-48	104.225
GTSE1	4.03389	6.2989	19.2884	1.84058e-50	3.99333e-48	104.219
ANLN	4.48301	7.33097	19.2636	2.21755e-50	4.74953e-48	104.033
SPATS2	1.99246	8.64583	19.2559	2.3507e-50	4.97099e-48	103.975
ADAMTS13	-3.2818	7.57546	-19.2068	3.40082e-50	7.10177e-48	103.608
RACGAP1	2.87342	8.19143	19.1898	3.86616e-50	7.97383e-48	103.481
CENPL	2.45432	6.65253	19.1822	4.09172e-50	8.33612e-48	103.424
KIF23	4.11113	6.58943	19.1596	4.85293e-50	9.76783e-48	103.255
FBXL18	2.42468	8.15888	19.1542	5.05219e-50	1.00478e-47	103.215
ASPM	4.33567	8.04412	18.9893	1.75255e-49	3.44448e-47	101.978
C15orf42	3.98211	5.30608	18.9383	2.5742e-49	5.00054e-47	101.595
CSRNP1	-2.42864	9.82948	-18.7896	7.91949e-49	1.52072e-46	100.478
PBK	4.33034	6.39019	18.671	1.94416e-48	3.69081e-46	99.5844
C9orf100	2.96728	6.79974	18.6238	2.77932e-48	5.21699e-46	99.2289
TPPP2	-4.05672	2.80827	-18.5814	3.83302e-48	7.11493e-46	98.9092
CENPE	3.8921	6.30852	18.5458	5.01777e-48	9.21174e-46	98.6414
SHCBP1	3.78319	5.95053	18.4943	7.41595e-48	1.34664e-45	98.2528
C14orf53	-3.51209	1.33654	-18.4773	8.43784e-48	1.51573e-45	98.1245
AURKA	2.99449	8.32778	18.4712	8.83931e-48	1.57095e-45	98.0782
EME1	3.35927	5.35603	18.4658	9.21025e-48	1.61965e-45	98.0373
AADAT	-4.24256	7.03297	-18.4501	1.03727e-47	1.80507e-45	97.9191
ASF1B	3.38225	7.36725	18.4397	1.12303e-47	1.93416e-45	97.8401
CEP55	3.701	6.10509	18.3981	1.53976e-47	2.62482e-45	97.5262
TRAIP	3.60285	5.79384	18.3772	1.80396e-47	3.04414e-45	97.3687
ORC1L	3.76673	5.93575	18.364	1.9952e-47	3.33318e-45	97.2685
E2F2	3.38446	5.62609	18.3446	2.31145e-47	3.82327e-45	97.1222
MND1	4.11176	4.88555	18.2976	3.30324e-47	5.41019e-45	96.7671
CCNA2	3.86345	7.51531	18.2448	4.93753e-47	8.00838e-45	96.3673
HMMR	4.02549	6.89285	18.2298	5.53451e-47	8.89033e-45	96.2538
NCAPH	3.74713	6.55684	18.1997	6.95492e-47	1.10656e-44	96.0265
CYP1A2	-9.57676	6.53766	-18.1669	8.92817e-47	1.39663e-44	95.7781
AURKB	4.11463	6.77472	18.1667	8.94526e-47	1.39663e-44	95.7762
KCNN2	-4.7563	4.80493	-18.1575	9.59056e-47	1.48352e-44	95.7069
UHRF1	4.10357	6.53085	18.1503	1.0128e-46	1.55229e-44	95.6527
DEPDC1	4.32994	6.11929	18.1466	1.04207e-46	1.58262e-44	95.6244
C16orf59	3.35646	6.28148	18.0725	1.83258e-46	2.75812e-44	95.0629
KIF18A	4.10777	5.20197	18.0335	2.46633e-46	3.67879e-44	94.7675
TACC3	2.75036	9.13378	18.0202	2.72884e-46	4.03434e-44	94.6669
ZFP1	-2.01916	7.48623	-18.0053	3.05638e-46	4.47894e-44	94.5541
PLXDC1	3.49351	6.93036	17.9778	3.77129e-46	5.47853e-44	94.3451
THY1	3.21235	10.2049	17.961	4.28628e-46	6.17298e-44	94.2178
LRAT	-4.20891	4.94936	-17.9538	4.5277e-46	6.46493e-44	94.1633
OIT3	-4.55391	7.68906	-17.9487	4.70584e-46	6.63922e-44	94.1249
HIGD1B	3.14523	3.78922	17.9481	4.72924e-46	6.63922e-44	94.1199
RANBP3L	-4.7811	3.07039	-17.9004	6.80486e-46	9.4735e-44	93.758
CCDC99	2.20287	7.12962	17.8924	7.23066e-46	9.98309e-44	93.6977
ORC6L	3.35863	5.77091	17.8393	1.08429e-45	1.48476e-43	93.2946
DBH	-5.02577	5.94847	-17.7871	1.61542e-45	2.19408e-43	92.8981
SLC26A6	2.76516	8.36498	17.7467	2.20003e-45	2.96401e-43	92.5909
ESR1	-4.91084	6.27432	-17.7372	2.3646e-45	3.16025e-43	92.5191
MSTO1	1.89164	9.49998	17.6639	4.14181e-45	5.49151e-43	91.9616
DIAPH3	3.64957	5.20374	17.6487	4.65133e-45	6.11851e-43	91.8462
CCNE1	3.64875	6.03737	17.6425	4.87707e-45	6.36534e-43	91.7991
FAM189B	1.83108	9.38007	17.64	4.97311e-45	6.44037e-43	91.7797
TMEM206	1.74948	6.7474	17.6152	6.0097e-45	7.72293e-43	91.5914
RAD54L	3.97145	5.59414	17.5868	7.46644e-45	9.5217e-43	91.3755
PVALB	-3.76405	2.06428	-17.5489	9.98314e-45	1.26347e-42	91.0865
RECQL4	3.40951	8.13267	17.5041	1.40644e-44	1.76662e-42	90.7456
ACAD11	-2.36896	10.2657	-17.4028	3.05498e-44	3.80869e-42	89.974
C5orf34	2.80059	4.57114	17.3845	3.51356e-44	4.34797e-42	89.8349
FAM54A	3.61148	4.64297	17.3543	4.43067e-44	5.44255e-42	89.6043
TCF19	3.05749	8.26399	17.3419	4.87166e-44	5.94058e-42	89.5099
MCM10	3.932	5.69916	17.2559	9.42101e-44	1.14049e-41	88.8539
E2F8	4.08041	5.35789	17.2311	1.1391e-43	1.36906e-41	88.665
TTC36	-7.20284	5.45897	-17.2092	1.34788e-43	1.60841e-41	88.4976
C12orf48	2.98838	5.94457	17.1857	1.61351e-43	1.91173e-41	88.3187
TMEM120B	1.50199	8.21553	17.1765	1.73206e-43	2.03773e-41	88.2482
MARCO	-6.96016	5.58226	-17.1663	1.87263e-43	2.1877e-41	88.1706
ANGPTL6	-4.13827	6.37722	-17.1642	1.9036e-43	2.20844e-41	88.1542
C1RL	-2.08639	11.6845	-17.1505	2.1133e-43	2.43482e-41	88.0503
MMP11	4.17212	8.36601	17.1431	2.23828e-43	2.56115e-41	87.9931
ZWINT	3.00049	8.22186	17.0419	4.86689e-43	5.49533e-41	87.2205
FANCD2	2.96865	6.9973	17.0418	4.86836e-43	5.49533e-41	87.2202
FBXO43	3.50591	4.14885	17.0352	5.12439e-43	5.74551e-41	87.1692
COL25A1	-3.46824	1.88027	-17.0192	5.79377e-43	6.45272e-41	87.0471
GPR182	-4.41759	2.99704	-17.0175	5.86684e-43	6.49082e-41	87.0347
CDH13	2.79196	7.02949	16.992	7.14021e-43	7.84765e-41	86.8393
CCBE1	-4.73116	3.15794	-16.9801	7.82095e-43	8.53966e-41	86.7487
NEIL3	4.19898	4.48581	16.9574	9.31563e-43	1.00433e-40	86.5747
CDCA2	3.7312	5.23187	16.9573	9.31827e-43	1.00433e-40	86.5745
CCNF	2.64046	7.37368	16.9298	1.15117e-42	1.23278e-40	86.3642
COL15A1	4.28906	7.91734	16.9181	1.25954e-42	1.34025e-40	86.2747
BLM	3.16363	5.79624	16.8944	1.51135e-42	1.59802e-40	86.0934
CDC37L1	-1.92383	9.18109	-16.8906	1.5563e-42	1.62905e-40	86.0643
AMIGO3	2.07675	6.913	16.8902	1.5602e-42	1.62905e-40	86.0618
CENPH	2.40333	6.46325	16.8817	1.66669e-42	1.72943e-40	85.9961
ABCC10	1.74314	8.3152	16.8666	1.87111e-42	1.92955e-40	85.881
SYT9	-5.64068	2.7955	-16.8589	1.98504e-42	2.03449e-40	85.8222
GNAZ	3.72161	7.50576	16.854	2.06209e-42	2.10057e-40	85.7844
GSTZ1	-2.86442	9.62151	-16.8458	2.19645e-42	2.22387e-40	85.7216
ETFDH	-2.29511	10.2252	-16.8294	2.49097e-42	2.50688e-40	85.5964
RAD51	2.99474	5.89157	16.793	3.29596e-42	3.29715e-40	85.3179
STIL	2.71814	6.41158	16.7914	3.33503e-42	3.31637e-40	85.3062
KIF14	3.4514	6.12661	16.7507	4.56278e-42	4.5104e-40	84.9944
ERCC6L	3.21598	4.84372	16.7362	5.10046e-42	5.01226e-40	84.8836
KIF15	4.04786	5.44791	16.6393	1.0756e-41	1.05082e-39	84.1414
GINS1	3.12327	7.2419	16.6365	1.09854e-41	1.06699e-39	84.1204
DSCC1	2.47043	6.23894	16.5991	1.46518e-41	1.41487e-39	83.834
WDR62	3.15584	6.81698	16.5959	1.50212e-41	1.44221e-39	83.8092
ECM1	-3.22149	8.30819	-16.5809	1.68513e-41	1.60867e-39	83.6949
ECT2	2.9654	7.96731	16.576	1.75101e-41	1.66207e-39	83.6567
ANKRD55	-3.33998	2.90175	-16.5552	2.05507e-41	1.93966e-39	83.4974
NOX4	3.09562	4.34719	16.553	2.08935e-41	1.96094e-39	83.481
FXN	-1.58976	8.52143	-16.5427	2.26246e-41	2.11155e-39	83.4018
HDAC11	1.95945	8.99322	16.5021	3.09142e-41	2.86918e-39	83.0913
FAM72D	3.51547	4.97501	16.4979	3.19518e-41	2.9491e-39	83.0585
CYP26A1	-5.59885	4.21547	-16.4554	4.43061e-41	4.06691e-39	82.7333
PSMC3IP	3.34898	5.55031	16.4416	4.92828e-41	4.49901e-39	82.6274
ADRA1A	-5.59109	4.97586	-16.432	5.30798e-41	4.8193e-39	82.5536
GPRIN1	2.98485	6.26299	16.4187	5.88046e-41	5.31021e-39	82.4517
ANKRD52	1.76153	9.59102	16.3744	8.27272e-41	7.43032e-39	82.1122
C15orf43	-3.00145	1.42891	-16.3656	8.85135e-41	7.90752e-39	82.045
IVD	-1.79443	11.8224	-16.328	1.18256e-40	1.05084e-38	81.7568
SGOL2	2.81755	6.39181	16.3083	1.37716e-40	1.21729e-38	81.6053
VPS45	1.23876	9.42905	16.3066	1.39437e-40	1.22601e-38	81.593
SPC24	3.53093	4.11071	16.3041	1.42155e-40	1.24337e-38	81.5738
ACAA1	-2.22266	12.458	-16.3002	1.46551e-40	1.27515e-38	81.5435
ALDH2	-2.60486	14.1656	-16.2976	1.49484e-40	1.29393e-38	81.5238
DDX39	1.77608	10.2709	16.272	1.82173e-40	1.56875e-38	81.327
CXorf36	2.32888	7.53256	16.2526	2.11502e-40	1.81198e-38	81.1786
DNAJC25	-1.77046	8.86448	-16.2499	2.15982e-40	1.84092e-38	81.1577
LCAT	-4.06046	9.39388	-16.2404	2.3235e-40	1.97038e-38	81.0851
APLN	3.71445	6.44717	16.2135	2.85926e-40	2.41246e-38	80.8787
CFP	-4.07003	6.81845	-16.2012	3.14321e-40	2.63872e-38	80.7845
STMN1	2.34508	10.6306	16.1743	3.86863e-40	3.23147e-38	80.578
DNASE1L3	-4.64763	7.84299	-16.1646	4.16799e-40	3.4642e-38	80.5038
ARHGAP11A	2.92424	7.27029	16.1463	4.80097e-40	3.97054e-38	80.3632
KIAA1841	1.99963	6.4002	16.1292	5.47769e-40	4.5079e-38	80.232
CNDP1	-6.77896	5.07221	-16.1057	6.56867e-40	5.37922e-38	80.0514
POLQ	3.51861	5.35313	16.097	7.0234e-40	5.72355e-38	79.9848
NDRG2	-2.14024	12.0015	-16.0935	7.21388e-40	5.85025e-38	79.9582
RFC4	1.94949	8.39574	16.0854	7.67808e-40	6.19662e-38	79.8962
DIRAS3	-4.17829	4.42236	-16.0821	7.88175e-40	6.33041e-38	79.8701
EHMT2	1.56649	10.3151	16.0389	1.09928e-39	8.78686e-38	79.5392
FAM72B	2.97762	6.09496	16.0173	1.29848e-39	1.03297e-37	79.3736
OR51E1	2.89172	3.35587	16.0085	1.38974e-39	1.10033e-37	79.306
TTC13	1.66276	8.41049	16.0042	1.43709e-39	1.13246e-37	79.2727
FOXO1	-2.12308	9.36879	-15.9991	1.49438e-39	1.17207e-37	79.2338
CENPW	2.8199	6.80401	15.9914	1.58595e-39	1.23808e-37	79.1747
CALN1	-3.32971	1.59716	-15.9693	1.8819e-39	1.46228e-37	79.0045
PTH1R	-4.14876	6.17644	-15.9566	2.07571e-39	1.6054e-37	78.907
RASD2	2.71989	4.77717	15.9553	2.09674e-39	1.6142e-37	78.897
LOC388152	2.39172	7.06623	15.9016	3.17219e-39	2.43094e-37	78.4852
NTF3	-3.60407	3.62346	-15.8981	3.25854e-39	2.48572e-37	78.4584
ZIC2	5.60233	5.24368	15.8584	4.42968e-39	3.35495e-37	78.153
TOMM40L	1.76433	9.74985	15.8581	4.43818e-39	3.35495e-37	78.1511
MCM2	2.82018	9.24028	15.8132	6.27689e-39	4.7235e-37	77.8064
PLGLA	-3.99679	2.91889	-15.8043	6.72229e-39	5.03599e-37	77.7382
GRHPR	-2.0233	12.5976	-15.779	8.17784e-39	6.09906e-37	77.5433
PYGO2	1.36041	10.3655	15.7601	9.45604e-39	7.02101e-37	77.3988
SMG5	1.51055	11.675	15.7296	1.19707e-38	8.84881e-37	77.1643
ZNF341	1.24624	6.95226	15.7261	1.22984e-38	9.05095e-37	77.1374
GIT1	1.33508	9.70077	15.716	1.32925e-38	9.73966e-37	77.0601
MDK	3.98744	11.0213	15.7065	1.43037e-38	1.04348e-36	76.9872
CEP250	1.36926	9.1237	15.6886	1.64321e-38	1.19354e-36	76.8492
NXF3	-3.01134	1.53705	-15.6786	1.77526e-38	1.28388e-36	76.7723
MTHFD1L	2.32336	7.92932	15.6742	1.83658e-38	1.32249e-36	76.7386
EPR1	4.15649	7.40308	15.6614	2.02636e-38	1.45289e-36	76.6408
OIP5	3.28302	5.53867	15.6606	2.03919e-38	1.45584e-36	76.6345
FOLH1B	-5.3335	4.05598	-15.6514	2.18972e-38	1.55666e-36	76.5636
CHAF1B	3.19576	6.47664	15.6315	2.5531e-38	1.80729e-36	76.4109
JMJD5	-3.31179	8.54199	-15.6203	2.7838e-38	1.96228e-36	76.3249
FLVCR1	2.44515	6.73048	15.6089	3.04028e-38	2.13407e-36	76.2373
CKAP2L	3.62571	5.57683	15.6042	3.15399e-38	2.20463e-36	76.2007
GPM6A	-4.79664	4.37906	-15.5813	3.76253e-38	2.61903e-36	76.0253
RCL1	-2.26801	9.80476	-15.5735	3.99565e-38	2.76976e-36	75.9655
ACADS	-2.21374	11.1807	-15.5697	4.11617e-38	2.84152e-36	75.9359
ZNF335	1.00508	8.91047	15.5285	5.65767e-38	3.88959e-36	75.6196
AGL	-2.01117	9.67627	-15.5156	6.25095e-38	4.27985e-36	75.5204
DEPDC1B	3.73631	6.42938	15.5072	6.66956e-38	4.54782e-36	75.4559
MAD2L1	2.60051	7.22198	15.4881	7.73304e-38	5.25155e-36	75.3088
C20orf117	2.00511	6.56594	15.4751	8.54504e-38	5.77949e-36	75.2095
HMGXB3	1.07086	9.78323	15.474	8.62091e-38	5.8073e-36	75.2007
PCNXL3	1.23789	10.2151	15.4377	1.14142e-37	7.65805e-36	74.9215
KIAA0101	3.07336	7.1529	15.4357	1.15867e-37	7.74271e-36	74.9066
ACAA2	-2.303	12.7336	-15.4269	1.24025e-37	8.25482e-36	74.8389
SPRYD4	-1.84619	10.2486	-15.4041	1.47943e-37	9.80766e-36	74.6636
BCO2	-4.82624	6.49335	-15.3946	1.59241e-37	1.05149e-35	74.5904
ALAS1	-2.18048	12.214	-15.3532	2.19117e-37	1.44117e-35	74.2729
KIF11	2.67905	7.37	15.3225	2.778e-37	1.81997e-35	74.0369
MCM6	2.06781	9.45999	15.3163	2.91404e-37	1.90164e-35	73.9894
LYVE1	-3.88813	6.60836	-15.2848	3.71743e-37	2.41648e-35	73.7472
CSPG4	2.63171	7.94573	15.2467	4.99214e-37	3.23251e-35	73.454
NUSAP1	2.56729	8.74055	15.2281	5.76226e-37	3.71677e-35	73.3113
TMEM201	1.59103	7.99163	15.1982	7.25812e-37	4.66362e-35	73.0818
MT1F	-5.41727	8.00121	-15.1726	8.84747e-37	5.66306e-35	72.8849
AMHR2	-3.0783	1.50347	-15.1488	1.06327e-36	6.77977e-35	72.7021
OSBPL3	2.4699	7.52023	15.1454	1.09137e-36	6.93246e-35	72.6762
PIF1	3.01045	5.41578	15.1421	1.12e-36	7.08738e-35	72.6504
NVL	1.2217	8.35495	15.1403	1.13538e-36	7.15762e-35	72.6368
GMNN	2.2629	9.54867	15.1341	1.19072e-36	7.47829e-35	72.5895
YEATS2	1.49968	8.81751	15.1314	1.21608e-36	7.60893e-35	72.5685
C21orf62	-2.72659	1.66597	-15.1235	1.29218e-36	8.0549e-35	72.5082
GSG2	2.83544	4.13526	15.1143	1.38837e-36	8.62234e-35	72.4368
FITM1	-3.34332	5.0279	-15.1122	1.41007e-36	8.72467e-35	72.4214
C14orf180	-4.78519	2.66561	-15.1079	1.45871e-36	8.99234e-35	72.3876
STX6	1.15852	9.16105	15.1063	1.47589e-36	9.06477e-35	72.376
SEMA3F	1.61098	8.65927	15.0971	1.585e-36	9.69929e-35	72.3051
RASL12	2.57721	6.13569	15.0949	1.61279e-36	9.83329e-35	72.2878
KLHL15	-1.64721	8.25633	-15.08	1.80824e-36	1.09849e-34	72.174
ESM1	4.0941	6.55061	15.0581	2.14179e-36	1.2964e-34	72.0057
CENPK	3.2514	5.13017	15.044	2.38977e-36	1.44128e-34	71.8967
SGOL1	3.37543	4.9875	15.0412	2.44135e-36	1.46709e-34	71.8755
FAM111B	3.32468	6.69025	15.0186	2.90731e-36	1.74085e-34	71.7018
HAMP	-6.98898	8.07058	-14.9907	3.60519e-36	2.15101e-34	71.4878
N4BP2L1	-2.11914	8.87095	-14.9817	3.86448e-36	2.29751e-34	71.4187
SUV420H2	1.76037	7.39067	14.9784	3.96524e-36	2.34905e-34	71.3931
JRK	1.91409	7.56076	14.973	4.13357e-36	2.44012e-34	71.3518
NFKBIL2	2.39968	7.99279	14.9623	4.49088e-36	2.64171e-34	71.2693
MTHFD1	-2.28175	12.0051	-14.9417	5.26324e-36	3.08518e-34	71.1115
LIFR	-3.36503	8.33439	-14.9399	5.33703e-36	3.1175e-34	71.0977
PIGU	1.33738	9.46722	14.9293	5.79605e-36	3.37383e-34	71.0156
MCRS1	1.03957	10.0465	14.8871	8.02693e-36	4.65618e-34	70.6918
PRIM2	1.58168	6.84871	14.8696	9.19125e-36	5.31311e-34	70.5571
PEA15	1.36542	11.5274	14.8563	1.01802e-35	5.86449e-34	70.4555
PLK4	2.67783	5.60316	14.8313	1.23503e-35	7.0902e-34	70.2633
ERLIN1	-1.61901	10.7311	-14.8266	1.28107e-35	7.32927e-34	70.2269
RND3	-2.52924	10.028	-14.8173	1.37623e-35	7.84684e-34	70.1557
XRCC3	1.93924	7.48998	14.7707	1.97239e-35	1.12077e-33	69.7978
C12orf32	1.53225	8.2731	14.7685	2.00527e-35	1.13559e-33	69.7814
BCKDHB	-2.19677	9.17169	-14.7595	2.15074e-35	1.21386e-33	69.7117
KIAA1524	2.95586	5.82688	14.7538	2.2475e-35	1.2642e-33	69.668
CBFA2T2	1.41692	8.76155	14.7512	2.29249e-35	1.28518e-33	69.6483
C21orf58	2.59533	5.68985	14.7287	2.72665e-35	1.52346e-33	69.4758
PIGV	-1.3793	8.92807	-14.7214	2.88649e-35	1.60739e-33	69.4191
FEN1	1.82416	9.47981	14.7016	3.36199e-35	1.86596e-33	69.2675
CDC7	2.50505	6.38478	14.6683	4.34653e-35	2.40441e-33	69.0121
MT1H	-6.89589	5.79373	-14.6669	4.39421e-35	2.42276e-33	69.0013
RNASEH2A	2.01736	8.7193	14.662	4.56283e-35	2.50746e-33	68.9638
CXCL14	-5.80108	5.63622	-14.6341	5.65959e-35	3.09997e-33	68.7496
PAQR4	2.33243	8.26844	14.6289	5.89277e-35	3.21714e-33	68.7095
DHX34	1.34494	9.1146	14.6284	5.91471e-35	3.2186e-33	68.7058
NUDT10	-3.15076	2.05388	-14.5939	7.72364e-35	4.18932e-33	68.4404
PZP	-6.60744	4.7039	-14.5883	8.06413e-35	4.35985e-33	68.3975
SRD5A1	-2.15566	9.28719	-14.5771	8.79309e-35	4.73862e-33	68.3115
FBXL19	1.44804	7.80199	14.5184	1.38229e-34	7.42525e-33	67.8617
PGM1	-1.69632	11.9952	-14.5125	1.4467e-34	7.74635e-33	67.8164
CCL14	-3.54347	8.64959	-14.4921	1.69329e-34	9.03775e-33	67.6599
WDR67	1.82844	6.93951	14.4911	1.70705e-34	9.07751e-33	67.6518
TAPT1	-1.3648	9.68602	-14.4907	1.71161e-34	9.07751e-33	67.6492
MCM3	1.73327	10.6881	14.4762	1.91527e-34	1.01255e-32	67.5374
ZGPAT	-1.96843	10.7539	-14.4636	2.10951e-34	1.11172e-32	67.4414
ADRA2B	-2.68773	5.48896	-14.4626	2.12616e-34	1.11697e-32	67.4335
C19orf61	1.42893	9.08038	14.4556	2.24406e-34	1.17521e-32	67.3799
RNFT2	2.76439	4.94258	14.4521	2.30587e-34	1.20381e-32	67.3529
CTHRC1	4.31836	6.50035	14.4218	2.91323e-34	1.51615e-32	67.1204
CAT	-2.20422	12.7899	-14.4201	2.95161e-34	1.53135e-32	67.1074
MT1X	-5.00177	10.4453	-14.4187	2.98272e-34	1.5427e-32	67.0969
CHTF18	2.09004	7.63828	14.3964	3.54514e-34	1.82794e-32	66.9252
HELLS	3.07946	5.66839	14.3949	3.58606e-34	1.84335e-32	66.9138
CIDEB	-2.80257	11.1215	-14.3871	3.80619e-34	1.9505e-32	66.8545
MLYCD	-1.91815	9.25142	-14.3765	4.13277e-34	2.11138e-32	66.7727
RHOB	-2.17087	13.3485	-14.3717	4.28648e-34	2.18323e-32	66.7364
NDUFA4L2	2.92069	8.72541	14.3611	4.6525e-34	2.36245e-32	66.6549
GNE	-2.26032	10.6404	-14.3563	4.82948e-34	2.44489e-32	66.6178
LRRC14	1.41012	9.40524	14.3515	5.01043e-34	2.52883e-32	66.5812
FOXS1	3.08947	5.4364	14.3393	5.50323e-34	2.76919e-32	66.4879
CCDC28B	2.72205	6.35384	14.3286	5.97734e-34	2.99872e-32	66.4058
STIP1	1.16153	11.5461	14.3124	6.77317e-34	3.3878e-32	66.2815
CENPI	3.3697	3.80173	14.3065	7.09023e-34	3.5358e-32	66.236
TMBIM6	-1.09741	15.0568	-14.3013	7.37975e-34	3.66923e-32	66.1962
UBAP2L	1.13949	11.2876	14.2975	7.59967e-34	3.76736e-32	66.167
MT2A	-4.16624	12.7513	-14.2912	7.97494e-34	3.94169e-32	66.1191
DENND4B	1.26131	9.7458	14.2736	9.1313e-34	4.49993e-32	65.9845
NAT2	-5.72991	5.92098	-14.2639	9.84128e-34	4.83554e-32	65.91
SEMA5B	2.5699	6.26839	14.2517	1.08135e-33	5.29768e-32	65.8163
HSF2BP	2.46755	3.66627	14.2404	1.17997e-33	5.76389e-32	65.7296
ZNF692	1.84	8.69672	14.2323	1.25613e-33	6.11806e-32	65.6674
TCOF1	1.33254	9.91182	14.222	1.36006e-33	6.60499e-32	65.5883
CPT2	-1.69016	10.825	-14.218	1.40198e-33	6.78885e-32	65.5582
C1R	-2.40079	14.5927	-14.2143	1.44331e-33	6.96876e-32	65.5293
TRIB1	-2.13413	11.4844	-14.2055	1.5441e-33	7.43392e-32	65.4622
LOC541471	2.30864	7.83273	14.2049	1.55061e-33	7.44381e-32	65.458
FAM99B	-4.02491	2.84943	-14.1734	1.97709e-33	9.46398e-32	65.2164
MYD88	-1.20437	10.3536	-14.1724	1.99326e-33	9.51411e-32	65.2083
RTKN2	3.18424	4.69771	14.1595	2.20134e-33	1.04774e-31	65.1096
MLF1IP	2.46942	7.76833	14.1546	2.28602e-33	1.08495e-31	65.0721
SCP2	-2.21562	12.9473	-14.1405	2.54677e-33	1.20528e-31	64.9647
GPR128	-4.37183	5.62601	-14.1316	2.72891e-33	1.28783e-31	64.896
TK1	2.51092	9.25112	14.1157	3.08436e-33	1.4474e-31	64.7743
PANK1	-2.21178	9.91384	-14.1113	3.18982e-33	1.49258e-31	64.7408
ILF2	1.12632	11.6258	14.111	3.19851e-33	1.49258e-31	64.7381
ILF3	1.02699	11.8021	14.1052	3.34278e-33	1.55556e-31	64.6943
CDH24	2.54379	5.78589	14.1038	3.38088e-33	1.56892e-31	64.683
ADCY6	1.41169	9.69831	14.0988	3.51316e-33	1.62579e-31	64.6448
MXD3	1.70061	8.26837	14.0768	4.16079e-33	1.92017e-31	64.4766
STEAP3	-2.51599	11.2201	-14.0663	4.51089e-33	2.076e-31	64.3963
MT1M	-6.01669	6.62027	-14.0643	4.58288e-33	2.10334e-31	64.3806
UBE2S	2.20164	8.46256	14.0592	4.76411e-33	2.18053e-31	64.342
TARBP1	1.78139	9.0086	14.0511	5.07365e-33	2.31586e-31	64.2794
WDHD1	2.55131	6.02645	14.0465	5.25563e-33	2.39239e-31	64.2444
TMEM164	1.72989	8.11422	14.0459	5.28118e-33	2.39748e-31	64.2396
CD34	2.10306	9.56369	14.0418	5.44784e-33	2.46644e-31	64.2087
FANCG	1.76976	7.71531	14.0377	5.62145e-33	2.53816e-31	64.1775
NR2C2AP	1.5118	8.64674	14.0301	5.96033e-33	2.68392e-31	64.1193
ELOVL1	1.00393	10.5116	13.9988	7.58505e-33	3.40634e-31	63.8796
SLC35D1	-1.86244	10.7192	-13.9955	7.78184e-33	3.48535e-31	63.8542
KAT2A	1.57444	10.1482	13.9941	7.86893e-33	3.51493e-31	63.8431
SNHG1	1.95672	8.75139	13.9817	8.65484e-33	3.85567e-31	63.7485
EFNA4	1.71794	7.83458	13.9732	9.23744e-33	4.10428e-31	63.6837
ABCC5	1.54788	8.60412	13.9552	1.06113e-32	4.70219e-31	63.5459
C15orf39	1.44123	9.2516	13.9465	1.13494e-32	5.01466e-31	63.479
WDR76	2.58665	6.56045	13.9459	1.14012e-32	5.01466e-31	63.4745
HHIP	-4.77168	3.48699	-13.9458	1.14065e-32	5.01466e-31	63.474
MT1G	-6.89711	9.28369	-13.9182	1.41079e-32	6.18598e-31	63.2627
FOSB	-4.45021	8.30482	-13.9149	1.44645e-32	6.32577e-31	63.2379
MT1E	-5.28481	10.0781	-13.899	1.63542e-32	7.13352e-31	63.1158
MMAA	-1.56367	8.7853	-13.8838	1.83757e-32	7.99439e-31	63
RUSC1	1.63513	9.07843	13.8786	1.91353e-32	8.30324e-31	62.9597
PYGB	1.60425	10.8548	13.8685	2.06833e-32	8.95171e-31	62.8824
TRIM11	1.30106	9.01467	13.8673	2.08639e-32	9.00652e-31	62.8737
DSN1	1.4015	8.64327	13.8608	2.19347e-32	9.44438e-31	62.824
NCRNA00152	2.62881	7.99738	13.8569	2.26105e-32	9.71032e-31	62.7938
ZNF775	1.66891	5.94549	13.8527	2.33535e-32	1.00037e-30	62.7617
USP21	1.25122	8.22011	13.8521	2.34561e-32	1.00219e-30	62.7573
ACSM3	-3.57393	8.71672	-13.8469	2.44199e-32	1.03956e-30	62.7173
TRIM45	2.50894	6.17895	13.8467	2.44551e-32	1.03956e-30	62.7158
SOCS2	-2.9603	8.30518	-13.839	2.59323e-32	1.09956e-30	62.6575
GPR146	-1.97689	7.89853	-13.838	2.61485e-32	1.10592e-30	62.6493
KNTC1	2.55318	7.65591	13.8371	2.632e-32	1.11036e-30	62.6428
TAF6	1.14761	9.88818	13.8349	2.67717e-32	1.12657e-30	62.6259
GPHN	-1.89639	9.04322	-13.8321	2.73591e-32	1.14552e-30	62.6043
TMEM27	-4.07472	6.1758	-13.8153	3.11273e-32	1.30003e-30	62.476
MESP2	3.08898	4.01378	13.8126	3.17706e-32	1.32359e-30	62.4557
MRO	-3.16207	5.43677	-13.8027	3.43041e-32	1.42558e-30	62.3794
KCTD7	1.6326	7.30438	13.7924	3.71065e-32	1.53821e-30	62.3014
CYP3A4	-7.82927	10.4071	-13.7872	3.86211e-32	1.59704e-30	62.2616
PHACTR3	-2.6116	1.57559	-13.7621	4.68565e-32	1.9328e-30	62.0694
MIP	-2.39577	2.13492	-13.7484	5.20354e-32	2.14114e-30	61.9652
CHAF1A	1.65644	8.54249	13.7361	5.7197e-32	2.34775e-30	61.8712
LRRC1	3.04265	7.50866	13.7314	5.93342e-32	2.4295e-30	61.8347
TRIM65	1.29019	8.50674	13.7218	6.38492e-32	2.60798e-30	61.7618
NAAA	-1.91593	9.0276	-13.7204	6.45652e-32	2.62441e-30	61.7508
KIAA0415	1.23255	9.65638	13.7201	6.47096e-32	2.62441e-30	61.7485
PPAP2B	-2.13113	11.1899	-13.7201	6.47227e-32	2.62441e-30	61.7483
EPS8L3	5.77819	6.68754	13.7195	6.49905e-32	2.62889e-30	61.7442
BLOC1S3	1.13267	8.60263	13.7108	6.95108e-32	2.80495e-30	61.6774
SCAMP3	1.35092	11.2716	13.7005	7.5217e-32	3.02789e-30	61.599
MSH5	2.16255	7.52374	13.6967	7.7429e-32	3.10945e-30	61.5702
RSPO3	-4.38916	3.94003	-13.6914	8.06281e-32	3.23015e-30	61.5299
NXPH4	4.6171	5.40141	13.6902	8.14014e-32	3.25333e-30	61.5204
EPHX2	-2.6555	10.9115	-13.6868	8.35744e-32	3.3322e-30	61.4942
COX4I2	3.07127	4.28655	13.6836	8.56188e-32	3.40559e-30	61.4702
ANAPC7	1.01988	9.83658	13.6803	8.78522e-32	3.48613e-30	61.4446
CDKN2A	4.16001	7.08784	13.6732	9.2774e-32	3.67271e-30	61.3904
MYO1B	-1.77363	12.3032	-13.6711	9.42501e-32	3.72232e-30	61.3747
CTNNA3	-2.97647	2.35411	-13.6673	9.70226e-32	3.82278e-30	61.3459
PTP4A3	2.70996	8.76072	13.6624	1.00779e-31	3.96144e-30	61.3082
RNF152	-2.21141	6.24979	-13.6551	1.06617e-31	4.18108e-30	61.2522
TRIM59	2.34493	5.62175	13.6513	1.09719e-31	4.29264e-30	61.2237
RNF125	-2.73967	7.66721	-13.6392	1.20415e-31	4.70011e-30	61.1312
ZADH2	-1.26308	9.25488	-13.6262	1.33077e-31	5.18225e-30	61.0318
CETP	-3.55825	6.84345	-13.6244	1.34957e-31	5.24325e-30	61.0179
GCDH	-2.04784	10.3485	-13.6219	1.37569e-31	5.3323e-30	60.9988
C9orf103	-1.85437	8.18871	-13.6214	1.38055e-31	5.33879e-30	60.9953
FANCE	2.06225	6.29506	13.6178	1.4195e-31	5.47671e-30	60.9677
ALDH6A1	-3.28437	10.2738	-13.6107	1.4992e-31	5.77088e-30	60.9134
CYP39A1	-5.00729	7.0884	-13.6078	1.53243e-31	5.88524e-30	60.8916
KBTBD11	-3.91027	6.36322	-13.6021	1.60138e-31	6.13593e-30	60.8478
KIAA1522	1.8138	10.8189	13.6016	1.60677e-31	6.13757e-30	60.8445
PHF19	1.82473	8.18685	13.6015	1.60916e-31	6.13757e-30	60.843
KPNA2	1.7739	10.5176	13.5977	1.65676e-31	6.30474e-30	60.814
FOXK1	1.49123	8.93296	13.5945	1.69797e-31	6.44687e-30	60.7896
DDX12	2.05089	5.82895	13.5935	1.71016e-31	6.47842e-30	60.7825
ITLN1	-3.96848	2.79867	-13.5929	1.71833e-31	6.49468e-30	60.7778
POLA2	1.60373	8.17898	13.5888	1.77325e-31	6.68711e-30	60.7465
MAST2	1.29581	9.45784	13.5744	1.98116e-31	7.45432e-30	60.6363
RAD54B	1.98974	6.01165	13.5708	2.03641e-31	7.645e-30	60.6089
SEC62	-1.01498	11.8226	-13.5667	2.10024e-31	7.86694e-30	60.5783
HMGCL	-1.85482	11.8075	-13.5653	2.12359e-31	7.93661e-30	60.5673
CDK16	1.20349	10.3631	13.5551	2.2974e-31	8.56705e-30	60.4891
CCDC64	2.84595	7.70372	13.5283	2.8211e-31	1.04732e-29	60.285
CAD	1.53622	9.53085	13.5258	2.87631e-31	1.06545e-29	60.2657
C7orf58	-3.56686	7.39779	-13.5119	3.19786e-31	1.18194e-29	60.1604
PDLIM7	1.6932	9.04314	13.4985	3.54593e-31	1.30769e-29	60.0577
ZFP41	1.71405	8.02733	13.4929	3.70111e-31	1.36191e-29	60.0151
CWH43	-2.97519	1.25068	-13.4902	3.77699e-31	1.38678e-29	59.9949
TRAF5	1.98692	7.36989	13.4757	4.22153e-31	1.5466e-29	59.8843
TTC39A	3.76404	7.28518	13.4619	4.69297e-31	1.71555e-29	59.7791
MOGAT2	-5.25962	4.92047	-13.4554	4.93401e-31	1.79973e-29	59.7293
N4BP3	2.42582	5.41791	13.4341	5.80866e-31	2.11415e-29	59.5671
LOC80154	1.98424	7.94082	13.4333	5.84405e-31	2.12241e-29	59.5611
TMC7	2.53676	5.33881	13.4314	5.93196e-31	2.14966e-29	59.5462
H2AFZ	1.40356	11.3675	13.4218	6.38489e-31	2.3038e-29	59.4731
DACH1	-2.81645	3.81097	-13.4211	6.41795e-31	2.31074e-29	59.468
TUBA1B	1.36849	13.4999	13.4186	6.5421e-31	2.35037e-29	59.4489
XRCC2	2.87969	4.20326	13.4107	6.94898e-31	2.4912e-29	59.389
MUT	-1.9195	11.0893	-13.4056	7.22485e-31	2.58455e-29	59.3503
HMGCLL1	-2.73869	1.83338	-13.3993	7.58685e-31	2.70825e-29	59.3017
FOS	-3.40241	10.7645	-13.3894	8.17989e-31	2.91372e-29	59.2269
FAHD2A	-1.58059	9.96229	-13.3877	8.29051e-31	2.94684e-29	59.2135
SLC31A1	-1.44203	11.4177	-13.3639	9.94686e-31	3.52807e-29	59.0325
FAM64A	3.33583	4.59316	13.3625	1.0054e-30	3.55853e-29	59.0218
PIGC	1.17411	9.61918	13.3462	1.13863e-30	4.02155e-29	58.8982
CDKN2C	2.30342	8.2871	13.3443	1.15587e-30	4.07383e-29	58.8832
POLD1	1.52503	9.12505	13.3319	1.27129e-30	4.47119e-29	58.7886
DCUN1D3	-1.24005	7.50647	-13.3303	1.2861e-30	4.51378e-29	58.7771
TIGD5	1.62925	7.69492	13.3121	1.47858e-30	5.17845e-29	58.6385
C17orf82	2.37877	3.25231	13.2778	1.92231e-30	6.71843e-29	58.3777
PHLDA1	-2.5211	10.8575	-13.2677	2.0782e-30	7.2481e-29	58.3002
C19orf40	1.81188	4.75648	13.2646	2.127e-30	7.40284e-29	58.2771
TCTEX1D1	-3.09435	3.8829	-13.2566	2.26188e-30	7.85592e-29	58.216
TCF3	1.31388	9.73756	13.2387	2.59294e-30	8.96118e-29	58.0802
SLC38A2	-1.89798	12.3502	-13.2386	2.5962e-30	8.96118e-29	58.079
SLITRK6	-3.12797	1.86568	-13.2293	2.7878e-30	9.58291e-29	58.0082
CCT3	1.2411	13.07	13.2206	2.97844e-30	1.02172e-28	57.9425
NUDT1	1.95871	7.59894	13.2144	3.12417e-30	1.06952e-28	57.895
CYP3A43	-4.30819	4.4106	-13.2038	3.3866e-30	1.15698e-28	57.8149
TIGD1	1.8855	6.22064	13.1986	3.52378e-30	1.20139e-28	57.7754
SAE1	1.06049	10.8729	13.1888	3.79907e-30	1.29261e-28	57.7006
CELSR3	3.15966	6.06068	13.178	4.12618e-30	1.40105e-28	57.6186
PRCC	1.03207	10.8052	13.1734	4.27307e-30	1.44799e-28	57.5838
TMEM79	1.15606	7.1582	13.1687	4.43084e-30	1.49841e-28	57.5478
G6PD	2.73472	9.57409	13.1499	5.11269e-30	1.72551e-28	57.4055
CYP2B6	-4.96059	9.94378	-13.1477	5.2013e-30	1.75018e-28	57.3884
RAD51AP1	2.67565	6.05353	13.1475	5.20675e-30	1.75018e-28	57.3874
C20orf20	1.07805	8.85346	13.1395	5.53675e-30	1.85737e-28	57.3263
S100A12	-2.61146	1.9331	-13.1373	5.63065e-30	1.88508e-28	57.3096
LOXL2	2.03774	8.38962	13.1338	5.78417e-30	1.93261e-28	57.2829
ACBD6	1.16105	8.98309	13.1294	5.98167e-30	1.99461e-28	57.2495
KLC2	1.50212	8.41225	13.126	6.13728e-30	2.04242e-28	57.224
COG2	1.08972	9.18553	13.1231	6.27605e-30	2.08445e-28	57.2018
FAM65C	-3.62859	5.05804	-13.1126	6.80273e-30	2.25489e-28	57.1217
E2F7	3.26052	4.47998	13.1097	6.9526e-30	2.3e-28	57.1
ZFP36	-2.18081	11.764	-13.1094	6.96877e-30	2.3008e-28	57.0977
RBM3	1.26072	11.4936	13.1062	7.14035e-30	2.35279e-28	57.0736
FANCB	2.19664	3.02814	13.1025	7.34711e-30	2.41141e-28	57.0452
PMS2L3	1.60477	5.0602	13.0998	7.50052e-30	2.45693e-28	57.0247
CDCA4	1.68098	7.4231	13.0883	8.18893e-30	2.67719e-28	56.9374
AIM1L	3.47053	4.75391	13.0773	8.90362e-30	2.89949e-28	56.8542
FAM13A	-2.80085	8.70756	-13.0691	9.48069e-30	3.08141e-28	56.7918
KIAA0100	1.20404	11.0373	13.045	1.13955e-29	3.69655e-28	56.609
CYP4V2	-2.06459	10.9874	-13.0435	1.15281e-29	3.73233e-28	56.5975
DBT	-1.46901	9.68715	-13.0399	1.18524e-29	3.82991e-28	56.57
LAMA4	1.92524	9.13412	13.0343	1.23606e-29	3.98642e-28	56.5282
PKM2	2.27731	12.1271	13.0314	1.264e-29	4.06866e-28	56.506
C14orf68	-6.5115	8.98946	-13.017	1.41143e-29	4.5345e-28	56.3964
PEMT	-2.06824	9.9928	-13.0155	1.4272e-29	4.57636e-28	56.3854
GADD45B	-2.47683	11.3346	-13.0105	1.48276e-29	4.7454e-28	56.3474
AK3	-1.36732	11.4532	-13.0015	1.58797e-29	5.06332e-28	56.2793
GHR	-3.5278	9.89421	-13.0015	1.58816e-29	5.06332e-28	56.2792
BAK1	1.40632	8.80781	12.9884	1.7557e-29	5.58682e-28	56.1795
SMARCA4	1.20273	10.9724	12.9775	1.90718e-29	6.05728e-28	56.0973
OBFC2B	1.12133	9.45991	12.9733	1.96899e-29	6.23209e-28	56.0656
TMEM106C	1.57287	10.4649	12.9733	1.96968e-29	6.23209e-28	56.0652
C1orf9	1.33921	9.8105	12.9608	2.16679e-29	6.84281e-28	55.9705
CCT6A	1.02716	11.8498	12.9571	2.22784e-29	7.02233e-28	55.9428
CUL7	1.2869	9.7909	12.9522	2.31235e-29	7.27498e-28	55.9059
ZBTB40	1.25442	8.52799	12.9477	2.39437e-29	7.51885e-28	55.8712
NT5DC2	2.81353	8.70886	12.942	2.50083e-29	7.82525e-28	55.828
LOC338799	1.84203	7.1072	12.9419	2.50131e-29	7.82525e-28	55.8278
TSLP	-3.92075	4.8052	-12.9238	2.8731e-29	8.97158e-28	55.6901
C11orf84	1.58797	7.79342	12.9034	3.35552e-29	1.0439e-27	55.5359
GJC1	2.47284	6.36411	12.9014	3.40807e-29	1.05827e-27	55.5204
IQCC	1.65076	5.56204	12.8998	3.44774e-29	1.06861e-27	55.5089
ACADSB	-2.61071	12.1485	-12.8978	3.50272e-29	1.08364e-27	55.4932
STC2	3.34445	7.26751	12.8686	4.37511e-29	1.35103e-27	55.2722
TRAF2	1.30845	9.24209	12.8676	4.40792e-29	1.35865e-27	55.2648
RNF24	1.86822	6.23282	12.8641	4.52729e-29	1.39031e-27	55.2383
SF3B4	1.22957	10.9338	12.8637	4.54074e-29	1.39188e-27	55.2353
RDM1	3.16504	3.21236	12.8553	4.8406e-29	1.48108e-27	55.1718
KIAA0907	1.48237	9.24389	12.8515	4.98146e-29	1.52139e-27	55.1433
EGR1	-2.8467	11.4073	-12.8408	5.40615e-29	1.64809e-27	55.062
TPX2	2.45409	9.20203	12.8275	5.98071e-29	1.81992e-27	54.9616
HSP90AB1	1.06295	14.6349	12.8197	6.34542e-29	1.92739e-27	54.9028
FAM72A	2.96465	3.35233	12.8187	6.39841e-29	1.93996e-27	54.8946
C17orf53	2.13513	5.8122	12.8145	6.60564e-29	1.99916e-27	54.8629
MTBP	2.41295	5.24867	12.813	6.68211e-29	2.01865e-27	54.8514
SLC39A14	-2.05145	12.9699	-12.8124	6.70916e-29	2.02316e-27	54.8474
CYP2C19	-3.98796	6.75898	-12.8115	6.758e-29	2.03422e-27	54.8402
PLXNA1	1.87927	9.04542	12.7943	7.70367e-29	2.3147e-27	54.7101
PEX11G	-2.03652	7.11695	-12.7877	8.09727e-29	2.4286e-27	54.6606
ERVFRDE1	-2.11986	1.31703	-12.7865	8.16947e-29	2.44586e-27	54.6518
ACAT1	-1.97325	12.6922	-12.7751	8.91276e-29	2.66362e-27	54.5652
FAM82A1	-1.69668	7.70402	-12.7745	8.95439e-29	2.67129e-27	54.5606
BRP44L	-1.84857	10.8663	-12.7719	9.13039e-29	2.71893e-27	54.5413
ASPA	-3.06231	4.52617	-12.7688	9.3528e-29	2.78021e-27	54.5174
CFL2	-1.55462	10.5986	-12.7657	9.57277e-29	2.83988e-27	54.4943
MAZ	1.00233	12.0295	12.7655	9.58752e-29	2.83988e-27	54.4927
HMGA1	2.10692	10.6451	12.7643	9.67608e-29	2.86104e-27	54.4836
LYPD2	-2.66128	1.1819	-12.758	1.01533e-28	2.99685e-27	54.4358
GINS3	1.64551	6.55286	12.7472	1.10167e-28	3.24594e-27	54.3547
DNMT3A	1.52376	8.84345	12.7353	1.2068e-28	3.54945e-27	54.2641
C9orf140	2.97488	6.00001	12.7313	1.24389e-28	3.65209e-27	54.2341
NAT9	1.28867	9.221	12.7309	1.24708e-28	3.65504e-27	54.2315
RDH5	-2.6463	8.82612	-12.7237	1.31735e-28	3.8488e-27	54.177
TPD52L2	1.01813	11.0129	12.7237	1.3178e-28	3.8488e-27	54.1767
FAM180A	-4.20127	4.3049	-12.7232	1.32253e-28	3.85586e-27	54.1731
DTYMK	1.49949	9.23858	12.7202	1.35279e-28	3.93724e-27	54.1507
NOL12	1.22707	8.26507	12.7184	1.37159e-28	3.98502e-27	54.137
LMNB2	1.63181	9.40852	12.715	1.4079e-28	4.08341e-27	54.111
LOC146880	1.39813	7.5744	12.7116	1.44472e-28	4.18292e-27	54.0853
CXCL12	-3.32746	10.2602	-12.7009	1.567e-28	4.52912e-27	54.0046
LOC92659	2.68514	5.23547	12.6935	1.65806e-28	4.77578e-27	53.9485
KIF19	-2.68322	3.10804	-12.692	1.67684e-28	4.82156e-27	53.9373
ETS2	-1.86678	12.1914	-12.6916	1.6812e-28	4.8258e-27	53.9347
CD302	-2.1361	11.5768	-12.6836	1.78729e-28	5.12152e-27	53.8739
SLC7A11	3.97614	5.86323	12.6811	1.82143e-28	5.2104e-27	53.8551
HIBCH	-1.33174	10.1605	-12.6768	1.88163e-28	5.37341e-27	53.8228
MFSD2A	-5.32392	7.98056	-12.6707	1.97086e-28	5.61864e-27	53.7768
FAM83D	2.46714	7.64681	12.6703	1.9778e-28	5.62881e-27	53.7733
MSH2	1.52019	8.59684	12.6685	2.004e-28	5.69368e-27	53.7602
IDO2	-3.91536	3.39674	-12.6659	2.04383e-28	5.79698e-27	53.7407
UBD	3.46621	12.7466	12.6577	2.17542e-28	6.15975e-27	53.6787
C1orf35	1.42967	8.5629	12.6519	2.2732e-28	6.42573e-27	53.635
IGFALS	-4.96859	8.24826	-12.651	2.28864e-28	6.45845e-27	53.6283
NCAPD2	1.79264	9.38278	12.6404	2.48064e-28	6.97669e-27	53.5483
LYRM5	-1.47588	9.08205	-12.6397	2.49398e-28	7.00243e-27	53.5429
HIBADH	-1.38628	11.061	-12.6305	2.67557e-28	7.49103e-27	53.4731
DBF4B	1.78518	6.32847	12.6304	2.67697e-28	7.49103e-27	53.4726
ECHS1	-1.73526	13.5507	-12.6295	2.69479e-28	7.52829e-27	53.466
ACOX1	-1.55321	12.2682	-12.6264	2.75919e-28	7.69534e-27	53.4425
STARD5	-2.29904	7.61691	-12.6208	2.88027e-28	8.00629e-27	53.3999
TMEM56	-2.36911	10.9993	-12.6197	2.90368e-28	8.04459e-27	53.3918
TMEM184B	1.20217	9.8029	12.6104	3.11627e-28	8.61927e-27	53.3216
ZNF668	1.00846	7.83023	12.5942	3.5233e-28	9.72897e-27	53.1997
SHPK	-1.39658	8.89369	-12.5899	3.63956e-28	1.00334e-26	53.1674
ACYP1	1.61887	5.46181	12.5836	3.81843e-28	1.05092e-26	53.1198
SRD5A2	-4.90443	6.56689	-12.5805	3.90928e-28	1.07415e-26	53.0964
LIN9	1.80815	6.29613	12.5798	3.92941e-28	1.07791e-26	53.0913
SLC27A5	-3.98484	11.8789	-12.5781	3.9806e-28	1.09016e-26	53.0784
ID2	-1.72432	11.981	-12.5693	4.25625e-28	1.16375e-26	53.0119
ZNF330	-1.14864	9.16842	-12.5681	4.29434e-28	1.17224e-26	53.0031
CYP2C8	-5.27317	11.3955	-12.5652	4.38915e-28	1.19617e-26	52.9814
APOF	-5.51389	9.26169	-12.5632	4.45633e-28	1.2125e-26	52.9663
DVL2	1.16936	8.88583	12.5557	4.72013e-28	1.28219e-26	52.9091
PIAS3	1.30543	8.48014	12.5472	5.03154e-28	1.36456e-26	52.8457
ST3GAL6	-2.4934	8.32071	-12.54	5.31294e-28	1.43854e-26	52.7916
C21orf56	3.09347	6.48745	12.5381	5.39029e-28	1.45712e-26	52.7773
ZNF517	1.48077	7.89256	12.5306	5.70666e-28	1.54015e-26	52.7206
CDKN2BAS	2.86824	2.9093	12.519	6.23224e-28	1.67389e-26	52.6331
TSGA14	1.17108	7.24764	12.5184	6.25857e-28	1.67826e-26	52.6289
ALDH1B1	-1.94122	11.48	-12.5142	6.46336e-28	1.7304e-26	52.5969
MYO19	1.38629	9.35727	12.5085	6.74614e-28	1.80322e-26	52.5544
ZNF142	1.04341	8.19718	12.5039	6.98574e-28	1.86428e-26	52.5197
PPM1F	1.20326	9.48054	12.5029	7.04224e-28	1.87636e-26	52.5117
MPZL1	1.19895	10.9201	12.5025	7.0628e-28	1.87884e-26	52.5088
IRAK1	1.38835	11.4117	12.4908	7.71848e-28	2.05e-26	52.4206
DNAJC6	2.75998	6.21508	12.4901	7.75701e-28	2.05696e-26	52.4157
C4orf46	1.47448	6.55943	12.4894	7.80168e-28	2.06553e-26	52.41
NHEDC2	-2.27344	8.85705	-12.4866	7.96454e-28	2.10519e-26	52.3894
CBR4	-1.62626	9.38982	-12.4864	7.97668e-28	2.10519e-26	52.3879
MSTO2P	2.09625	6.29867	12.4857	8.01947e-28	2.11314e-26	52.3826
MSRA	-1.86659	8.8669	-12.4823	8.22933e-28	2.16503e-26	52.357
PPBP	-2.46298	1.36521	-12.4767	8.58449e-28	2.25491e-26	52.315
CCDC93	1.2224	8.88625	12.4728	8.84194e-28	2.31889e-26	52.2856
DLGAP2	-2.46825	1.59941	-12.4705	9.00273e-28	2.35736e-26	52.2677
TRPC6	2.17798	3.69257	12.4644	9.42654e-28	2.46447e-26	52.222
ATP13A2	1.4199	8.92954	12.4619	9.60716e-28	2.50777e-26	52.2032
CYB561D1	1.62249	6.98699	12.4578	9.9063e-28	2.58182e-26	52.1727
FBP1	-3.5449	11.9345	-12.4566	1.0001e-27	2.60243e-26	52.1633
SCNM1	1.46231	9.15275	12.4475	1.07134e-27	2.78348e-26	52.0949
BRSK1	2.32328	4.27767	12.4391	1.1414e-27	2.96089e-26	52.032
C6orf145	-1.55256	11.3004	-12.4339	1.18767e-27	3.07141e-26	51.9925
ARHGAP33	1.92298	6.76723	12.4225	1.29435e-27	3.3421e-26	51.9071
EPM2A	-1.36272	6.97013	-12.4042	1.48681e-27	3.83313e-26	51.7694
CAPN10	1.15623	8.10588	12.4018	1.51399e-27	3.89718e-26	51.7514
DCAF11	-1.40456	11.7185	-12.3803	1.78164e-27	4.5791e-26	51.5897
RDBP	1.37051	10.5766	12.3774	1.82005e-27	4.67062e-26	51.5685
LOC100133669	-2.83741	2.22732	-12.3753	1.85016e-27	4.74061e-26	51.5522
PDZRN4	-2.95719	2.25545	-12.3697	1.93012e-27	4.9379e-26	51.5102
LIG1	1.33673	9.44	12.3688	1.94282e-27	4.9628e-26	51.5037
SLC22A1	-6.04618	9.88723	-12.3642	2.0113e-27	5.12989e-26	51.4692
COBLL1	-1.97323	10.3324	-12.3588	2.09538e-27	5.3362e-26	51.4286
PSRC1	2.29435	6.6013	12.3533	2.18388e-27	5.5531e-26	51.3875
SLC35E4	1.73635	5.59375	12.3495	2.24917e-27	5.71044e-26	51.3582
ACSL1	-2.90572	13.2079	-12.3416	2.38672e-27	6.05047e-26	51.2993
RNF165	-3.06207	3.7891	-12.3279	2.64795e-27	6.69238e-26	51.1961
2017-03-04	2.15071	2.01144	12.32	2.80894e-27	7.08855e-26	51.1375
TSEN54	1.24088	9.24958	12.3153	2.91122e-27	7.33557e-26	51.1019
CD1D	-2.46123	6.95878	-12.3151	2.91629e-27	7.33728e-26	51.1002
GPR19	2.31419	3.15785	12.3135	2.95042e-27	7.412e-26	51.0887
C8orf4	-2.62317	9.97033	-12.3115	2.99668e-27	7.5169e-26	51.0732
INTS8	1.2099	9.20405	12.3095	3.0412e-27	7.61713e-26	51.0586
GNAO1	-3.95317	6.60342	-12.3069	3.10272e-27	7.7596e-26	51.0387
C11orf54	-1.65906	10.9044	-12.3059	3.12527e-27	7.80429e-26	51.0315
NSMCE2	1.41163	8.59791	12.2982	3.31283e-27	8.26032e-26	50.9736
CCDC123	1.28475	7.68911	12.297	3.34353e-27	8.32444e-26	50.9644
STX1A	1.91044	5.4212	12.2952	3.39004e-27	8.42768e-26	50.9507
PLEKHG2	1.59923	8.46235	12.2851	3.65631e-27	9.07612e-26	50.8756
PROSC	-1.35182	10.1637	-12.2816	3.7545e-27	9.30602e-26	50.8493
PAFAH1B3	2.19001	8.67275	12.278	3.8588e-27	9.55038e-26	50.8221
GOT2	-1.55365	12.5592	-12.2763	3.90991e-27	9.66256e-26	50.809
VPS72	1.16678	9.92495	12.2759	3.92e-27	9.67319e-26	50.8064
DNAH14	1.56842	6.51573	12.2702	4.09136e-27	1.00812e-25	50.7639
DGKZ	1.0308	9.21277	12.2695	4.11549e-27	1.01257e-25	50.7581
ASS1	-2.62576	13.944	-12.2488	4.81201e-27	1.1822e-25	50.6028
MCM5	1.5867	10.319	12.2412	5.09287e-27	1.24936e-25	50.5465
POC5	1.04005	6.94407	12.2393	5.16731e-27	1.26576e-25	50.5321
ADK	-1.50711	9.50878	-12.2361	5.29542e-27	1.29525e-25	50.5077
MAP2K1	-1.17575	10.3072	-12.232	5.45859e-27	1.33321e-25	50.4776
UXS1	1.05775	9.60197	12.2261	5.71101e-27	1.39282e-25	50.4327
LOC91316	2.02237	7.75478	12.2179	6.07168e-27	1.47862e-25	50.3719
C21orf91	-1.64893	7.57211	-12.2161	6.15489e-27	1.49671e-25	50.3583
FAM163B	-2.92747	1.90917	-12.2139	6.26145e-27	1.5204e-25	50.3413
HSD17B13	-6.70693	8.78967	-12.2115	6.37287e-27	1.54521e-25	50.3238
CCDC25	-1.24167	9.74634	-12.1985	7.02853e-27	1.69926e-25	50.2265
LOC283856	-2.10726	1.30353	-12.19	7.49386e-27	1.80914e-25	50.1629
NRBF2	-1.08596	9.33832	-12.1893	7.53386e-27	1.81617e-25	50.1576
C14orf93	1.00428	7.59125	12.1844	7.81663e-27	1.88162e-25	50.121
TUBG1	1.20257	9.96044	12.1841	7.83664e-27	1.88373e-25	50.1184
BDH2	-1.7292	9.45063	-12.1794	8.11914e-27	1.94883e-25	50.0833
DUSP12	1.0494	7.944	12.1735	8.48659e-27	2.0341e-25	50.0393
OLFML2A	2.5059	7.54165	12.1653	9.02812e-27	2.1608e-25	49.9779
SLC7A6	1.29587	8.60184	12.1597	9.41589e-27	2.25038e-25	49.9361
PBLD	-2.75446	10.7007	-12.1555	9.72352e-27	2.32059e-25	49.9042
SLITRK3	-4.91114	3.13614	-12.1477	1.03095e-26	2.45694e-25	49.8461
C22orf29	1.18402	8.43587	12.1435	1.06418e-26	2.53251e-25	49.8146
NSUN5P2	1.75704	7.99929	12.1418	1.07761e-26	2.56081e-25	49.8021
MGC12982	2.16812	6.14376	12.1371	1.1167e-26	2.64993e-25	49.7667
ACLY	1.20483	11.1657	12.1298	1.17936e-26	2.7907e-25	49.7125
H2AFX	1.68167	9.38683	12.1168	1.3013e-26	3.07489e-25	49.6148
SSR2	1.3156	12.7594	12.1161	1.30826e-26	3.08698e-25	49.6095
STK11IP	1.20149	8.13704	12.1137	1.3314e-26	3.13716e-25	49.5921
CBX2	2.74419	6.32328	12.1125	1.3435e-26	3.16119e-25	49.5831
OTUB2	1.61325	6.09159	12.1056	1.41497e-26	3.32467e-25	49.5316
GNPNAT1	-1.28084	10.7131	-12.098	1.49894e-26	3.51704e-25	49.4744
SERF1A	1.15871	8.33878	12.097	1.51069e-26	3.53862e-25	49.4666
MFAP3L	-3.64546	7.95219	-12.0968	1.51237e-26	3.53862e-25	49.4655
PCK2	-2.56501	12.6481	-12.078	1.74209e-26	4.07039e-25	49.3251
KLF11	-1.37062	9.97562	-12.0756	1.77359e-26	4.13821e-25	49.3073
KIF24	1.92551	5.5091	12.0612	1.97672e-26	4.60572e-25	49.1996
ACADM	-1.90886	11.1208	-12.054	2.08623e-26	4.85412e-25	49.1461
IGF1	-3.40542	8.69429	-12.0512	2.13173e-26	4.9531e-25	49.1246
CACYBP	1.15925	10.4773	12.0507	2.13858e-26	4.96209e-25	49.1214
PITPNM3	-3.33341	4.49959	-12.0389	2.33829e-26	5.41795e-25	49.0328
MTUS2	-3.24059	2.6289	-12.036	2.38912e-26	5.52042e-25	49.0114
GYS2	-5.42973	8.01725	-12.0287	2.52395e-26	5.82392e-25	48.9569
ARHGAP22	2.07459	5.08035	12.024	2.61467e-26	6.02493e-25	48.9218
GNA14	-2.66008	5.23929	-12.0223	2.6476e-26	6.09241e-25	48.9094
IQCE	1.46098	8.4128	12.0153	2.79123e-26	6.41407e-25	48.857
WHSC1	1.37906	9.76754	12.0101	2.90381e-26	6.66362e-25	48.8177
SCRIB	1.37475	10.9801	11.9882	3.4223e-26	7.8319e-25	48.6546
FAM53B	1.32863	8.77363	11.9859	3.48106e-26	7.95549e-25	48.6376
ZIC5	4.59473	3.82513	11.9854	3.49339e-26	7.96246e-25	48.6341
GPR123	-2.81745	1.47254	-11.9854	3.49364e-26	7.96246e-25	48.6341
CBFA2T3	-2.31367	6.22358	-11.9841	3.52872e-26	8.03144e-25	48.6241
SMYD3	1.67124	7.95195	11.9741	3.80294e-26	8.6438e-25	48.5498
SNRPB	1.35602	11.8009	11.9504	4.54602e-26	1.03187e-24	48.3726
PKN3	1.87709	7.63721	11.9476	4.64202e-26	1.05223e-24	48.3519
AKAP8L	1.00348	9.92748	11.9463	4.68743e-26	1.06109e-24	48.3422
MPV17	1.20456	9.17646	11.9396	4.9282e-26	1.11408e-24	48.2925
C8orf77	2.03225	2.81855	11.9351	5.09809e-26	1.15093e-24	48.2588
CDC25A	2.45153	6.24307	11.9338	5.14868e-26	1.16078e-24	48.249
HDAC6	-1.21143	10.8188	-11.9331	5.17659e-26	1.1655e-24	48.2436
GPR172A	1.60941	9.5541	11.9307	5.26832e-26	1.18296e-24	48.2262
ANKRD13B	2.1109	5.41012	11.9297	5.30915e-26	1.19053e-24	48.2185
BCAT2	1.83059	9.14743	11.9268	5.426e-26	1.2151e-24	48.1969
GINS2	2.12602	7.27903	11.9243	5.52837e-26	1.23637e-24	48.1783
ACAN	3.61265	4.36551	11.9179	5.799e-26	1.29516e-24	48.1309
LPA	-4.71421	7.84236	-11.9177	5.80967e-26	1.29581e-24	48.1291
XPO5	1.09497	9.79726	11.9108	6.1175e-26	1.36265e-24	48.0778
LARP1B	-1.43436	9.14886	-11.9081	6.2444e-26	1.38907e-24	48.0574
ARL16	1.29127	8.91388	11.8982	6.72143e-26	1.49319e-24	47.9843
C9orf95	-1.16674	8.94591	-11.88	7.70864e-26	1.71023e-24	47.8482
PDK4	-2.86412	10.759	-11.8753	7.98138e-26	1.76605e-24	47.8137
FAM134B	-4.28707	7.35533	-11.8715	8.21103e-26	1.81446e-24	47.7856
DHRS1	-1.93194	10.1722	-11.8659	8.5644e-26	1.89005e-24	47.7437
THBS4	4.65832	5.50885	11.8621	8.813e-26	1.94235e-24	47.7153
LOC100128292	1.86698	3.43214	11.8572	9.14348e-26	2.01253e-24	47.6788
LEF1	3.19386	6.21288	11.8494	9.68918e-26	2.12723e-24	47.6212
C8orf33	1.29701	10.286	11.8474	9.8399e-26	2.15729e-24	47.6059
NRM	1.7546	8.34823	11.8427	1.01868e-25	2.22458e-24	47.5715
ENAH	1.81171	10.7396	11.8402	1.03802e-25	2.26091e-24	47.5528
TIMD4	-3.9251	3.72543	-11.8353	1.07687e-25	2.34247e-24	47.5163
ADI1	-1.7541	13.0124	-11.8322	1.10278e-25	2.39572e-24	47.4927
FOLH1	-2.53173	7.93409	-11.8272	1.14431e-25	2.47948e-24	47.456
LIMK1	1.7025	8.82147	11.8263	1.1519e-25	2.4927e-24	47.4494
KIFC2	2.0368	8.57026	11.8249	1.16457e-25	2.51686e-24	47.4386
NCRNA00107	1.85932	2.84442	11.8221	1.18867e-25	2.56563e-24	47.4183
EHHADH	-2.75665	11.609	-11.8212	1.19664e-25	2.57949e-24	47.4116
DCXR	-2.69763	12.8775	-11.8205	1.20287e-25	2.58959e-24	47.4065
ZBTB9	1.01418	7.82219	11.8056	1.34568e-25	2.89329e-24	47.2951
DPF3	-2.78485	4.19841	-11.7905	1.50622e-25	3.2343e-24	47.1832
DLG5	1.65092	8.99323	11.79	1.51206e-25	3.24267e-24	47.1793
NDRG3	1.24506	9.29515	11.783	1.5935e-25	3.41296e-24	47.1273
GRAMD1A	1.69662	10.0101	11.782	1.60458e-25	3.43229e-24	47.1204
C16orf75	2.30444	7.00928	11.7778	1.65584e-25	3.53741e-24	47.0892
ITGB1BP1	1.09711	9.39929	11.7767	1.6703e-25	3.56372e-24	47.0805
NPEPL1	1.23573	9.44559	11.7668	1.79803e-25	3.82647e-24	47.0074
STK39	2.43624	7.66789	11.7633	1.84602e-25	3.92362e-24	46.9812
MAPT	2.86372	6.52416	11.7554	1.95806e-25	4.15646e-24	46.9227
DHODH	-2.28227	9.66377	-11.7485	2.06136e-25	4.36464e-24	46.8717
NUDT17	1.97462	4.59317	11.7455	2.10861e-25	4.45904e-24	46.8492
LOC222699	2.30947	5.37291	11.7264	2.43261e-25	5.1377e-24	46.7073
PLSCR4	-2.25831	8.86664	-11.7217	2.51817e-25	5.31169e-24	46.673
NDEL1	-1.01104	9.17665	-11.7194	2.56322e-25	5.3999e-24	46.6553
YKT6	1.00382	10.2917	11.7162	2.6254e-25	5.52391e-24	46.6316
CLSPN	3.22379	4.32609	11.7155	2.6384e-25	5.54177e-24	46.6266
FERMT2	-1.32209	10.4463	-11.7134	2.67973e-25	5.61701e-24	46.6112
AP4M1	1.11306	7.75476	11.7084	2.78161e-25	5.82325e-24	46.5742
NCRNA00181	-2.09977	7.15796	-11.7041	2.87292e-25	6.00688e-24	46.5421
ANKS3	1.3689	7.96954	11.6893	3.20762e-25	6.69832e-24	46.4327
LRRC55	-2.75168	3.23838	-11.6889	3.2189e-25	6.71348e-24	46.4292
PALM2	-2.45577	7.07737	-11.6877	3.24729e-25	6.76424e-24	46.4205
SORL1	-2.22258	10.76	-11.6847	3.3201e-25	6.9073e-24	46.3985
SLCO1B3	-6.08491	7.03372	-11.6838	3.3421e-25	6.94443e-24	46.3919
MED22	1.16821	8.91112	11.6826	3.37359e-25	6.99245e-24	46.3826
GLYATL1	-4.38942	9.64091	-11.6771	3.51352e-25	7.27346e-24	46.3423
BLVRA	1.74082	8.99969	11.6741	3.59306e-25	7.42891e-24	46.3201
ADRA1B	-2.73354	6.22652	-11.6721	3.64683e-25	7.53077e-24	46.3053
EPB41L4B	-2.48511	9.90637	-11.6713	3.67003e-25	7.56933e-24	46.299
CD5L	-5.65594	6.56078	-11.6687	3.74151e-25	7.70723e-24	46.2799
AVPR1A	-4.76091	4.58482	-11.6597	4.00057e-25	8.20044e-24	46.2134
CCDC142	1.1777	7.32162	11.6591	4.02035e-25	8.23087e-24	46.2085
NAA40	1.35501	7.97452	11.6571	4.08145e-25	8.32536e-24	46.1935
TBXA2R	-1.96412	6.53884	-11.6548	4.15173e-25	8.45839e-24	46.1766
RDH16	-4.60805	10.4392	-11.6539	4.17993e-25	8.50547e-24	46.1699
DUSP6	-1.72325	11.1289	-11.6492	4.32909e-25	8.79826e-24	46.1351
ENTPD6	1.04654	10.9961	11.6474	4.38734e-25	8.90582e-24	46.1218
ZC3H3	1.14802	9.59456	11.644	4.49781e-25	9.11899e-24	46.0971
PLCE1	2.37866	6.4286	11.6406	4.61267e-25	9.34051e-24	46.0721
DOCK6	1.08994	9.49339	11.6239	5.22432e-25	1.05663e-23	45.9485
CFI	-1.94782	13.0168	-11.6189	5.42417e-25	1.09572e-23	45.9112
PNPLA7	-2.14295	7.63063	-11.616	5.54457e-25	1.11869e-23	45.8894
GRAMD1C	-2.45327	7.60195	-11.6092	5.83067e-25	1.175e-23	45.8395
HBB	-2.99374	8.25816	-11.6077	5.89583e-25	1.1867e-23	45.8284
MTL5	2.55843	5.39073	11.6058	5.97912e-25	1.20201e-23	45.8145
NKIRAS1	-1.27791	8.00081	-11.6032	6.09994e-25	1.22483e-23	45.7947
SORD	-2.27953	11.8197	-11.6029	6.10978e-25	1.22533e-23	45.7931
SLC26A2	1.39146	7.82404	11.5979	6.34205e-25	1.26974e-23	45.756
LRRN3	-2.58576	3.17986	-11.5972	6.3761e-25	1.27263e-23	45.7507
NDOR1	1.21326	9.02395	11.5915	6.65275e-25	1.32468e-23	45.7085
ARHGAP39	1.78484	6.50519	11.5902	6.71703e-25	1.33589e-23	45.699
UGP2	-1.62998	12.6533	-11.5877	6.84289e-25	1.3593e-23	45.6806
CCDC34	1.7043	7.75856	11.5856	6.95423e-25	1.37978e-23	45.6645
DEFA1B	-2.72216	1.53875	-11.5827	7.10559e-25	1.40814e-23	45.6432
ABAT	-2.93856	12.1001	-11.5774	7.391e-25	1.46123e-23	45.6041
UROC1	-5.75629	7.75538	-11.5633	8.20817e-25	1.62087e-23	45.5
SPSB2	1.59662	7.55907	11.5587	8.49109e-25	1.67476e-23	45.4663
DUSP1	-2.22237	12.2608	-11.5509	9e-25	1.77304e-23	45.4086
MEP1B	-3.20876	1.99209	-11.5482	9.18481e-25	1.80732e-23	45.3884
MPDZ	-2.25068	9.65627	-11.5478	9.21178e-25	1.81049e-23	45.3855
AACS	1.41813	8.6419	11.5457	9.35318e-25	1.83612e-23	45.3704
CCDC137	1.15013	9.10181	11.5309	1.04446e-24	2.04798e-23	45.2608
HAO2	-5.76357	8.07058	-11.5301	1.05062e-24	2.05764e-23	45.255
SUZ12P	1.45066	6.25416	11.5257	1.08584e-24	2.12412e-23	45.2222
C5orf33	-1.73098	11.9513	-11.5255	1.0874e-24	2.1247e-23	45.2208
ENO3	-3.03111	8.49818	-11.5231	1.10694e-24	2.16034e-23	45.2031
MTA3	1.01867	8.86178	11.5185	1.14506e-24	2.23213e-23	45.1695
MAP2K3	-1.22008	10.7231	-11.5143	1.18179e-24	2.29838e-23	45.1382
C5orf54	1.40154	6.10855	11.5101	1.2193e-24	2.36857e-23	45.1072
CD14	-2.37376	12.767	-11.5094	1.226e-24	2.37881e-23	45.1017
ZNF219	1.36601	9.27059	11.5082	1.23669e-24	2.39676e-23	45.0931
CD200	2.3018	5.90482	11.5056	1.26072e-24	2.4405e-23	45.074
GINS4	1.96473	6.3931	11.5023	1.29215e-24	2.49845e-23	45.0496
NPY1R	-3.3571	5.75429	-11.5018	1.29728e-24	2.50547e-23	45.0457
ALAD	-1.49279	11.7972	-11.4998	1.31672e-24	2.54008e-23	45.0309
UCK2	1.40282	8.67046	11.4841	1.47922e-24	2.85027e-23	44.9154
HRSP12	-2.30512	12.2669	-11.4828	1.49318e-24	2.87386e-23	44.9061
ARID3C	-2.94089	3.52509	-11.4759	1.57178e-24	3.02165e-23	44.8551
MCEE	-1.27393	8.11775	-11.4754	1.57794e-24	3.03e-23	44.8513
KLHL2	-1.44359	8.73596	-11.4727	1.60943e-24	3.08693e-23	44.8317
NOTCH3	2.31543	9.7342	11.4717	1.62233e-24	3.1081e-23	44.8237
PLOD3	1.1151	11.586	11.4671	1.67823e-24	3.21152e-23	44.7901
RFX5	1.37678	9.68508	11.4641	1.7167e-24	3.28138e-23	44.7676
SPSB4	-2.50252	1.97125	-11.4617	1.74691e-24	3.33529e-23	44.7503
LOC440944	1.35789	7.26585	11.4612	1.75378e-24	3.3446e-23	44.7464
CENPJ	1.5257	6.69904	11.4587	1.78646e-24	3.40303e-23	44.7281
CROCC	1.23876	8.03339	11.4455	1.97028e-24	3.74041e-23	44.6309
MCM7	1.55545	10.8989	11.4427	2.01096e-24	3.80898e-23	44.6106
CNIH4	1.17572	9.78611	11.4388	2.07064e-24	3.91756e-23	44.5816
TPMT	-1.10838	10.5816	-11.4368	2.10119e-24	3.97087e-23	44.567
RFPL1	-2.24488	1.62832	-11.4294	2.22048e-24	4.19157e-23	44.5122
SERPING1	-1.903	15.6769	-11.428	2.24417e-24	4.2315e-23	44.5017
ATP13A4	-2.4813	1.78506	-11.4028	2.70458e-24	5.08815e-23	44.3165
ACSM5	-4.2199	9.31558	-11.3988	2.78528e-24	5.22232e-23	44.2873
C1S	-2.06974	15.3763	-11.3968	2.82732e-24	5.29521e-23	44.2724
CLK2	1.04648	9.38266	11.3954	2.85695e-24	5.3406e-23	44.2621
PAMR1	-2.55921	6.32342	-11.3954	2.85795e-24	5.3406e-23	44.2617
GLYAT	-5.96818	8.16313	-11.3904	2.96469e-24	5.53387e-23	44.2253
CCHCR1	1.37801	9.26165	11.388	3.0185e-24	5.62803e-23	44.2075
ATF3	-2.0026	9.8656	-11.3851	3.08449e-24	5.74465e-23	44.186
ACOT2	-1.61631	9.52405	-11.3843	3.10272e-24	5.77216e-23	44.1802
GPSM2	1.83763	7.05743	11.3837	3.11696e-24	5.7922e-23	44.1756
KLKB1	-2.86228	10.5488	-11.3788	3.23224e-24	5.99975e-23	44.1396
PPP1R3B	-2.21319	10.8004	-11.3777	3.25676e-24	6.03857e-23	44.1321
LYPD1	3.94296	7.03001	11.3772	3.2699e-24	6.0562e-23	44.1281
HAUS5	1.14717	8.30265	11.3761	3.29673e-24	6.09914e-23	44.12
KCND3	-3.63851	4.12366	-11.3686	3.48541e-24	6.42685e-23	44.0648
CENPP	1.76403	5.85798	11.3637	3.6128e-24	6.65024e-23	44.0291
NOL4	-2.89971	1.74177	-11.3637	3.61452e-24	6.65024e-23	44.0287
SLC16A2	-2.294	10.1947	-11.3602	3.70916e-24	6.81686e-23	44.003
SLC25A19	1.20506	7.82493	11.3569	3.80006e-24	6.97624e-23	43.979
GPR125	-1.73246	10.0902	-11.3484	4.0485e-24	7.42058e-23	43.9161
IL1RAP	-2.20751	9.72718	-11.3483	4.05098e-24	7.42058e-23	43.9155
HSPB1	1.67781	13.482	11.3391	4.33693e-24	7.927e-23	43.8478
SOCS6	-1.18827	9.59489	-11.336	4.43726e-24	8.10151e-23	43.8251
SETDB1	1.03901	9.75453	11.3355	4.45457e-24	8.12424e-23	43.8213
TSPYL1	-1.07935	10.6108	-11.3184	5.05258e-24	9.18481e-23	43.6963
PDE2A	-2.26906	7.3943	-11.3162	5.13736e-24	9.32878e-23	43.6798
CYP2A7	-6.13538	6.1006	-11.3131	5.25782e-24	9.53715e-23	43.6568
GPC3	5.20293	11.1173	11.308	5.45662e-24	9.88702e-23	43.6199
SLC36A1	1.36259	7.81273	11.3067	5.51341e-24	9.9791e-23	43.6096
CHEK1	1.70156	6.93029	11.3051	5.57775e-24	1.00846e-22	43.5981
SH3PXD2B	1.53939	8.33489	11.3009	5.752e-24	1.03884e-22	43.5676
MASP1	-2.6917	10.5997	-11.295	6.00894e-24	1.08407e-22	43.5242
PITX1	5.11011	4.93256	11.2942	6.04588e-24	1.08956e-22	43.5182
SUN2	-1.12164	12.0971	-11.2862	6.41205e-24	1.15431e-22	43.4598
SFXN1	-1.24248	10.8091	-11.285	6.47227e-24	1.16389e-22	43.4505
CBX8	1.31143	7.70205	11.284	6.51808e-24	1.17087e-22	43.4435
HAAO	-2.3732	11.1419	-11.2788	6.7751e-24	1.21573e-22	43.4052
ZNF767	1.31887	6.71724	11.2766	6.8838e-24	1.23391e-22	43.3894
NECAB3	1.2598	9.64611	11.2757	6.9308e-24	1.24101e-22	43.3826
FREM2	-4.84463	4.38783	-11.2708	7.18825e-24	1.28435e-22	43.3464
TTLL1	1.34951	6.5293	11.256	8.01627e-24	1.42924e-22	43.2382
KLF9	-1.9415	10.8397	-11.2543	8.12141e-24	1.44644e-22	43.2253
TMEM192	-1.33156	9.52213	-11.2513	8.3016e-24	1.47696e-22	43.2035
C12orf47	1.07378	7.92657	11.2473	8.54747e-24	1.51909e-22	43.1746
ZNF74	1.14747	7.52926	11.237	9.22694e-24	1.63756e-22	43.0987
NUP37	1.0603	8.04697	11.236	9.29165e-24	1.64609e-22	43.0917
CYP2C9	-4.39993	11.7681	-11.2327	9.52242e-24	1.6834e-22	43.0674
NT5DC1	-1.27944	9.33564	-11.23	9.71777e-24	1.71612e-22	43.0472
BCL9	1.52137	8.87827	11.2283	9.83973e-24	1.73582e-22	43.0349
ZBTB12	1.98202	5.93268	11.2273	9.91284e-24	1.74688e-22	43.0275
2017-09-05	2.30825	7.79411	11.2244	1.01259e-23	1.78254e-22	43.0064
RIBC2	3.04864	3.5957	11.2232	1.02176e-23	1.7968e-22	42.9975
PLEKHA9	1.07433	6.06401	11.2223	1.02865e-23	1.80701e-22	42.9908
C20orf118	2.61849	5.40998	11.2208	1.03987e-23	1.8248e-22	42.98
ANKRD13D	1.27392	8.50765	11.2201	1.04502e-23	1.8319e-22	42.9751
INMT	-3.27622	7.6269	-11.2183	1.05917e-23	1.85477e-22	42.9618
HEPACAM	-5.36992	3.96537	-11.2153	1.08294e-23	1.89442e-22	42.9398
RAD9A	1.13717	8.17111	11.2122	1.10784e-23	1.93594e-22	42.9172
LPL	2.38908	5.823	11.2117	1.11213e-23	1.94141e-22	42.9134
GBA3	-4.61454	7.93847	-11.209	1.13466e-23	1.97867e-22	42.8935
PCBP4	1.32865	9.30254	11.2087	1.13729e-23	1.98118e-22	42.8912
ZWILCH	1.17487	7.63035	11.202	1.19449e-23	2.07865e-22	42.8425
ZFP36L1	-1.22735	12.4573	-11.1992	1.21974e-23	2.11904e-22	42.8217
EBF1	2.23975	5.88295	11.1991	1.22023e-23	2.11904e-22	42.8213
SUCLG2	-1.38492	11.5063	-11.194	1.26705e-23	2.19805e-22	42.784
QDPR	-1.64922	11.2616	-11.1891	1.31421e-23	2.27516e-22	42.7477
PDE7B	-2.18692	5.9812	-11.1834	1.37059e-23	2.3703e-22	42.706
FBF1	1.87973	6.00087	11.1825	1.37986e-23	2.38386e-22	42.6993
CPXM1	3.04483	5.46485	11.1822	1.38212e-23	2.38529e-22	42.6977
SDHD	-1.11679	11.5323	-11.1814	1.39089e-23	2.39754e-22	42.6914
ALDH9A1	-1.28769	11.692	-11.1776	1.43033e-23	2.45834e-22	42.6637
P4HA2	1.49509	9.51666	11.177	1.43633e-23	2.46612e-22	42.6595
ABCC9	-3.02376	8.39676	-11.1762	1.44449e-23	2.47758e-22	42.6539
B4GALNT1	3.58709	5.64716	11.1742	1.46602e-23	2.51193e-22	42.6392
SNHG12	1.77962	6.99509	11.1723	1.48709e-23	2.54542e-22	42.6251
SFRP1	-3.58766	4.75953	-11.1699	1.51324e-23	2.58489e-22	42.6078
ZNF251	1.23088	8.05914	11.1653	1.56597e-23	2.67222e-22	42.5738
CAPG	2.16574	9.437	11.1589	1.64164e-23	2.7985e-22	42.527
ARHGEF2	1.51337	9.58001	11.1522	1.72472e-23	2.93713e-22	42.478
HADH	-1.38152	11.3195	-11.1491	1.76435e-23	3.00156e-22	42.4554
CTBS	-1.29807	9.25034	-11.1452	1.81535e-23	3.08518e-22	42.4272
IGF2BP1	5.62322	5.66577	11.1309	2.01821e-23	3.42296e-22	42.3221
PON3	-2.73454	11.0601	-11.1303	2.02657e-23	3.43366e-22	42.318
NFIL3	-1.54455	10.2523	-11.1276	2.06787e-23	3.49654e-22	42.298
NSUN6	-1.40664	9.06483	-11.1259	2.09388e-23	3.53694e-22	42.2856
RCC2	1.16615	10.5187	11.1227	2.14297e-23	3.61621e-22	42.2626
CBX1	1.02899	9.74404	11.1176	2.2246e-23	3.74639e-22	42.2255
GLS2	-4.90211	8.77542	-11.1107	2.34178e-23	3.93975e-22	42.1745
BOLA2	1.39939	10.3488	11.108	2.38856e-23	4.01442e-22	42.1549
DMGDH	-3.24366	10.1771	-11.1064	2.41726e-23	4.05857e-22	42.1431
SHC1	1.04763	12.188	11.1046	2.44853e-23	4.10694e-22	42.1303
ZNF707	1.0475	7.51188	11.1029	2.47991e-23	4.15541e-22	42.1177
C21orf33	-1.18471	11.8348	-11.0958	2.61269e-23	4.3735e-22	42.0659
SLC46A3	-2.81864	9.33763	-11.0952	2.62444e-23	4.38877e-22	42.0615
RORA	-1.68096	9.22492	-11.095	2.62733e-23	4.38922e-22	42.0604
NBLA00301	-3.64033	3.83556	-11.0908	2.70997e-23	4.52275e-22	42.0297
DHTKD1	-1.83508	11.5283	-11.0887	2.75159e-23	4.58763e-22	42.0145
PCTP	-1.3267	10.414	-11.0879	2.76964e-23	4.61311e-22	42.0081
MAFG	1.41009	8.86983	11.0873	2.781e-23	4.62743e-22	42.004
CKAP4	1.24162	11.5945	11.0866	2.79614e-23	4.64798e-22	41.9986
HMGB2	1.5354	10.072	11.085	2.82952e-23	4.6988e-22	41.9868
HN1	1.52241	10.1954	11.0819	2.89473e-23	4.80232e-22	41.9642
ZKSCAN3	1.4719	6.25456	11.0761	3.01936e-23	5.00411e-22	41.9224
CYB5A	-1.89684	12.7758	-11.0755	3.03344e-23	5.02247e-22	41.9178
GBA	1.25249	11.2095	11.0752	3.04087e-23	5.02977e-22	41.9154
MARK4	1.00262	10.0265	11.0721	3.11089e-23	5.13543e-22	41.8928
SFTA1P	2.051	1.61647	11.0715	3.12389e-23	5.15179e-22	41.8886
EXPH5	-3.31793	5.97661	-11.0701	3.15545e-23	5.19872e-22	41.8787
THNSL1	-1.25799	8.58951	-11.0662	3.24685e-23	5.34402e-22	41.8503
MAVS	1.01709	10.7749	11.0623	3.34108e-23	5.49371e-22	41.822
DNMT1	1.45972	9.84904	11.0564	3.49093e-23	5.72883e-22	41.7784
LY6H	2.99118	2.88169	11.0547	3.53414e-23	5.79404e-22	41.7662
NEU1	1.22747	11.5679	11.0531	3.57486e-23	5.85505e-22	41.7549
VKORC1	-1.20767	11.7375	-11.0393	3.9578e-23	6.46957e-22	41.6539
KCNK17	-2.76309	3.37076	-11.0391	3.96245e-23	6.47084e-22	41.6527
TMEM26	-2.06764	4.5723	-11.0268	4.33772e-23	7.06985e-22	41.563
C12orf72	-1.36144	6.2254	-11.0237	4.43888e-23	7.22767e-22	41.5401
LHX4	2.18303	2.32805	11.0219	4.4964e-23	7.3142e-22	41.5273
IFT52	1.07101	8.18134	11.0194	4.58006e-23	7.44304e-22	41.509
IL1RL1	-3.42529	3.05387	-11.0117	4.84725e-23	7.86959e-22	41.4528
JAG2	2.05489	7.84313	11.0109	4.8759e-23	7.90842e-22	41.4469
B3GNTL1	1.62659	6.77358	11.0055	5.07417e-23	8.21407e-22	41.4074
ADM2	2.3597	8.29868	10.9988	5.33017e-23	8.61178e-22	41.3586
GTPBP2	1.1887	9.64081	10.9965	5.41773e-23	8.7448e-22	41.3424
FAP	3.6004	5.43248	10.9964	5.42366e-23	8.74591e-22	41.3413
DHDPSL	-2.96215	8.5552	-10.9871	5.80443e-23	9.3419e-22	41.274
EFNA3	2.07098	6.15612	10.9736	6.41236e-23	1.03005e-21	41.1752
CYP8B1	-5.5967	10.2006	-10.9724	6.46821e-23	1.03802e-21	41.1666
LOC642852	1.69846	6.69424	10.97	6.58321e-23	1.05546e-21	41.1491
ZFP62	1.09243	8.14258	10.9688	6.6378e-23	1.06319e-21	41.1409
THRSP	-5.94776	7.09862	-10.9613	7.01573e-23	1.12158e-21	41.086
DAK	-2.06493	11.2324	-10.96	7.07991e-23	1.13054e-21	41.077
CCNE2	2.36775	6.23351	10.9599	7.08532e-23	1.13054e-21	41.0762
SLC38A6	1.3674	7.41803	10.9583	7.17204e-23	1.14328e-21	41.0641
STK19	1.03455	8.71005	10.9547	7.36116e-23	1.17099e-21	41.0383
GADD45A	-1.6578	10.283	-10.9524	7.48562e-23	1.18873e-21	41.0217
SPRY2	-1.54759	8.43129	-10.9496	7.64538e-23	1.21295e-21	41.0007
ZNF296	2.31945	4.6328	10.9481	7.72657e-23	1.22467e-21	40.9903
ADAM15	1.42351	10.883	10.9448	7.91515e-23	1.25337e-21	40.9663
TPM2	2.02145	9.76127	10.9447	7.92292e-23	1.25341e-21	40.9654
TEAD2	1.81456	9.04134	10.9323	8.67575e-23	1.36991e-21	40.8753
LAMC1	1.51398	11.7236	10.9311	8.75386e-23	1.38094e-21	40.8664
IL3RA	1.76208	6.69953	10.9303	8.80233e-23	1.38728e-21	40.861
TMEM220	-2.36133	9.48284	-10.9252	9.13956e-23	1.43772e-21	40.8237
PVT1	2.6523	5.03596	10.9249	9.16242e-23	1.43996e-21	40.8212
PINK1	-1.29382	11.4618	-10.921	9.42174e-23	1.47793e-21	40.7935
ECHDC2	-1.62347	11.411	-10.9175	9.66574e-23	1.51336e-21	40.7681
LPCAT1	1.74065	10.0188	10.9166	9.73384e-23	1.5226e-21	40.7612
DPPA4	-2.25733	1.57069	-10.9119	1.00755e-22	1.57457e-21	40.727
UGT2B7	-3.88123	11.6333	-10.9032	1.07385e-22	1.67661e-21	40.6638
C11orf82	1.80517	5.62956	10.8966	1.12645e-22	1.7571e-21	40.6163
TBX19	1.30991	5.47674	10.8958	1.13328e-22	1.76446e-21	40.6103
IKBKE	1.9912	7.30132	10.8935	1.15294e-22	1.7934e-21	40.5933
SLC7A2	-2.6438	11.7807	-10.892	1.16549e-22	1.81123e-21	40.5825
TMEM136	1.73715	6.11712	10.8884	1.19636e-22	1.85746e-21	40.5566
ZNF295	-1.43704	8.3865	-10.8861	1.21637e-22	1.88504e-21	40.5401
NMB	2.13499	6.34937	10.8847	1.22909e-22	1.90298e-21	40.5298
TEX19	2.64383	2.28689	10.8828	1.24643e-22	1.92804e-21	40.5159
RAB6B	1.68417	6.66744	10.8807	1.26602e-22	1.95653e-21	40.5005
ADH1B	-4.43274	13.8841	-10.8798	1.27363e-22	1.96648e-21	40.4945
NR4A1	-2.33549	9.72064	-10.8775	1.29559e-22	1.99761e-21	40.4776
LDLR	-1.66326	11.1688	-10.8774	1.29618e-22	1.99761e-21	40.4771
IQCD	2.37854	3.96658	10.8766	1.30451e-22	2.00859e-21	40.4708
DLC1	-1.58696	9.65929	-10.8746	1.32341e-22	2.0358e-21	40.4565
TAZ	1.00646	9.05573	10.8714	1.35463e-22	2.08191e-21	40.4334
PRRX1	2.70728	5.45076	10.8707	1.36212e-22	2.0915e-21	40.4279
HS3ST3B1	-2.95463	5.00886	-10.8687	1.38222e-22	2.12042e-21	40.4134
WDYHV1	1.25124	7.6705	10.8588	1.48581e-22	2.27724e-21	40.3417
ACVR1C	-2.4386	4.83185	-10.8576	1.49881e-22	2.29507e-21	40.333
COL4A1	2.00618	12.0785	10.8569	1.50634e-22	2.30238e-21	40.3281
CLPX	-1.04902	10.053	-10.8538	1.54021e-22	2.35198e-21	40.306
ATP11C	-1.82017	9.16802	-10.8501	1.58242e-22	2.41424e-21	40.2792
RASGEF1B	-2.53009	7.96516	-10.8445	1.64872e-22	2.51081e-21	40.2385
C6orf26	1.71746	5.67809	10.844	1.65467e-22	2.51676e-21	40.2349
CDNF	-1.6955	5.29292	-10.844	1.65565e-22	2.51676e-21	40.2343
C17orf86	1.26522	6.46702	10.8398	1.70622e-22	2.59129e-21	40.2045
ROBO1	2.63461	9.72182	10.8354	1.76227e-22	2.67398e-21	40.1724
CASP2	1.09352	8.82451	10.8321	1.80542e-22	2.73696e-21	40.1484
LONP2	-1.49261	10.7391	-10.8284	1.85532e-22	2.81006e-21	40.1214
SNRPE	1.20805	10.1931	10.8213	1.95381e-22	2.95388e-21	40.0701
UNC119B	1.48289	8.50898	10.8209	1.95927e-22	2.95946e-21	40.0673
FAM99A	-4.81011	5.71671	-10.816	2.03055e-22	3.06435e-21	40.0319
DMD	-2.09546	9.31262	-10.8148	2.04795e-22	3.08782e-21	40.0234
ARHGEF11	1.17298	10.1502	10.8142	2.05699e-22	3.09866e-21	40.0191
MYOM2	-2.9919	4.67822	-10.8095	2.12967e-22	3.20237e-21	39.9846
FATE1	2.58417	2.36935	10.8092	2.13447e-22	3.20669e-21	39.9824
SARDH	-2.54662	10.7964	-10.8084	2.14684e-22	3.22238e-21	39.9767
KLF10	-1.65608	10.3182	-10.8041	2.21507e-22	3.32181e-21	39.9456
DCLRE1C	1.3313	7.09594	10.8014	2.25944e-22	3.38531e-21	39.9259
COL9A1	2.51342	2.43852	10.8006	2.27184e-22	3.39779e-21	39.9205
ABCA8	-4.04548	7.46766	-10.8003	2.27688e-22	3.40228e-21	39.9183
GBAP1	1.5591	9.83691	10.7977	2.32065e-22	3.46459e-21	39.8994
SEPSECS	-1.35699	9.58381	-10.7976	2.32327e-22	3.46541e-21	39.8983
C4orf34	-1.55284	10.2636	-10.7963	2.34377e-22	3.49286e-21	39.8896
CYB5D2	-1.33412	9.00103	-10.7949	2.36937e-22	3.52787e-21	39.8788
BMP5	-3.09465	2.549	-10.7944	2.37784e-22	3.53733e-21	39.8753
CHML	1.82282	8.22688	10.7924	2.4129e-22	3.58628e-21	39.8608
GABARAPL1	-1.90109	10.7936	-10.7874	2.50189e-22	3.71525e-21	39.8249
MCAM	1.71802	10.2535	10.7848	2.54943e-22	3.78248e-21	39.8062
HEPN1	-5.1707	3.70857	-10.7739	2.75998e-22	4.08038e-21	39.7275
SMC4	1.48319	9.71898	10.7658	2.92906e-22	4.32652e-21	39.6685
FLAD1	1.01104	10.318	10.7635	2.9779e-22	4.39477e-21	39.6521
MAMSTR	2.15377	4.1302	10.7632	2.98495e-22	4.40129e-21	39.6498
KIAA1731	1.26686	7.63838	10.7621	3.00771e-22	4.42703e-21	39.6422
TMCO7	-1.26149	8.75763	-10.7605	3.04333e-22	4.47552e-21	39.6306
SAC3D1	1.40272	8.41973	10.76	3.05444e-22	4.48791e-21	39.627
FAM164C	-1.51497	6.46123	-10.7592	3.07257e-22	4.51057e-21	39.6211
CEP72	1.55119	6.64125	10.7576	3.10835e-22	4.5591e-21	39.6096
SBF1	1.23039	10.1194	10.757	3.12287e-22	4.57638e-21	39.605
C11orf93	2.82673	5.10311	10.7522	3.23365e-22	4.73456e-21	39.5704
ATOH8	-3.24275	7.58888	-10.7518	3.24215e-22	4.74286e-21	39.5678
SIGLEC11	-2.41287	4.26654	-10.7453	3.40027e-22	4.9698e-21	39.5206
POLE2	2.11812	5.87933	10.7448	3.41234e-22	4.9831e-21	39.5171
CDCA7	3.59436	5.30477	10.7436	3.44291e-22	5.02334e-21	39.5082
INCENP	1.65551	7.53239	10.741	3.50975e-22	5.1164e-21	39.4892
AGBL4	-2.43855	1.80749	-10.7262	3.909e-22	5.67859e-21	39.3823
ARSD	-1.49115	10.5254	-10.7258	3.91784e-22	5.68649e-21	39.3801
GLOD5	-3.03208	4.3715	-10.7222	4.02175e-22	5.81709e-21	39.3541
LY6E	-2.79649	11.5571	-10.7209	4.06263e-22	5.86606e-21	39.3441
ANXA10	-3.9757	7.35619	-10.7125	4.31835e-22	6.22954e-21	39.2836
TMEM132A	2.75537	7.71805	10.7124	4.32192e-22	6.22954e-21	39.2827
PCK1	-5.06865	12.3207	-10.7122	4.32555e-22	6.22954e-21	39.2819
SORT1	1.83901	10.0781	10.7056	4.5402e-22	6.53303e-21	39.2339
C20orf96	1.27641	6.85735	10.7044	4.57926e-22	6.57791e-21	39.2254
TBCE	1.05212	9.34418	10.6971	4.82926e-22	6.93106e-21	39.1727
GCH1	-2.09021	9.78703	-10.6954	4.8876e-22	7.00878e-21	39.1608
MFSD2B	2.1237	4.87351	10.6949	4.90637e-22	7.02966e-21	39.157
SULT1C2	4.04884	6.86027	10.6891	5.11808e-22	7.32327e-21	39.1151
FCGR2B	-2.9954	6.86891	-10.6891	5.12007e-22	7.32327e-21	39.1147
GPAA1	1.31143	12.1971	10.6864	5.21989e-22	7.45329e-21	39.0955
FOXD2	2.00721	5.4373	10.6837	5.32386e-22	7.59525e-21	39.076
OAF	-1.42088	12.1962	-10.6824	5.37226e-22	7.65776e-21	39.067
FARP2	-1.3224	7.79738	-10.6804	5.45336e-22	7.76674e-21	39.0521
PDLIM5	-1.24933	11.0859	-10.6763	5.61605e-22	7.99163e-21	39.023
RNASE4	-1.7554	12.0463	-10.6679	5.97067e-22	8.48902e-21	38.9623
ITPKA	2.65969	6.93944	10.6654	6.07959e-22	8.63653e-21	38.9444
ZNF696	1.1717	7.90375	10.6442	7.0935e-22	1.00512e-20	38.7914
PRPF40B	1.00593	7.96116	10.6423	7.18948e-22	1.01786e-20	38.7781
DNA2	1.72177	6.10699	10.6408	7.26825e-22	1.02814e-20	38.7673
IGSF3	2.70507	7.96022	10.6397	7.32882e-22	1.03583e-20	38.759
ISOC1	-1.2666	10.2565	-10.6383	7.40178e-22	1.045e-20	38.7492
SLC34A1	-2.3133	2.46069	-10.6383	7.40617e-22	1.045e-20	38.7486
FAM81A	2.52653	4.05269	10.6381	7.41421e-22	1.04525e-20	38.7476
SLC39A10	1.56764	7.83015	10.6353	7.56617e-22	1.06577e-20	38.7274
MT1L	-3.59543	6.10526	-10.6335	7.6644e-22	1.0787e-20	38.7147
PRPF3	1.07308	9.53804	10.6283	7.96259e-22	1.1169e-20	38.6768
MESP1	1.9577	5.58772	10.6259	8.09835e-22	1.13499e-20	38.66
DKFZP686I15217	1.30987	4.70565	10.6145	8.79761e-22	1.23093e-20	38.5779
CYP1A1	-4.96561	6.01815	-10.6036	9.52416e-22	1.33147e-20	38.4992
ZNF792	1.17486	6.52605	10.5989	9.85395e-22	1.37642e-20	38.4655
EPHA2	-1.90689	9.45004	-10.5932	1.02694e-21	1.43326e-20	38.4245
CYP4A11	-4.31458	12.1064	-10.5901	1.05006e-21	1.4643e-20	38.4025
AQP7	-2.3228	7.07525	-10.5866	1.07752e-21	1.50081e-20	38.3769
ADH4	-5.88523	11.6013	-10.5865	1.07804e-21	1.50081e-20	38.3764
ABCD3	-1.08085	11.2866	-10.5851	1.08882e-21	1.51456e-20	38.3665
ABHD6	-1.70858	9.46951	-10.5835	1.10208e-21	1.53172e-20	38.3545
EHD3	-2.09664	7.22547	-10.5792	1.13643e-21	1.57684e-20	38.3241
GLUD1	-1.69236	13.3662	-10.5771	1.15421e-21	1.60019e-20	38.3087
F8	-1.93333	8.14466	-10.5642	1.26666e-21	1.75317e-20	38.2165
C3orf54	1.57599	5.02956	10.5608	1.29908e-21	1.79507e-20	38.1915
TMEM82	-3.93821	7.28465	-10.5584	1.32101e-21	1.82387e-20	38.1749
C1orf113	1.81193	5.00472	10.5566	1.33832e-21	1.84624e-20	38.162
METTL7A	-1.6616	13.2705	-10.5561	1.34348e-21	1.85183e-20	38.1582
GADD45G	-2.3677	9.97559	-10.5543	1.36166e-21	1.87534e-20	38.1448
SFI1	1.557	8.11696	10.5515	1.3892e-21	1.91169e-20	38.125
ALDH5A1	-1.65123	11.2341	-10.5468	1.43701e-21	1.97585e-20	38.0914
WDR4	1.18398	7.58692	10.5434	1.47336e-21	2.02251e-20	38.0667
PMFBP1	2.50048	2.91524	10.5399	1.51089e-21	2.07233e-20	38.0417
C4orf21	1.66862	5.22399	10.5328	1.59023e-21	2.17579e-20	37.991
S100A3	2.52936	3.04349	10.5298	1.62545e-21	2.22035e-20	37.9693
MCM8	1.62014	6.99534	10.5284	1.64213e-21	2.2413e-20	37.9591
SLC5A1	-4.34184	4.0485	-10.523	1.70758e-21	2.32826e-20	37.9204
RUNDC3B	-2.48349	6.66711	-10.5229	1.70864e-21	2.32826e-20	37.9198
PAFAH2	-1.05164	8.98026	-10.522	1.72006e-21	2.33925e-20	37.9132
TERT	3.671	3.07793	10.522	1.72013e-21	2.33925e-20	37.9131
ZNF193	1.0845	6.9244	10.5219	1.7209e-21	2.33925e-20	37.9127
AP3M2	1.21179	7.61521	10.5174	1.77809e-21	2.41225e-20	37.8803
TNFRSF25	2.06758	6.07202	10.5173	1.77894e-21	2.41225e-20	37.8798
CYP4A22	-4.53186	7.29296	-10.5166	1.7876e-21	2.42204e-20	37.875
AIG1	-1.32182	11.2693	-10.5162	1.79332e-21	2.42782e-20	37.8718
DBF4	1.25889	7.13515	10.5147	1.81264e-21	2.45198e-20	37.8612
DSTYK	1.2514	8.17545	10.5113	1.85779e-21	2.50826e-20	37.8368
CD4	-1.81448	10.634	-10.5112	1.85875e-21	2.50826e-20	37.8363
CLIC1	1.27601	12.324	10.5078	1.90525e-21	2.56894e-20	37.8118
PLAC8	-3.26742	5.271	-10.5012	1.99829e-21	2.69221e-20	37.7645
C6	-3.72024	11.7459	-10.4988	2.03404e-21	2.73816e-20	37.7469
DNASE1	1.95964	4.84009	10.4915	2.14325e-21	2.88286e-20	37.6951
GTF2IRD1	1.35974	8.12455	10.4913	2.14756e-21	2.88633e-20	37.6931
SUOX	-1.13688	10.117	-10.4881	2.19789e-21	2.9516e-20	37.6701
HAGHL	2.84916	4.49662	10.4834	2.27299e-21	3.04512e-20	37.6368
PPOX	1.03053	8.56476	10.4728	2.45449e-21	3.28564e-20	37.5607
ZG16	-4.08273	6.11407	-10.4712	2.48245e-21	3.3204e-20	37.5494
C5orf4	-2.04436	10.4521	-10.4696	2.51173e-21	3.35688e-20	37.5378
CKAP2	1.53387	8.01168	10.4656	2.58509e-21	3.45216e-20	37.5093
USP38	-1.14213	9.27884	-10.4632	2.63017e-21	3.50955e-20	37.4921
NAT1	-1.60119	6.73607	-10.4623	2.64761e-21	3.5272e-20	37.4856
HBA2	-2.61389	8.7704	-10.4617	2.65819e-21	3.53847e-20	37.4816
UPF3B	1.14011	7.95111	10.4587	2.71697e-21	3.61382e-20	37.46
DEPDC7	-2.36205	8.58057	-10.4529	2.83192e-21	3.76373e-20	37.4189
PIK3R6	1.64431	4.84464	10.4509	2.87361e-21	3.81547e-20	37.4044
FABP5	2.43521	5.57299	10.4508	2.87542e-21	3.81547e-20	37.4038
BTBD12	1.01109	7.1824	10.4481	2.93376e-21	3.88979e-20	37.3839
ACBD4	-1.58758	9.9209	-10.4462	2.97418e-21	3.93823e-20	37.3703
C18orf54	1.72885	5.02807	10.4461	2.975e-21	3.93823e-20	37.37
BHMT	-4.61202	11.0767	-10.4451	2.99711e-21	3.96435e-20	37.3627
BCAN	3.47085	4.17922	10.4448	3.00253e-21	3.96837e-20	37.3609
SIX4	2.89573	4.09745	10.4424	3.05675e-21	4.03685e-20	37.3431
KLHL17	1.27063	6.54502	10.4408	3.09134e-21	4.0793e-20	37.332
KLRF1	-1.97338	2.74282	-10.4389	3.13317e-21	4.13123e-20	37.3187
HEATR7A	1.26463	9.50172	10.4299	3.34495e-21	4.40005e-20	37.2538
TYMS	2.10101	8.96835	10.422	3.53901e-21	4.64801e-20	37.1979
C9	-5.95096	10.7089	-10.4214	3.55421e-21	4.6643e-20	37.1937
SAMD10	1.09825	7.37932	10.4151	3.71977e-21	4.87775e-20	37.1485
IYD	-3.61979	7.69789	-10.4119	3.80845e-21	4.99011e-20	37.1252
DHRS4	-1.36144	10.7591	-10.4096	3.87056e-21	5.06752e-20	37.1092
NETO2	2.25165	5.62361	10.4037	4.03896e-21	5.28385e-20	37.0669
TLCD1	1.67548	7.94239	10.3947	4.3087e-21	5.63233e-20	37.0029
SEC24B	-1.27794	9.8693	-10.392	4.3958e-21	5.7417e-20	36.983
GPC2	2.07519	2.67264	10.386	4.58709e-21	5.97753e-20	36.9408
CAP2	1.87674	8.61949	10.3819	4.72683e-21	6.14047e-20	36.9111
TPRG1	-2.13205	4.54636	-10.3799	4.79528e-21	6.21972e-20	36.8968
LZTS2	1.13619	9.77349	10.372	5.07602e-21	6.57365e-20	36.8404
LDHD	-2.50347	10.4049	-10.3679	5.22806e-21	6.7653e-20	36.8112
IL13RA2	-3.85473	3.48957	-10.367	5.26048e-21	6.80198e-20	36.805
CCT6B	-2.15212	4.66941	-10.3594	5.55637e-21	7.17347e-20	36.7508
STEAP4	-3.21697	7.51241	-10.3587	5.58353e-21	7.20297e-20	36.746
CRYL1	-1.65774	11.3413	-10.3561	5.68991e-21	7.33454e-20	36.7272
KMO	-3.18088	8.82349	-10.3553	5.72243e-21	7.36794e-20	36.7216
GNMT	-3.96941	9.09982	-10.3552	5.72464e-21	7.36794e-20	36.7212
KCNE1	-2.31398	2.22377	-10.3544	5.75926e-21	7.40679e-20	36.7152
SEC14L2	-2.58727	10.8131	-10.3502	5.93829e-21	7.63117e-20	36.6849
HDAC4	1.11796	7.7095	10.3493	5.97434e-21	7.67158e-20	36.6789
ANTXR2	-1.35724	9.70582	-10.3464	6.10111e-21	7.82835e-20	36.6581
SDHB	-1.11721	11.4793	-10.3455	6.14128e-21	7.87384e-20	36.6516
PDGFA	2.11962	8.62717	10.3423	6.28238e-21	8.04858e-20	36.6291
RXFP1	-1.75483	1.83738	-10.3418	6.30468e-21	8.07096e-20	36.6256
PROS1	-1.77694	12.1058	-10.3404	6.36986e-21	8.14815e-20	36.6154
CD81	-1.34024	13.6251	-10.3396	6.40836e-21	8.19113e-20	36.6094
SLCO2B1	-2.00318	11.8493	-10.3376	6.50127e-21	8.30353e-20	36.5951
NFE2L2	-1.07098	11.0671	-10.336	6.57417e-21	8.39023e-20	36.5841
PRDM15	1.30252	7.39059	10.3355	6.59864e-21	8.41503e-20	36.5804
SLC25A20	-1.45542	10.5099	-10.3341	6.66554e-21	8.48738e-20	36.5704
SOX12	1.55424	9.25148	10.3269	7.01739e-21	8.92861e-20	36.5194
COL4A2	1.87582	12.2881	10.3251	7.10863e-21	9.03781e-20	36.5066
HOXD8	2.56886	3.49716	10.3233	7.20426e-21	9.14547e-20	36.4934
GAS5	1.8696	10.4265	10.3169	7.54041e-21	9.55767e-20	36.4482
GCGR	-5.22585	7.14337	-10.3142	7.68904e-21	9.73867e-20	36.4288
ZNF581	1.312	8.30678	10.31	7.92338e-21	1.00221e-19	36.3991
LPPR2	1.24875	9.29305	10.31	7.92481e-21	1.00221e-19	36.3989
CDH19	-3.37308	3.14287	-10.3081	8.0328e-21	1.01433e-19	36.3855
NNMT	-3.51963	12.7504	-10.3075	8.06932e-21	1.0174e-19	36.381
SYNE1	-1.54657	9.15898	-10.3062	8.14538e-21	1.02622e-19	36.3717
PXMP2	-1.84457	10.6738	-10.3031	8.32962e-21	1.04864e-19	36.3495
CSAD	-1.69044	8.94138	-10.3028	8.34479e-21	1.04976e-19	36.3477
CXorf66	-1.69924	0.96722	-10.3024	8.36763e-21	1.05184e-19	36.345
FAM110A	1.22666	7.38055	10.2977	8.65516e-21	1.08717e-19	36.3115
C1orf31	1.22753	9.37351	10.2946	8.84954e-21	1.11075e-19	36.2895
CHP	-1.11439	12.3807	-10.2943	8.87146e-21	1.11266e-19	36.287
DNAJC9	1.03461	9.16823	10.2897	9.16999e-21	1.14924e-19	36.2542
SLC10A1	-5.31285	9.22234	-10.2874	9.31705e-21	1.16592e-19	36.2385
MFSD10	1.48955	9.3185	10.2855	9.45007e-21	1.18168e-19	36.2244
SERINC1	-1.06633	12.0909	-10.2837	9.57063e-21	1.19586e-19	36.2119
TAGLN2	1.19147	13.4075	10.2709	1.04917e-20	1.30998e-19	36.1208
GOLPH3L	1.00639	9.20889	10.2648	1.09563e-20	1.36492e-19	36.0778
SLC17A8	-2.34316	1.8694	-10.2638	1.10368e-20	1.37392e-19	36.0706
HOXD9	3.41031	3.81786	10.2632	1.10865e-20	1.37908e-19	36.0661
C15orf23	1.09949	8.0627	10.2627	1.11256e-20	1.38291e-19	36.0627
BBOX1	-3.95725	6.91416	-10.2605	1.13059e-20	1.40429e-19	36.0467
NFIA	-1.23508	10.329	-10.2602	1.13269e-20	1.40584e-19	36.0449
PXDNL	2.25374	2.51332	10.2548	1.17708e-20	1.45986e-19	36.0068
KLF6	-1.55367	11.4725	-10.2545	1.17983e-20	1.46218e-19	36.0045
IGFBP3	-2.04478	12.5729	-10.2541	1.18368e-20	1.46587e-19	36.0012
MAN1C1	-2.56765	8.1909	-10.2478	1.23814e-20	1.5299e-19	35.9567
BCHE	-3.57098	8.9885	-10.2457	1.25699e-20	1.55206e-19	35.9417
FBLIM1	1.81903	9.28758	10.2453	1.26015e-20	1.55481e-19	35.9392
ALDH4A1	-1.69207	13.0218	-10.2437	1.27453e-20	1.57138e-19	35.928
CYR61	-2.07494	10.4688	-10.2433	1.27834e-20	1.57492e-19	35.925
OTX1	2.92747	2.82003	10.242	1.29038e-20	1.58858e-19	35.9157
CENPO	1.46015	6.21989	10.2416	1.29401e-20	1.59188e-19	35.9129
NSUN5P1	1.65314	6.66732	10.2393	1.31615e-20	1.61792e-19	35.8961
ZCCHC6	-1.13488	9.57354	-10.2299	1.40757e-20	1.7265e-19	35.8296
ACOT1	-1.57631	10.4192	-10.2261	1.44613e-20	1.77249e-19	35.8028
TP53I3	1.6459	8.98685	10.2228	1.481e-20	1.8139e-19	35.7792
LLGL1	1.23474	7.97913	10.2201	1.50985e-20	1.84788e-19	35.76
LOC646762	1.06162	6.95197	10.2178	1.53463e-20	1.87683e-19	35.7439
HS3ST3A1	-2.28841	4.82193	-10.2173	1.53965e-20	1.8816e-19	35.7407
AKAP3	-2.07967	3.23322	-10.2155	1.55969e-20	1.90469e-19	35.7279
C17orf65	1.03061	6.99091	10.2084	1.64147e-20	2.0031e-19	35.6772
GLMN	1.12448	6.30401	10.2032	1.70345e-20	2.0757e-19	35.6405
SYTL5	-2.72423	4.79995	-10.2026	1.71127e-20	2.0837e-19	35.636
CTSO	-1.54146	10.2976	-10.1996	1.74847e-20	2.12745e-19	35.6146
TIGD7	1.09883	7.17212	10.1984	1.76356e-20	2.14426e-19	35.6061
C11orf71	-1.12312	8.52077	-10.1959	1.79541e-20	2.18139e-19	35.5884
FAM198A	-3.34351	5.58328	-10.1918	1.8482e-20	2.2439e-19	35.5597
TGFBR3	-1.85763	8.83696	-10.1909	1.85978e-20	2.2556e-19	35.5535
DBNDD2	1.56311	8.28469	10.1909	1.86054e-20	2.2556e-19	35.5531
BAIAP2L2	3.22377	6.99942	10.1904	1.86661e-20	2.26131e-19	35.5499
ZFAND5	-1.28507	11.9784	-10.1863	1.92251e-20	2.32735e-19	35.5206
LOC389791	2.00683	1.98949	10.1804	2.00471e-20	2.42335e-19	35.4791
ZNF213	1.2901	7.49825	10.1772	2.05146e-20	2.47628e-19	35.4563
LPIN2	-1.55674	11.9464	-10.1748	2.08715e-20	2.51754e-19	35.4392
GOLGA6B	-2.90488	2.56061	-10.1728	2.11754e-20	2.55052e-19	35.4249
LILRB5	-2.32908	6.79437	-10.172	2.12913e-20	2.56263e-19	35.4195
ANXA2	1.51655	12.8696	10.1709	2.14559e-20	2.58058e-19	35.4118
PPP2R3B	1.14634	7.4541	10.1682	2.18725e-20	2.62879e-19	35.3928
L3MBTL	1.68792	5.51219	10.164	2.25536e-20	2.70648e-19	35.3624
ATP1B3	1.48286	9.68622	10.1639	2.25675e-20	2.70648e-19	35.3618
RPL32P3	1.19576	6.20041	10.1605	2.31148e-20	2.76814e-19	35.338
PUS10	-1.01174	7.81612	-10.1562	2.38357e-20	2.85243e-19	35.3076
SHMT1	-2.24662	12.2073	-10.1543	2.41649e-20	2.88975e-19	35.294
PIK3R2	1.15817	10.7514	10.1508	2.4774e-20	2.95835e-19	35.2693
LOC642846	1.51062	7.04906	10.1505	2.48239e-20	2.9622e-19	35.2673
ZNF580	1.28402	7.83351	10.1502	2.48831e-20	2.96715e-19	35.265
JUN	-1.61543	11.9029	-10.1499	2.49436e-20	2.97223e-19	35.2626
TREM2	2.55183	6.67709	10.1492	2.50589e-20	2.98385e-19	35.258
IRF8	-1.70349	8.74013	-10.1448	2.58649e-20	3.07763e-19	35.2266
C13orf34	1.36839	6.24118	10.1396	2.68408e-20	3.19148e-19	35.1899
SFN	4.2749	7.6452	10.1384	2.70647e-20	3.21581e-19	35.1817
C8A	-3.53378	11.5437	-10.1378	2.71756e-20	3.22669e-19	35.1777
CTSL2	3.48779	4.72085	10.1337	2.79842e-20	3.31798e-19	35.1486
EDNRB	-1.89808	9.04208	-10.1333	2.80706e-20	3.32587e-19	35.1456
SLC16A4	-2.81645	5.69884	-10.1315	2.8435e-20	3.36427e-19	35.1328
GPD1	-3.31715	9.8732	-10.1306	2.86227e-20	3.38408e-19	35.1263
PDSS1	1.09812	7.16959	10.128	2.91468e-20	3.44361e-19	35.1083
CKS1B	1.32651	9.76979	10.1268	2.93968e-20	3.47069e-19	35.0998
TP73	2.89225	4.08919	10.1266	2.94475e-20	3.47422e-19	35.0981
SMPD3	-2.06945	5.69497	-10.1179	3.13203e-20	3.69257e-19	35.037
ADH6	-3.00685	11.6042	-10.1158	3.1809e-20	3.74635e-19	35.0217
MCM4	1.71081	9.42018	10.1084	3.35337e-20	3.93686e-19	34.9694
ATAD2	1.59573	9.84143	10.1055	3.42276e-20	4.01268e-19	34.9491
CKLF	1.11008	8.47522	10.0967	3.64489e-20	4.2701e-19	34.8868
PLXNA3	1.82637	8.20161	10.096	3.66136e-20	4.28639e-19	34.8823
RAG1AP1	1.24188	10.7493	10.0956	3.67264e-20	4.29658e-19	34.8793
IQGAP2	-1.47706	11.6123	-10.0947	3.69624e-20	4.32116e-19	34.8729
COX19	1.0843	8.15918	10.0941	3.71347e-20	4.33827e-19	34.8683
CHST4	-4.606	4.51328	-10.0939	3.71737e-20	4.33979e-19	34.8673
C12orf34	1.72389	8.15684	10.0932	3.73599e-20	4.35848e-19	34.8623
HOXA13	4.12522	3.66573	10.0916	3.77894e-20	4.40551e-19	34.851
IGFBP4	-1.50628	14.3994	-10.0911	3.79278e-20	4.41857e-19	34.8474
ERRFI1	-2.0451	12.519	-10.0855	3.94811e-20	4.59631e-19	34.8076
ACACB	-1.81452	10.8253	-10.0745	4.26751e-20	4.94747e-19	34.7305
C22orf23	1.30229	4.04917	10.0728	4.31964e-20	5.00443e-19	34.7185
TUBG2	1.04955	7.6218	10.07	4.40621e-20	5.09766e-19	34.6988
NUDT6	-1.69786	7.38124	-10.0684	4.45632e-20	5.15206e-19	34.6876
SC65	1.69608	8.18722	10.0652	4.56047e-20	5.26518e-19	34.6647
C5orf46	2.83154	2.86331	10.0644	4.58658e-20	5.29167e-19	34.6591
REEP2	2.44238	3.88804	10.0642	4.59357e-20	5.29607e-19	34.6576
CLN3	1.04593	10.8885	10.0611	4.69416e-20	5.40459e-19	34.6361
DOM3Z	1.05323	8.87374	10.0559	4.87284e-20	5.60645e-19	34.5991
MEGF10	-2.21778	2.11918	-10.0553	4.89372e-20	5.6266e-19	34.5949
SP6	2.26179	4.02994	10.0526	4.98904e-20	5.72831e-19	34.5758
ARMC9	1.79387	5.73819	10.0507	5.05507e-20	5.80014e-19	34.5627
LOC642597	-1.86195	1.2602	-10.0408	5.42333e-20	6.21841e-19	34.4931
PNPO	-1.16878	11.5633	-10.0391	5.48931e-20	6.28974e-19	34.4811
EFNB3	-2.44327	4.20598	-10.0308	5.82333e-20	6.66333e-19	34.4226
WASH7P	1.12443	10.0151	10.0299	5.86216e-20	6.70317e-19	34.416
RFXANK	1.22327	9.56926	10.029	5.89997e-20	6.74179e-19	34.4096
ATAD5	1.93799	5.26149	10.0288	5.90883e-20	6.74729e-19	34.4081
ANG	-2.44275	12.8178	-10.0281	5.93808e-20	6.77606e-19	34.4032
SKAP1	-2.29496	7.15286	-10.0255	6.0478e-20	6.89656e-19	34.3851
CCDC77	1.12196	6.83671	10.0245	6.08934e-20	6.93919e-19	34.3783
FRMD4B	-1.48089	8.91544	-10.0227	6.16974e-20	7.02123e-19	34.3653
MFGE8	1.51826	9.29854	10.0212	6.23425e-20	7.08982e-19	34.355
HSD11B1	-4.63053	10.3957	-10.0193	6.32103e-20	7.17873e-19	34.3413
TNFRSF18	2.46547	4.75975	10.0144	6.54403e-20	7.4219e-19	34.307
FCGRT	-1.17904	12.7479	-10.009	6.79876e-20	7.70557e-19	34.2691
ITGA6	1.32469	10.2541	10.0059	6.95076e-20	7.86717e-19	34.2472
DHRS12	-1.30136	8.15411	-10.0049	7.00144e-20	7.91916e-19	34.24
HIST2H4A	1.78216	8.01882	10.0048	7.00804e-20	7.92126e-19	34.2391
ESCO2	2.19792	5.24132	10.0038	7.05472e-20	7.96864e-19	34.2325
CDC25B	1.27429	10.4372	9.99946	7.27689e-20	8.21403e-19	34.2018
LHX2	-2.38833	4.24344	-9.9974	7.38418e-20	8.32952e-19	34.1873
MICAL1	1.75696	8.35979	9.99608	7.45377e-20	8.40234e-19	34.178
DDX11	1.77664	8.00216	9.99105	7.72422e-20	8.69547e-19	34.1427
CDC14B	-1.71147	9.12781	-9.98957	7.80599e-20	8.78161e-19	34.1323
HOMER3	1.68835	8.37992	9.98914	7.82978e-20	8.80244e-19	34.1293
PABPC1L	1.96352	8.18886	9.98653	7.97588e-20	8.96066e-19	34.111
MSX1	1.91997	5.241	9.97959	8.37864e-20	9.3942e-19	34.0622
DAGLA	2.02167	6.91688	9.97521	8.64292e-20	9.68401e-19	34.0314
ASPDH	-4.2308	8.24205	-9.97467	8.67647e-20	9.71509e-19	34.0276
NLRP14	-1.76926	1.44036	-9.971	8.90486e-20	9.95747e-19	34.0018
NCAPG2	1.48398	8.04542	9.96609	9.22064e-20	1.02968e-18	33.9673
MYO16	-2.48334	4.87826	-9.96432	9.33705e-20	1.04198e-18	33.9549
C7orf47	1.14914	8.4407	9.96158	9.52024e-20	1.06172e-18	33.9356
C1orf104	1.75412	5.70677	9.96061	9.5856e-20	1.06758e-18	33.9288
SC5DL	-1.70112	11.2679	-9.95389	1.00536e-19	1.11896e-18	33.8816
MCC	-2.29004	8.30225	-9.95029	1.03127e-19	1.14704e-18	33.8564
SLC22A10	-3.99989	7.73318	-9.94544	1.06734e-19	1.18636e-18	33.8224
ST6GALNAC4	1.46026	7.67471	9.94183	1.095e-19	1.21468e-18	33.797
TTC38	-1.407	11.75	-9.94025	1.10732e-19	1.22672e-18	33.7859
LMNA	1.04535	13.3025	9.93546	1.14554e-19	1.26821e-18	33.7523
TTLL3	1.47403	7.99043	9.93128	1.17991e-19	1.30454e-18	33.723
OSBP2	2.02842	6.143	9.92988	1.19167e-19	1.31667e-18	33.7132
BCAT1	2.01782	7.06443	9.92927	1.19681e-19	1.32148e-18	33.709
VMO1	-1.67369	6.02351	-9.92869	1.20181e-19	1.32612e-18	33.7048
GATSL1	2.08208	3.02158	9.92823	1.20568e-19	1.32951e-18	33.7016
PHYHD1	-3.32179	7.54802	-9.92743	1.2125e-19	1.33527e-18	33.6961
SERPINH1	1.34267	11.3772	9.92275	1.25338e-19	1.37938e-18	33.6632
ASB16	1.96803	3.44544	9.92094	1.26957e-19	1.39628e-18	33.6505
ANKRD23	1.30782	5.09946	9.9096	1.37556e-19	1.51085e-18	33.5711
RAB24	1.05016	9.40041	9.90462	1.42494e-19	1.56303e-18	33.5362
DUSP9	3.74451	7.11976	9.89914	1.48125e-19	1.62268e-18	33.4978
FDX1	-1.03989	10.1934	-9.89424	1.53346e-19	1.67877e-18	33.4635
CYP2A6	-6.32101	10.8006	-9.88597	1.62571e-19	1.77859e-18	33.4056
PRR18	-2.6072	5.24972	-9.88073	1.68708e-19	1.84452e-18	33.3689
FXYD1	-3.8432	8.99794	-9.87828	1.71656e-19	1.87553e-18	33.3517
LOC256880	1.28479	1.43826	9.87763	1.72435e-19	1.88194e-18	33.3473
HPS5	-1.58157	9.61328	-9.87735	1.72785e-19	1.88417e-18	33.3452
CACNB1	1.61409	4.92628	9.87574	1.74754e-19	1.9044e-18	33.334
FAH	-1.52804	11.9381	-9.87141	1.8019e-19	1.96236e-18	33.3037
MPP3	2.2978	4.74528	9.86924	1.8297e-19	1.99003e-18	33.2885
C21orf45	1.0933	7.49244	9.86815	1.8438e-19	2.00407e-18	33.2809
UBXN8	-1.22973	8.50433	-9.86277	1.91517e-19	2.07894e-18	33.2433
DBN1	2.07544	9.18021	9.85883	1.96925e-19	2.13487e-18	33.2157
KIAA1797	1.02573	8.61913	9.85856	1.97303e-19	2.13758e-18	33.2138
OXT	-3.56661	2.8739	-9.8581	1.9794e-19	2.14309e-18	33.2106
EGFL6	2.43178	2.23631	9.85576	2.01244e-19	2.17745e-18	33.1942
ATXN7L2	1.22483	6.25781	9.85512	2.02153e-19	2.18587e-18	33.1898
LIMK2	1.35045	9.63775	9.85384	2.03987e-19	2.20427e-18	33.1808
VRK1	1.09736	7.37544	9.85024	2.0924e-19	2.25958e-18	33.1556
MCCC2	-1.02826	11.5955	-9.84757	2.13214e-19	2.29952e-18	33.137
GLA	1.27763	9.06656	9.84585	2.1582e-19	2.32613e-18	33.125
SIPA1L3	1.3719	9.1972	9.84465	2.17654e-19	2.34438e-18	33.1166
ABHD14B	-1.17406	11.7241	-9.84165	2.22306e-19	2.3914e-18	33.0957
RAB11FIP4	1.72357	9.47314	9.8415	2.22543e-19	2.39241e-18	33.0946
C9orf72	-1.34825	7.41147	-9.83758	2.28783e-19	2.45633e-18	33.0672
TAT	-4.92703	11.4847	-9.83548	2.32193e-19	2.49134e-18	33.0526
ABCG2	-2.46648	8.23681	-9.83464	2.33583e-19	2.50465e-18	33.0467
LRRC4	-1.74336	4.35207	-9.83354	2.35392e-19	2.52081e-18	33.039
CLYBL	-1.64913	8.89696	-9.83318	2.35992e-19	2.52561e-18	33.0365
NR4A3	-2.51478	6.15358	-9.83171	2.38453e-19	2.55032e-18	33.0262
ANKRD57	-1.26961	9.97253	-9.82836	2.44145e-19	2.60785e-18	33.0029
PKN1	1.19427	11.4226	9.8274	2.45802e-19	2.62388e-18	32.9962
C2orf27A	1.7435	3.76952	9.81877	2.61226e-19	2.78675e-18	32.9359
PVRL1	1.415	8.66369	9.81663	2.65196e-19	2.82693e-18	32.9209
GBP2	1.65783	10.9699	9.81656	2.65331e-19	2.82693e-18	32.9204
C1orf198	1.32541	10.3083	9.81643	2.6557e-19	2.82767e-18	32.9195
SLC31A2	-1.27967	8.1645	-9.81418	2.69814e-19	2.87103e-18	32.9038
MOSC2	-1.61126	10.5274	-9.81191	2.74167e-19	2.91549e-18	32.888
MAT1A	-3.1553	13.6784	-9.81177	2.74441e-19	2.91654e-18	32.887
C11orf1	-1.28777	7.65545	-9.80796	2.81899e-19	2.992e-18	32.8605
EPHX4	2.03611	2.29918	9.80532	2.87197e-19	3.04629e-18	32.842
WASH3P	1.08742	8.63325	9.79937	2.99474e-19	3.17451e-18	32.8006
PCNA	1.15165	10.696	9.79709	3.04327e-19	3.2239e-18	32.7846
IER2	-1.27187	11.1684	-9.78828	3.23811e-19	3.42162e-18	32.7232
FSTL4	3.1935	3.87142	9.78315	3.35706e-19	3.5406e-18	32.6875
TRIM25	1.01675	9.74569	9.7813	3.40116e-19	3.58485e-18	32.6745
ALDH8A1	-3.30303	10.3932	-9.7688	3.71384e-19	3.90456e-18	32.5875
AHSA2	1.46048	8.21275	9.76566	3.79658e-19	3.98903e-18	32.5656
SLC41A2	-2.01726	9.39473	-9.76421	3.83566e-19	4.02503e-18	32.5555
AZGP1	-3.22107	13.5402	-9.7639	3.84403e-19	4.03129e-18	32.5533
RHEBL1	1.68329	3.68792	9.75933	3.96953e-19	4.16028e-18	32.5215
AKR1D1	-4.45708	9.13496	-9.75826	3.9994e-19	4.18897e-18	32.5141
TIPARP	-1.07396	9.1491	-9.75293	4.15219e-19	4.34354e-18	32.477
C19orf48	1.40666	10.1967	9.75143	4.19608e-19	4.38672e-18	32.4666
IL1RAPL2	-2.3716	1.7602	-9.75039	4.22691e-19	4.41343e-18	32.4593
HAPLN3	2.14332	6.19884	9.74701	4.32842e-19	4.51443e-18	32.4358
SNHG3	2.03181	5.30345	9.74699	4.32905e-19	4.51443e-18	32.4357
SF3A2	1.05377	10.2825	9.74585	4.36381e-19	4.54784e-18	32.4278
PNMA1	1.33495	8.51624	9.74563	4.37055e-19	4.55202e-18	32.4262
PGP	1.19093	9.1152	9.74531	4.38055e-19	4.55959e-18	32.424
SLCO1C1	1.80237	1.508	9.74469	4.39955e-19	4.57652e-18	32.4197
BSG	1.14515	13.4108	9.74307	4.45007e-19	4.62619e-18	32.4084
C15orf27	2.42818	3.77012	9.74283	4.45764e-19	4.63118e-18	32.4067
PADI4	-1.6503	1.32243	-9.74234	4.47298e-19	4.64422e-18	32.4033
FAM149A	-1.95797	8.3246	-9.74028	4.53809e-19	4.7089e-18	32.389
C8orf40	-1.26442	9.53749	-9.73628	4.66758e-19	4.83426e-18	32.3611
FAM5B	-1.80811	1.52768	-9.7343	4.7328e-19	4.89877e-18	32.3474
SEPP1	-1.81779	15.446	-9.73389	4.74659e-19	4.91e-18	32.3445
AASS	-2.75152	9.02416	-9.73043	4.86319e-19	5.0275e-18	32.3205
PLCG1	1.13833	9.68158	9.72922	4.90471e-19	5.06416e-18	32.312
LOC255167	-5.22669	7.38628	-9.72815	4.94166e-19	5.09916e-18	32.3046
RPL23AP7	1.21436	5.71081	9.7235	5.10579e-19	5.26202e-18	32.2723
SLC6A12	-2.96176	9.13457	-9.71733	5.33153e-19	5.4879e-18	32.2294
ECM2	-1.93688	8.48211	-9.71543	5.40325e-19	5.55829e-18	32.2162
DNMT3B	1.85729	5.5535	9.70918	5.64543e-19	5.80028e-18	32.1728
ZSCAN16	1.16262	6.40978	9.70568	5.78575e-19	5.9408e-18	32.1485
CAMK2B	-3.61987	5.13299	-9.70348	5.87587e-19	6.02962e-18	32.1332
EDEM1	-1.00682	10.8558	-9.70004	6.01941e-19	6.17313e-18	32.1093
TMEM81	1.07736	6.29507	9.6988	6.07159e-19	6.219e-18	32.1007
HOXD1	3.08841	2.7241	9.69609	6.18838e-19	6.33475e-18	32.0819
PLGLB2	-2.79188	11.1784	-9.69574	6.20348e-19	6.34631e-18	32.0795
CKS2	1.55118	8.66513	9.69021	6.44859e-19	6.59303e-18	32.0411
AFARP1	-1.41069	2.43698	-9.68892	6.50747e-19	6.64509e-18	32.0321
PEX3	-1.08797	8.42545	-9.68779	6.55907e-19	6.69369e-18	32.0243
SOCS7	1.46873	4.20225	9.68735	6.5795e-19	6.70681e-18	32.0212
IL1RN	-2.49297	9.98264	-9.68734	6.57995e-19	6.70681e-18	32.0211
PROZ	-3.35238	7.93113	-9.68647	6.61998e-19	6.74349e-18	32.0151
PPAPDC2	-1.08563	9.03243	-9.68376	6.74691e-19	6.86861e-18	31.9963
APOL6	-1.40621	11.4184	-9.68267	6.79863e-19	6.91705e-18	31.9887
ACADL	-4.10842	6.22547	-9.67855	6.99789e-19	7.11544e-18	31.9601
AR	-3.62301	6.10795	-9.6755	7.14922e-19	7.26048e-18	31.939
BFSP1	1.61428	4.6069	9.67219	7.31652e-19	7.42485e-18	31.9161
LOC342346	-1.70275	1.85958	-9.67213	7.31997e-19	7.42485e-18	31.9156
ZMYND12	-2.29241	5.03292	-9.66968	7.44668e-19	7.5488e-18	31.8986
DUSP10	-1.49321	9.59687	-9.66951	7.45524e-19	7.55289e-18	31.8975
ENGASE	1.01339	8.81182	9.66902	7.48096e-19	7.57436e-18	31.8941
TNR	-2.35441	1.25474	-9.66808	7.53062e-19	7.62002e-18	31.8875
CRAT	-1.05939	11.7586	-9.6668	7.59806e-19	7.67896e-18	31.8787
GATS	1.59629	6.89319	9.6641	7.74345e-19	7.82117e-18	31.8599
HLF	-2.47554	9.96663	-9.65775	8.09509e-19	8.1714e-18	31.8159
ESPL1	2.29235	7.42453	9.65588	8.20174e-19	8.27405e-18	31.803
SAMD1	1.12037	8.07999	9.65549	8.22459e-19	8.28709e-18	31.8002
NIPSNAP3A	-1.06594	9.02041	-9.65526	8.23753e-19	8.29513e-18	31.7987
PEBP1	-1.34889	14.6922	-9.64638	8.76552e-19	8.82149e-18	31.7372
INPP5J	2.33346	4.30671	9.6425	9.0072e-19	9.05381e-18	31.7102
DSG1	-3.82361	5.4628	-9.64109	9.09619e-19	9.13776e-18	31.7005
LILRA5	-2.20605	4.97019	-9.63578	9.44053e-19	9.47229e-18	31.6637
NR3C2	-1.91765	7.29941	-9.63443	9.52991e-19	9.55622e-18	31.6544
NRG1	-3.80978	4.63141	-9.6146	1.09472e-18	1.09446e-17	31.5171
NR4A2	-2.29971	7.17398	-9.61354	1.1028e-18	1.10188e-17	31.5099
C16orf70	-1.06054	9.80527	-9.61019	1.12894e-18	1.12598e-17	31.4867
FAM40B	2.43847	4.7434	9.60268	1.18974e-18	1.1852e-17	31.4347
C8orf44	1.20571	4.45348	9.60008	1.21152e-18	1.20617e-17	31.4168
ACYP2	-1.12345	7.56355	-9.59943	1.21705e-18	1.21096e-17	31.4123
2017-09-03	2.50119	4.16137	9.59928	1.21832e-18	1.2115e-17	31.4112
HEATR1	1.01946	9.42629	9.59637	1.24338e-18	1.23567e-17	31.3911
ADRB2	-2.44142	6.4401	-9.59628	1.2441e-18	1.23567e-17	31.3905
NGFR	-2.87038	7.86311	-9.59567	1.24941e-18	1.24021e-17	31.3863
ACY1	-1.49152	12.0685	-9.59154	1.28596e-18	1.27497e-17	31.3578
DOCK3	1.87215	2.81086	9.58983	1.30144e-18	1.28879e-17	31.3459
PLIN2	-1.87288	13.0232	-9.58537	1.34257e-18	1.32873e-17	31.3151
KCNJ8	-2.06955	9.23694	-9.58481	1.34787e-18	1.33319e-17	31.3112
GLYATL3	-1.86383	1.34569	-9.58022	1.39174e-18	1.37495e-17	31.2795
HDAC7	1.15834	9.64143	9.577	1.42336e-18	1.40535e-17	31.2573
KAZ	-2.21501	6.1834	-9.57074	1.48686e-18	1.46633e-17	31.2141
SSFA2	-1.16717	10.9498	-9.56959	1.49882e-18	1.47724e-17	31.2061
ZNF71	1.36005	6.62881	9.56435	1.55455e-18	1.53127e-17	31.17
LSM4	1.06104	11.2563	9.56365	1.5622e-18	1.5379e-17	31.1651
EPHB1	-2.09564	4.15602	-9.56209	1.57929e-18	1.55289e-17	31.1544
C11orf80	1.61462	6.73938	9.5605	1.59692e-18	1.5693e-17	31.1434
NDFIP2	-1.10134	9.56809	-9.55758	1.6297e-18	1.60057e-17	31.1233
ADA	1.24926	7.48656	9.55599	1.64784e-18	1.61744e-17	31.1123
SCG2	2.50946	2.53323	9.54774	1.74541e-18	1.7112e-17	31.0554
SHBG	-3.56484	8.3915	-9.54512	1.7775e-18	1.74061e-17	31.0373
FHDC1	2.19122	4.81618	9.54233	1.81247e-18	1.77382e-17	31.0181
SCXB	1.76906	1.70052	9.54002	1.84183e-18	1.80044e-17	31.0021
C6orf125	1.11098	10.1504	9.53959	1.84729e-18	1.80472e-17	30.9992
PRRT3	1.12371	5.27505	9.53833	1.86367e-18	1.81754e-17	30.9905
RPL23AP82	1.04996	6.4115	9.53746	1.87497e-18	1.82749e-17	30.9845
C5orf39	1.62033	5.62521	9.53477	1.91044e-18	1.85989e-17	30.9659
SLC6A13	-2.93094	5.86938	-9.52364	2.06422e-18	2.00377e-17	30.8893
ALG1L	3.07968	6.03505	9.52265	2.07851e-18	2.01529e-17	30.8825
HIST1H2AM	1.7438	2.50555	9.52141	2.09655e-18	2.03161e-17	30.8739
BEND3	1.41242	6.54248	9.51672	2.16618e-18	2.09665e-17	30.8416
AOX1	-3.25551	13.0267	-9.50932	2.28059e-18	2.20211e-17	30.7907
DUSP16	-1.20352	10.7513	-9.50892	2.28684e-18	2.20577e-17	30.7879
ADCY1	-2.97446	7.17019	-9.50449	2.35847e-18	2.27093e-17	30.7574
ZNF589	1.09197	6.92187	9.50162	2.40596e-18	2.31398e-17	30.7377
HGFAC	-5.20074	8.55496	-9.50046	2.42544e-18	2.33138e-17	30.7297
SIX1	3.23954	2.96336	9.49872	2.45501e-18	2.35844e-17	30.7177
TLR4	-1.53816	8.01043	-9.49841	2.46025e-18	2.36212e-17	30.7156
LOC100286793	1.27677	7.15961	9.49791	2.46881e-18	2.36898e-17	30.7122
MBL2	-3.75359	9.77092	-9.49747	2.47634e-18	2.37484e-17	30.7092
KIF20B	1.39795	6.95606	9.49659	2.49157e-18	2.38808e-17	30.7031
ANKRD27	1.14122	8.69008	9.49563	2.50827e-18	2.40271e-17	30.6965
ARHGAP11B	2.15615	2.87644	9.49519	2.51604e-18	2.40877e-17	30.6934
ZCCHC24	-1.24923	10.053	-9.49477	2.52327e-18	2.4143e-17	30.6906
PSPH	1.49883	8.82639	9.49343	2.54685e-18	2.43547e-17	30.6814
SRPX	-3.15245	6.04176	-9.49264	2.56096e-18	2.44756e-17	30.6759
CXCL2	-2.49271	9.22757	-9.49162	2.57912e-18	2.4621e-17	30.6689
EID2B	1.13996	4.78679	9.48538	2.69338e-18	2.56971e-17	30.626
MRAP2	3.17345	4.94708	9.4819	2.75938e-18	2.63118e-17	30.602
PTPDC1	1.10973	6.18558	9.47931	2.80948e-18	2.67742e-17	30.5842
CYP2J2	-2.38677	10.1943	-9.47637	2.86739e-18	2.73105e-17	30.564
FANCC	-1.27955	8.59505	-9.47545	2.8859e-18	2.74711e-17	30.5577
MT1DP	-2.97485	3.20933	-9.46971	3.00322e-18	2.85229e-17	30.5182
LPAL2	-2.54343	4.87545	-9.46959	3.00568e-18	2.853e-17	30.5174
FAM100A	-1.03413	9.43779	-9.4659	3.08363e-18	2.92533e-17	30.4921
PNRC1	-1.20486	11.3952	-9.46506	3.10172e-18	2.94082e-17	30.4863
GATM	-2.29482	13.9033	-9.46404	3.12378e-18	2.96006e-17	30.4793
LOC100128191	1.50074	6.35245	9.46378	3.12925e-18	2.96356e-17	30.4776
SERPINA11	-4.017	10.7913	-9.46285	3.14966e-18	2.9812e-17	30.4711
CTH	-3.01029	9.23223	-9.45844	3.2474e-18	3.07024e-17	30.4409
SNHG7	1.58742	9.09387	9.45495	3.32711e-18	3.14382e-17	30.4169
HSDL2	-1.10582	11.5216	-9.45027	3.43694e-18	3.24393e-17	30.3847
CLCN2	1.3529	6.81018	9.4499	3.44572e-18	3.25038e-17	30.3822
ST6GAL2	-3.09804	4.40586	-9.44957	3.45352e-18	3.2559e-17	30.38
POLA1	1.1317	7.71469	9.44923	3.46169e-18	3.26017e-17	30.3776
DNAH6	-2.84778	4.79966	-9.44922	3.46196e-18	3.26017e-17	30.3776
KIAA0564	-1.25642	9.43821	-9.44646	3.52881e-18	3.32126e-17	30.3586
ADH1C	-4.46647	11.6882	-9.44629	3.5331e-18	3.32342e-17	30.3574
AVPI1	-1.38515	9.11188	-9.44489	3.56749e-18	3.35388e-17	30.3478
TMCO3	1.43829	9.80601	9.44438	3.58017e-18	3.36391e-17	30.3443
FHL3	1.11607	8.37383	9.43521	3.81508e-18	3.57658e-17	30.2814
NOP56	1.0961	10.7617	9.43057	3.93996e-18	3.69159e-17	30.2496
RHPN1	1.94996	6.69105	9.42891	3.98541e-18	3.73208e-17	30.2382
ASXL3	-2.3643	2.41194	-9.42874	3.99017e-18	3.73444e-17	30.237
CYP2E1	-5.40819	13.3115	-9.42618	4.06146e-18	3.79903e-17	30.2195
MAPK12	2.16346	7.37996	9.42418	4.11819e-18	3.84994e-17	30.2058
KCP	2.31671	3.30833	9.42162	4.19189e-18	3.91666e-17	30.1882
ID2B	-1.41132	3.66085	-9.42001	4.23898e-18	3.95623e-17	30.1772
FAM83F	-3.35937	3.36495	-9.41983	4.24417e-18	3.95886e-17	30.176
C6orf134	1.28171	7.14063	9.41805	4.29689e-18	4.00531e-17	30.1637
TM6SF2	-2.73844	7.86403	-9.41791	4.30117e-18	4.00531e-17	30.1628
CEND1	1.78626	2.29996	9.41482	4.394e-18	4.08948e-17	30.1416
FMO4	-1.94454	8.45276	-9.4136	4.43132e-18	4.12191e-17	30.1333
ADRB1	-2.28705	2.82788	-9.41285	4.4543e-18	4.14098e-17	30.1281
WDR85	1.08155	8.14425	9.41213	4.47667e-18	4.15947e-17	30.1232
LOC153684	1.63253	4.02859	9.4005	4.85195e-18	4.49815e-17	30.0435
RHBDF2	1.34333	9.04531	9.40027	4.85968e-18	4.50282e-17	30.0419
LOC100125556	1.1991	5.61964	9.39473	5.04955e-18	4.67615e-17	30.004
RFX8	1.6828	1.9162	9.39111	5.17789e-18	4.79234e-17	29.9792
CCRN4L	-1.88235	7.01205	-9.38712	5.3227e-18	4.92365e-17	29.9519
LILRA2	-1.81642	4.83002	-9.38191	5.51773e-18	5.0984e-17	29.9163
CNTNAP1	1.95792	6.33796	9.37569	5.76018e-18	5.31949e-17	29.8737
F9	-4.53515	10.7303	-9.37493	5.79062e-18	5.34465e-17	29.8685
RIMBP3	1.84255	3.96543	9.37418	5.82062e-18	5.36937e-17	29.8634
GLI4	1.36925	7.78028	9.37389	5.83257e-18	5.37742e-17	29.8614
COL18A1	-1.22373	14.407	-9.36423	6.23509e-18	5.72641e-17	29.7953
PTGS2	-2.43952	4.71176	-9.36334	6.27368e-18	5.75868e-17	29.7892
TCF21	-2.23207	5.19341	-9.36276	6.29857e-18	5.77836e-17	29.7853
ALDOA	1.40063	13.4334	9.35803	6.50808e-18	5.96402e-17	29.7529
LOC127841	1.57865	1.63287	9.35674	6.56603e-18	6.01382e-17	29.7442
GREM2	-4.50402	6.37322	-9.35408	6.68789e-18	6.11872e-17	29.726
WFS1	1.11759	10.0049	9.3535	6.71492e-18	6.13982e-17	29.722
SASS6	1.28312	6.27282	9.35342	6.7183e-18	6.13982e-17	29.7215
LOC100134713	1.02153	3.84078	9.35009	6.87461e-18	6.27923e-17	29.6987
HCG18	1.0005	8.02992	9.34231	7.25407e-18	6.61498e-17	29.6456
TMSB10	1.66692	13.5122	9.34101	7.31966e-18	6.66752e-17	29.6367
GSDMC	2.41213	2.28613	9.33943	7.39992e-18	6.73695e-17	29.6259
SULT1B1	-2.70711	4.11639	-9.33894	7.42494e-18	6.75605e-17	29.6225
SLC6A9	2.06876	6.21864	9.33827	7.45934e-18	6.77998e-17	29.618
ASPG	-4.57093	7.76987	-9.33622	7.56545e-18	6.87267e-17	29.604
DNAJC12	-2.73523	7.79231	-9.33407	7.6784e-18	6.97148e-17	29.5893
ACOX2	-2.40007	10.5932	-9.3261	8.11236e-18	7.3535e-17	29.5349
TTLL4	1.54057	8.89667	9.32503	8.17238e-18	7.4039e-17	29.5276
JUNB	-1.40807	11.5718	-9.32149	8.37431e-18	7.58273e-17	29.5035
SFRP5	-5.02954	5.20684	-9.3204	8.43763e-18	7.63592e-17	29.496
ALPL	-3.06294	9.33651	-9.31933	8.50028e-18	7.68475e-17	29.4887
UGT2B10	-3.84494	10.9685	-9.31267	8.89967e-18	8.02796e-17	29.4433
MMP9	2.8822	8.30394	9.31195	8.94354e-18	8.06318e-17	29.4384
SPP2	-4.97194	8.78084	-9.30984	9.07467e-18	8.17699e-17	29.424
SULT1A1	-1.81041	11.2572	-9.30784	9.20086e-18	8.28623e-17	29.4104
PLP2	1.78331	9.64729	9.30565	9.34056e-18	8.40751e-17	29.3955
SOD1	-1.22432	13.6585	-9.30339	9.4873e-18	8.5304e-17	29.38
MFSD6	1.53568	8.11333	9.30226	9.56126e-18	8.59227e-17	29.3724
SPDYC	-2.3447	3.48865	-9.30087	9.65339e-18	8.66575e-17	29.3629
SH3D19	-1.11417	10.4165	-9.30008	9.70608e-18	8.70836e-17	29.3575
CUEDC1	1.23746	7.61164	9.29817	9.83476e-18	8.81435e-17	29.3445
CMTM6	-1.04412	11.2619	-9.29687	9.92291e-18	8.88382e-17	29.3356
LOC728743	1.4292	7.79813	9.29525	1.00344e-17	8.97402e-17	29.3246
NES	1.48222	9.82909	9.29316	1.01799e-17	9.09923e-17	29.3103
GPT2	-2.09925	11.4395	-9.29287	1.02004e-17	9.1127e-17	29.3083
CYP4F2	-3.88149	9.84287	-9.29195	1.02651e-17	9.16559e-17	29.3021
PCCA	-1.26231	10.1581	-9.29139	1.03047e-17	9.19564e-17	29.2983
SLC19A3	-2.14489	8.31269	-9.29132	1.03097e-17	9.19564e-17	29.2978
CLEC18A	1.81425	3.38336	9.2873	1.05987e-17	9.44837e-17	29.2704
BCKDHA	-1.0399	10.8724	-9.28444	1.08098e-17	9.62623e-17	29.2509
SLC25A25	-1.58554	10.9855	-9.27972	1.11662e-17	9.93837e-17	29.2188
HKDC1	2.61052	9.41952	9.27916	1.12099e-17	9.97191e-17	29.215
ANGPTL1	-3.00998	6.23784	-9.27896	1.12249e-17	9.97997e-17	29.2137
C7	-4.27722	9.50712	-9.27852	1.12588e-17	1.00048e-16	29.2107
KIAA0922	-1.15214	9.23724	-9.27495	1.15386e-17	1.02425e-16	29.1864
KCTD17	1.87443	7.78632	9.27149	1.18169e-17	1.0484e-16	29.1628
POR	-1.2734	13.4133	-9.26215	1.26013e-17	1.11502e-16	29.0992
SIK1	-1.83296	11.179	-9.25475	1.32582e-17	1.17253e-16	29.049
TMEFF1	1.50532	4.65001	9.25269	1.34476e-17	1.1874e-16	29.0349
IGF2BP3	3.15715	6.38245	9.24786	1.39009e-17	1.22678e-16	29.0021
TREH	-3.34471	4.35937	-9.2431	1.43638e-17	1.26562e-16	28.9697
CES7	-3.09702	4.41867	-9.24153	1.4519e-17	1.2766e-16	28.9591
C1orf173	-2.02695	2.38851	-9.23904	1.477e-17	1.29799e-16	28.9421
UGT1A4	-4.85905	9.64772	-9.23885	1.47885e-17	1.29893e-16	28.9409
PTPN3	-1.24108	10.1713	-9.23823	1.48524e-17	1.30386e-16	28.9366
PGRMC1	-1.33779	12.9457	-9.23621	1.50597e-17	1.32067e-16	28.9229
LOC400927	1.43937	3.5177	9.23527	1.5157e-17	1.3285e-16	28.9166
TGM3	4.25176	5.91094	9.23379	1.53122e-17	1.34141e-16	28.9065
ACTG2	2.30733	6.46794	9.23159	1.55443e-17	1.36103e-16	28.8916
LOC100270804	1.54582	3.26546	9.22872	1.5854e-17	1.38741e-16	28.8721
CDKN2B	1.64023	7.39051	9.22863	1.58635e-17	1.38751e-16	28.8715
PORCN	1.22246	6.54796	9.22426	1.63468e-17	1.42904e-16	28.8418
HSF4	1.83489	6.83894	9.2213	1.66826e-17	1.45764e-16	28.8217
ID1	-2.05502	9.33826	-9.21998	1.68337e-17	1.47006e-16	28.8128
AKR7A3	-3.46583	10.0021	-9.21899	1.69484e-17	1.47931e-16	28.8061
HEY1	1.48771	6.99583	9.21752	1.71207e-17	1.49357e-16	28.7961
ABHD15	-1.54518	8.86729	-9.21689	1.71943e-17	1.49921e-16	28.7918
RET	-3.04549	4.31409	-9.21632	1.72621e-17	1.50433e-16	28.7879
BAX	1.0288	10.0928	9.21318	1.76378e-17	1.53628e-16	28.7666
SEC14L3	-2.92247	2.71226	-9.21175	1.78117e-17	1.55061e-16	28.7569
PPM1K	-1.70209	6.46722	-9.20768	1.83157e-17	1.592e-16	28.7293
SPOCK1	3.05388	4.53303	9.20452	1.8718e-17	1.62527e-16	28.7078
MIER2	1.01343	8.20445	9.20344	1.88567e-17	1.63562e-16	28.7005
NME1	1.21248	11.0488	9.19992	1.93171e-17	1.67381e-16	28.6767
AQP9	-3.89475	11.2619	-9.19914	1.94202e-17	1.68187e-16	28.6714
ABHD2	-1.4448	12.5613	-9.19352	2.01834e-17	1.74707e-16	28.6333
NKX3-1	-2.02852	5.52226	-9.19068	2.05796e-17	1.78044e-16	28.614
NARF	1.00244	9.96165	9.18873	2.08572e-17	1.80352e-16	28.6008
LRRC3	-2.19795	6.94012	-9.187	2.11047e-17	1.82398e-16	28.5891
PRKAG2	-1.33008	8.98195	-9.18658	2.11662e-17	1.82834e-16	28.5862
TTPAL	-1.25664	9.46685	-9.18638	2.11947e-17	1.82986e-16	28.5849
ANO1	-2.72742	9.64104	-9.1736	2.31331e-17	1.99515e-16	28.4984
SERTAD1	-1.31284	8.89677	-9.17334	2.31753e-17	1.99777e-16	28.4965
TRIM16	2.30842	8.6535	9.17306	2.3219e-17	2.0005e-16	28.4947
AGXT2	-3.63254	8.84701	-9.17063	2.36082e-17	2.03299e-16	28.4782
C9orf172	2.17465	3.38359	9.16931	2.38232e-17	2.04939e-16	28.4693
PDGFRL	2.06851	4.88714	9.16779	2.40719e-17	2.06971e-16	28.459
FAM71D	1.13981	4.40249	9.16606	2.43581e-17	2.09217e-16	28.4473
C16orf79	1.75043	4.33424	9.16235	2.49849e-17	2.1449e-16	28.4222
DNM1P35	1.65373	3.87303	9.16086	2.52405e-17	2.16462e-16	28.4121
TBC1D16	1.11892	8.11441	9.16047	2.5308e-17	2.16929e-16	28.4095
TRIM46	1.73075	3.33306	9.15421	2.64161e-17	2.25964e-16	28.3671
AMDHD1	-2.6931	10.0067	-9.14194	2.87274e-17	2.45358e-16	28.2841
CSTF2	1.02268	7.76522	9.14133	2.88467e-17	2.4625e-16	28.28
KCNE1L	2.49935	3.44184	9.14018	2.90746e-17	2.47943e-16	28.2723
MPPED1	-3.56264	6.00618	-9.13958	2.91953e-17	2.48845e-16	28.2682
CA2	-2.21723	10.1576	-9.13539	3.00418e-17	2.55669e-16	28.2399
CDC14C	-1.69887	2.75962	-9.13224	3.06969e-17	2.60979e-16	28.2186
SLC27A2	-2.7959	11.1059	-9.13029	3.11071e-17	2.64197e-16	28.2054
TMEM25	-2.0946	6.92242	-9.13016	3.11367e-17	2.64314e-16	28.2045
PALM2-AKAP2	-1.10335	9.9015	-9.12317	3.26574e-17	2.76661e-16	28.1573
PLIN1	-2.68016	6.77204	-9.1229	3.27174e-17	2.77028e-16	28.1555
TDO2	-3.57662	11.3342	-9.11862	3.36885e-17	2.84818e-16	28.1266
KLF12	-1.30065	8.88504	-9.11756	3.39327e-17	2.86592e-16	28.1195
DNMT3L	-3.37626	3.45298	-9.11415	3.47317e-17	2.93192e-16	28.0964
CCDC112	1.55954	5.83765	9.11395	3.47803e-17	2.93455e-16	28.0951
DCN	-3.53284	10.3411	-9.1115	3.53674e-17	2.98257e-16	28.0785
C8orf80	-3.24568	6.99012	-9.10959	3.58304e-17	3.01857e-16	28.0656
ACO1	-1.13056	11.798	-9.10928	3.59056e-17	3.02338e-16	28.0636
CES8	-2.73849	5.65471	-9.10876	3.60342e-17	3.03269e-16	28.06
C1orf93	1.19258	9.2541	9.10573	3.67868e-17	3.0929e-16	28.0396
ZNF643	1.17645	4.38623	9.10361	3.73236e-17	3.13488e-16	28.0253
C3orf21	1.146	7.11942	9.10311	3.74496e-17	3.1423e-16	28.0219
TIGD3	1.76913	3.86175	9.09679	3.91009e-17	3.27592e-16	27.9793
ALS2CR4	1.07476	7.64324	9.09379	3.9908e-17	3.34187e-16	27.9591
TUBB3	1.73824	7.66444	9.09168	4.04867e-17	3.38863e-16	27.9448
KAT2B	-1.26286	9.44873	-9.08897	4.12414e-17	3.45007e-16	27.9266
TMEM53	-1.04765	9.58442	-9.08659	4.19167e-17	3.49955e-16	27.9105
CD109	2.37555	7.53382	9.08026	4.37641e-17	3.65014e-16	27.8678
MURC	1.6238	2.80627	9.07383	4.57247e-17	3.80796e-16	27.8245
ENPEP	-1.92923	9.62158	-9.07279	4.60488e-17	3.83113e-16	27.8175
SIGLEC7	-1.82382	5.78108	-9.07098	4.66195e-17	3.87476e-16	27.8053
GPSM1	1.95312	7.65992	9.06955	4.70768e-17	3.91082e-16	27.7957
PLEKHH1	1.55275	6.39289	9.06756	4.77188e-17	3.96218e-16	27.7823
SLC30A1	-1.52218	9.03033	-9.06416	4.88346e-17	4.05281e-16	27.7594
PMS2L4	1.2063	4.24808	9.06159	4.9697e-17	4.11417e-16	27.7421
C1orf183	1.33738	5.18926	9.06159	4.96971e-17	4.11417e-16	27.7421
ADH1A	-3.5365	12.619	-9.06125	4.98129e-17	4.12172e-16	27.7398
ZNF789	1.12541	6.1246	9.05838	5.07946e-17	4.19879e-16	27.7205
CSPG5	2.23424	4.26204	9.05611	5.15847e-17	4.25778e-16	27.7053
AFM	-4.02248	10.6008	-9.05564	5.1753e-17	4.26956e-16	27.7021
PODXL	1.66438	9.64983	9.04965	5.39055e-17	4.43837e-16	27.6618
TBX15	-2.86693	7.99518	-9.04425	5.59223e-17	4.60216e-16	27.6254
MAPK8IP2	2.90987	6.35879	9.04228	5.66757e-17	4.66186e-16	27.6122
C20orf132	-1.45876	4.37761	-9.04205	5.67654e-17	4.66694e-16	27.6106
PHLPP1	-1.0568	9.51326	-9.03912	5.7907e-17	4.75612e-16	27.591
SAA4	-3.7467	11.351	-9.03853	5.81406e-17	4.77296e-16	27.587
FMO3	-3.14749	11.784	-9.0383	5.82293e-17	4.77789e-16	27.5855
C14orf167	-1.32328	8.93744	-9.03648	5.89568e-17	4.83284e-16	27.5732
DPT	-3.7278	6.08654	-9.03114	6.11371e-17	5.00665e-16	27.5373
NAMPT	-1.75808	11.8214	-9.01571	6.78916e-17	5.54891e-16	27.4337
HP	-4.02708	17.3503	-9.01506	6.81926e-17	5.57078e-16	27.4293
GP6	-1.36936	1.27085	-9.00611	7.24628e-17	5.91673e-16	27.3693
PIK3C2B	1.1969	9.00957	9.00457	7.32259e-17	5.97612e-16	27.3589
TNFSF4	1.6675	6.05479	9.00072	7.51633e-17	6.12825e-16	27.3331
RELL2	1.82134	5.49788	8.9909	8.03441e-17	6.52835e-16	27.2672
DONSON	1.08881	8.19614	8.98984	8.09219e-17	6.5721e-16	27.2601
FPR2	-2.21662	2.84772	-8.98673	8.26494e-17	6.70914e-16	27.2392
HBA1	-3.48778	6.34169	-8.98599	8.30621e-17	6.73936e-16	27.2343
EGR2	-2.19427	6.50795	-8.98575	8.31999e-17	6.74561e-16	27.2326
LOC201651	-2.31344	5.25936	-8.98571	8.32199e-17	6.74561e-16	27.2324
PSMG3	1.11037	9.27028	8.98342	8.45236e-17	6.84797e-16	27.217
LOC151162	1.20728	9.02641	8.98248	8.50666e-17	6.88863e-16	27.2107
ITIH4	-2.77547	15.0332	-8.98045	8.62418e-17	6.97702e-16	27.1971
C3P1	-3.96959	9.12244	-8.97551	8.91808e-17	7.20781e-16	27.164
CEP152	1.59696	5.30428	8.97252	9.10048e-17	7.34457e-16	27.144
SAMD4A	-1.12506	8.75988	-8.97174	9.14848e-17	7.37974e-16	27.1388
PTTG3P	1.45072	1.56129	8.97149	9.16421e-17	7.38887e-16	27.1371
FAM35B2	-1.09919	6.73197	-8.96485	9.58579e-17	7.72133e-16	27.0926
ABCB11	-3.95899	7.33588	-8.96455	9.60517e-17	7.7332e-16	27.0906
JDP2	-1.29595	8.09651	-8.96364	9.66477e-17	7.77744e-16	27.0845
C9orf71	-2.39956	1.28894	-8.96323	9.69142e-17	7.79513e-16	27.0818
STRA6	2.94258	3.07646	8.96096	9.8419e-17	7.91236e-16	27.0666
CENPQ	1.24889	6.5816	8.95893	9.97828e-17	8.01429e-16	27.053
ITGB3BP	1.11513	7.19981	8.9557	1.01987e-16	8.17951e-16	27.0314
AURKAPS1	1.47163	3.23026	8.95479	1.02618e-16	8.22616e-16	27.0253
GOLGA8B	1.75236	8.5656	8.95451	1.0281e-16	8.23765e-16	27.0234
CCDC102B	1.46945	5.85981	8.95411	1.03089e-16	8.25203e-16	27.0207
BAI3	-2.16617	2.1635	-8.94601	1.08901e-16	8.69648e-16	26.9665
FAM57B	1.72515	1.54059	8.94312	1.11053e-16	8.86409e-16	26.9472
SGEF	-1.92717	8.79001	-8.94176	1.12076e-16	8.93934e-16	26.9381
C6orf225	-1.46669	6.74845	-8.9414	1.12354e-16	8.95506e-16	26.9357
FAM49B	1.01988	9.63519	8.94007	1.13363e-16	9.02818e-16	26.9268
ACSL4	2.62574	11.6761	8.94005	1.13379e-16	9.02818e-16	26.9267
CBR3	1.81758	5.17374	8.9346	1.17638e-16	9.34949e-16	26.8902
KIAA1462	1.67078	8.78043	8.92989	1.21448e-16	9.6477e-16	26.8587
MEX3A	1.86846	6.94017	8.92851	1.22588e-16	9.73361e-16	26.8495
CROCCL2	1.24764	4.58124	8.92759	1.23349e-16	9.78941e-16	26.8434
SIX2	3.21798	2.88267	8.92372	1.26622e-16	1.00396e-15	26.8175
FAM171A2	2.24225	4.22277	8.92286	1.27359e-16	1.00932e-15	26.8118
EBF2	1.83008	1.53377	8.92158	1.28467e-16	1.01762e-15	26.8032
C3orf71	1.05868	4.90892	8.91503	1.34276e-16	1.06213e-15	26.7595
IL18R1	-1.99745	6.4608	-8.89914	1.49484e-16	1.18131e-15	26.6534
FLJ36031	-1.55611	8.83443	-8.89764	1.5101e-16	1.19258e-15	26.6434
ACCN2	2.49856	4.76824	8.89759	1.51053e-16	1.19258e-15	26.6431
VASH2	2.24628	4.72103	8.89604	1.52651e-16	1.20462e-15	26.6327
MBNL2	-1.40438	10.3725	-8.89453	1.5421e-16	1.21521e-15	26.6227
PRR7	1.80129	5.66889	8.89005	1.58943e-16	1.25132e-15	26.5928
UNKL	1.07671	7.98162	8.88939	1.59652e-16	1.25631e-15	26.5884
AQP3	-1.75342	10.6251	-8.88589	1.63467e-16	1.28452e-15	26.565
SPTBN2	-2.44372	8.93531	-8.88474	1.64741e-16	1.29392e-15	26.5574
DHRS4L2	-1.24452	9.65771	-8.88201	1.67801e-16	1.31671e-15	26.5392
FBXO8	-1.02846	9.08916	-8.88026	1.69789e-16	1.33169e-15	26.5275
PRKCD	1.09525	9.05427	8.87673	1.73877e-16	1.36183e-15	26.504
MANF	1.12573	11.1836	8.87444	1.76585e-16	1.38175e-15	26.4887
FAM151A	-3.9852	5.29422	-8.87034	1.8153e-16	1.41978e-15	26.4614
FIGNL1	1.12632	7.3479	8.86961	1.82428e-16	1.42613e-15	26.4566
IGDCC4	2.62939	3.79888	8.86807	1.84331e-16	1.44034e-15	26.4463
ARPC1B	1.09207	11.7668	8.86786	1.84592e-16	1.4417e-15	26.4449
DRD1	-2.04092	2.04256	-8.86605	1.86862e-16	1.45874e-15	26.4328
HIGD1A	-1.0431	11.5321	-8.8629	1.90869e-16	1.48794e-15	26.4119
LMNB1	1.45887	9.12343	8.862	1.92032e-16	1.49631e-15	26.4059
CIB2	1.94513	5.79892	8.85794	1.97347e-16	1.53629e-15	26.3789
GOLGA6L9	1.22198	6.53814	8.85667	1.9905e-16	1.54882e-15	26.3704
GABRP	-3.30303	3.62429	-8.85486	2.01492e-16	1.5671e-15	26.3583
SH3BGRL2	-1.33952	10.4297	-8.85465	2.01772e-16	1.56854e-15	26.357
PFKFB2	1.25916	8.14699	8.85285	2.0423e-16	1.58618e-15	26.345
DRP2	1.80725	1.60309	8.85144	2.06188e-16	1.60064e-15	26.3356
BMP8A	2.00108	5.39068	8.85122	2.06496e-16	1.60229e-15	26.3341
LY6G5B	1.45951	4.91806	8.85054	2.07432e-16	1.60805e-15	26.3296
TTF2	1.3707	6.8966	8.85022	2.0788e-16	1.61005e-15	26.3275
PTP4A1	-1.09066	13.7965	-8.85022	2.07882e-16	1.61005e-15	26.3275
PC	-1.76783	12.0951	-8.84777	2.1134e-16	1.63607e-15	26.3112
SLC22A3	-2.77963	11.9835	-8.84606	2.13784e-16	1.65346e-15	26.2998
CHKA	1.20994	10.0592	8.84404	2.16712e-16	1.67533e-15	26.2864
RGN	-2.29579	11.1459	-8.84366	2.17271e-16	1.67888e-15	26.2838
ETV4	2.87611	7.86179	8.83737	2.26661e-16	1.74981e-15	26.242
TTYH3	1.28501	10.8796	8.8325	2.34206e-16	1.80723e-15	26.2096
CXCR2	-2.15014	3.09114	-8.82587	2.44894e-16	1.88796e-15	26.1655
HAGH	-1.37726	11.5672	-8.82523	2.45948e-16	1.89521e-15	26.1613
SLC2A5	3.16776	5.19805	8.82387	2.48196e-16	1.91165e-15	26.1523
SPAG5	1.43539	9.40447	8.82293	2.49775e-16	1.92203e-15	26.146
TCF15	1.70897	3.3225	8.81606	2.61582e-16	2.01104e-15	26.1004
ARID3A	2.12223	6.56964	8.81587	2.61923e-16	2.01273e-15	26.0991
P2RY12	-2.11839	2.6172	-8.81532	2.62883e-16	2.01826e-15	26.0955
PECR	-1.45892	10.9167	-8.81303	2.66954e-16	2.04856e-15	26.0803
DFNB31	1.41985	7.17168	8.80885	2.74572e-16	2.1022e-15	26.0525
IL27	-2.51332	5.67673	-8.808	2.76144e-16	2.11327e-15	26.0469
ELP2P	1.24964	2.41171	8.80234	2.8683e-16	2.19103e-15	26.0093
HPX	-3.30564	15.0228	-8.80125	2.88946e-16	2.20518e-15	26.0021
LST-3TM12	-2.53126	2.08744	-8.79895	2.93443e-16	2.23745e-15	25.9868
TYRO3	2.10141	7.65208	8.79782	2.95665e-16	2.25234e-15	25.9794
KIAA1614	1.73166	4.67512	8.79707	2.97161e-16	2.2627e-15	25.9744
PDE11A	-2.32247	6.06131	-8.79634	2.98619e-16	2.27277e-15	25.9695
SLC25A35	1.03957	6.22298	8.79484	3.01637e-16	2.2947e-15	25.9596
PLAU	1.53867	7.7196	8.79119	3.09127e-16	2.34859e-15	25.9354
MAPK11	1.49921	7.40098	8.78807	3.15669e-16	2.39708e-15	25.9147
RAG1	-1.96582	3.60234	-8.78715	3.17622e-16	2.41081e-15	25.9086
EFCAB1	-1.93423	2.04472	-8.78664	3.18713e-16	2.41799e-15	25.9052
NR1I2	-3.7211	8.04407	-8.78163	3.29614e-16	2.49956e-15	25.872
C17orf90	1.0103	8.81452	8.77585	3.42621e-16	2.59584e-15	25.8337
COMT	-1.20282	11.6323	-8.77375	3.47483e-16	2.63029e-15	25.8198
MYBL1	1.43704	6.36506	8.76562	3.66946e-16	2.77385e-15	25.7659
C6orf48	1.20201	10.3492	8.7619	3.76206e-16	2.83999e-15	25.7413
NCRNA00095	1.56144	4.5237	8.75916	3.83183e-16	2.89136e-15	25.7232
RNF144B	-1.36796	8.55245	-8.75595	3.91514e-16	2.95155e-15	25.7019
SLC6A8	2.76327	8.53726	8.75284	3.99743e-16	3.01087e-15	25.6814
C6orf167	1.4918	6.32233	8.7467	4.16521e-16	3.13583e-15	25.6407
SPATA18	-2.60253	5.73801	-8.74038	4.34516e-16	3.26983e-15	25.5989
PCDH9	-2.61948	4.12007	-8.73954	4.36973e-16	3.28536e-15	25.5934
MTHFD2L	-1.18948	7.68474	-8.73926	4.3778e-16	3.28995e-15	25.5915
SDC4	-1.32695	13.2321	-8.73704	4.44349e-16	3.33781e-15	25.5768
RAB33B	-1.0225	8.12951	-8.73685	4.4492e-16	3.3406e-15	25.5756
LZTS1	1.61563	6.83777	8.73614	4.47026e-16	3.3549e-15	25.5709
CAPN11	1.52879	2.66482	8.73396	4.53585e-16	3.4026e-15	25.5565
MT1A	-3.42564	6.5402	-8.72853	4.70383e-16	3.52703e-15	25.5206
C20orf56	-2.21658	11.2872	-8.72718	4.7464e-16	3.55735e-15	25.5117
KIAA0556	1.0379	8.07394	8.72453	4.83108e-16	3.61919e-15	25.4942
PACRG	-2.20414	3.82931	-8.72335	4.86932e-16	3.64513e-15	25.4864
DCAF13	1.08271	9.76557	8.723	4.88099e-16	3.65167e-15	25.484
PFKFB1	-3.09765	6.79311	-8.71948	4.99697e-16	3.7351e-15	25.4608
HEY2	-1.54233	6.82808	-8.71876	5.02123e-16	3.75071e-15	25.4561
STOM	-1.16392	12.9518	-8.71873	5.02235e-16	3.75071e-15	25.4558
HES6	1.35778	7.28329	8.71569	5.12541e-16	3.82255e-15	25.4358
DAND5	1.70092	1.77093	8.71514	5.14423e-16	3.83487e-15	25.4322
CMTM4	1.43463	8.12573	8.71275	5.22694e-16	3.89306e-15	25.4164
ITGA9	-2.23718	6.32959	-8.71092	5.29111e-16	3.93909e-15	25.4043
TJP2	-1.07403	10.7453	-8.7014	5.63876e-16	4.19044e-15	25.3415
ZNF815	1.22505	4.5525	8.69727	5.79636e-16	4.30373e-15	25.3142
DECR1	-1.11981	12.2229	-8.69438	5.90917e-16	4.38199e-15	25.2952
ABCA6	-2.69569	9.68612	-8.69437	5.90963e-16	4.38199e-15	25.2951
TMEM145	2.57616	2.85316	8.69336	5.94966e-16	4.40972e-15	25.2884
GIPC2	-2.29142	7.4259	-8.68684	6.21404e-16	4.60363e-15	25.2455
CXCR1	-2.22237	3.04058	-8.68574	6.25971e-16	4.6354e-15	25.2383
CYP27A1	-2.05296	13.1406	-8.68404	6.33109e-16	4.68525e-15	25.2271
DTX1	-2.67733	8.20748	-8.68401	6.33263e-16	4.68525e-15	25.2268
APOA5	-3.58105	11.2008	-8.68293	6.37843e-16	4.71705e-15	25.2197
TRPC5	-2.42277	2.59071	-8.68239	6.40113e-16	4.73174e-15	25.2162
LAP3	-1.22007	11.5559	-8.68128	6.44879e-16	4.76486e-15	25.2089
NTN4	-1.69296	8.39551	-8.68073	6.47241e-16	4.7802e-15	25.2053
FANCA	1.33059	7.96758	8.67795	6.5935e-16	4.86318e-15	25.1869
LNX2	-1.05157	9.11848	-8.67776	6.60219e-16	4.86744e-15	25.1856
PRAM1	-1.74807	4.66163	-8.67282	6.82318e-16	5.02593e-15	25.1531
RPL36A	1.86203	5.62385	8.67058	6.92582e-16	5.09479e-15	25.1384
LOC90784	1.13559	7.61994	8.66156	7.3546e-16	5.39833e-15	25.079
PDLIM2	-1.06568	9.02917	-8.659	7.4815e-16	5.48665e-15	25.0621
NCOR1	-1.04957	10.1357	-8.65729	7.56711e-16	5.547e-15	25.0509
AGTR1	-2.21601	9.5573	-8.65502	7.68209e-16	5.62635e-15	25.036
TESK2	-1.19873	6.98059	-8.65381	7.7443e-16	5.66694e-15	25.028
PRIMA1	-2.47013	1.97521	-8.65215	7.83077e-16	5.72771e-15	25.0171
NIPAL1	-2.54804	4.68042	-8.65032	7.92637e-16	5.7951e-15	25.0051
TSC22D2	-1.23378	8.65702	-8.64767	8.0675e-16	5.89054e-15	24.9876
DCAF4L1	1.87578	2.90057	8.64491	8.21746e-16	5.99742e-15	24.9694
TRIM35	-1.15384	8.66919	-8.64282	8.33227e-16	6.0759e-15	24.9557
CES3	-2.75704	8.71524	-8.64138	8.41242e-16	6.129e-15	24.9463
FBXO15	-1.48649	2.73073	-8.63947	8.52032e-16	6.2022e-15	24.9337
ZNF618	1.22688	8.44657	8.63809	8.59877e-16	6.25385e-15	24.9246
PTMS	-1.28083	13.5417	-8.63773	8.61911e-16	6.26592e-15	24.9223
FAM50A	1.12529	10.9163	8.63744	8.63619e-16	6.27561e-15	24.9204
TMEM100	-2.5791	4.72553	-8.63624	8.70539e-16	6.32314e-15	24.9125
ZNF37B	1.21031	6.87149	8.63616	8.70983e-16	6.32361e-15	24.912
GOT1	-1.56042	12.6764	-8.63135	8.99302e-16	6.51224e-15	24.8804
DLG2	-2.07866	4.18438	-8.62873	9.1512e-16	6.61818e-15	24.8631
UGT1A3	-3.8446	7.14843	-8.62404	9.44095e-16	6.81887e-15	24.8323
SFXN2	-1.34308	8.69035	-8.61823	9.81255e-16	7.08114e-15	24.7942
PLXND1	1.06189	11.0228	8.61503	1.00237e-15	7.22728e-15	24.7732
PHYH	-1.62121	12.4645	-8.61333	1.01373e-15	7.30602e-15	24.7621
PHLDB2	-1.19744	9.67195	-8.60741	1.05441e-15	7.58288e-15	24.7232
HOXA10	3.65147	4.09256	8.6057	1.06642e-15	7.6659e-15	24.712
CRAMP1L	1.04417	8.03793	8.6051	1.07069e-15	7.68671e-15	24.7081
PRKAR2B	-2.03451	5.42521	-8.60296	1.086e-15	7.79328e-15	24.694
MRC1	-2.16738	8.62789	-8.59905	1.1146e-15	7.98477e-15	24.6684
HIST2H3C	1.56537	1.68269	8.59862	1.11776e-15	8.00395e-15	24.6656
SEMA4F	1.49622	6.76632	8.59784	1.12359e-15	8.03888e-15	24.6604
DLL4	1.22726	8.23275	8.59569	1.13969e-15	8.14708e-15	24.6464
DHRS4L1	-1.62545	5.27141	-8.59521	1.14338e-15	8.16642e-15	24.6432
PEX11A	-1.04818	7.90432	-8.58841	1.1961e-15	8.53208e-15	24.5987
SLC37A4	-1.21496	11.8535	-8.58775	1.20133e-15	8.56571e-15	24.5944
LOC387646	2.08178	3.77575	8.58592	1.21601e-15	8.66565e-15	24.5824
F2RL3	2.20986	5.6886	8.58588	1.21639e-15	8.66565e-15	24.5821
TTR	-3.44558	14.4175	-8.58471	1.2258e-15	8.72901e-15	24.5744
ACSM2A	-3.42117	11.1796	-8.58229	1.24572e-15	8.86327e-15	24.5585
ARL2	1.21226	9.40557	8.57803	1.28138e-15	9.10927e-15	24.5306
PRR19	1.82172	4.64649	8.5756	1.30216e-15	9.25307e-15	24.5148
GNB1L	1.09085	6.9382	8.57371	1.31861e-15	9.36197e-15	24.5024
PLCD4	1.19901	5.3027	8.57245	1.32964e-15	9.43624e-15	24.4941
TFPI2	-2.57308	5.07051	-8.57098	1.34265e-15	9.52455e-15	24.4845
ISX	4.12998	4.01592	8.56966	1.35449e-15	9.60445e-15	24.4759
MTHFS	-1.20562	10.9046	-8.5628	1.41742e-15	1.00422e-14	24.431
ALDOB	-3.68894	15.1916	-8.56153	1.42947e-15	1.01232e-14	24.4226
PI4K2B	-1.05681	9.85841	-8.56041	1.44004e-15	1.01938e-14	24.4154
ANXA2P2	1.35643	11.0694	8.5592	1.45161e-15	1.02713e-14	24.4075
MGC16703	-1.31737	1.30744	-8.55618	1.48101e-15	1.04749e-14	24.3877
HSD17B6	-3.30453	12.2084	-8.54882	1.55496e-15	1.09887e-14	24.3395
PAIP2B	-2.24439	8.12838	-8.53979	1.65067e-15	1.16453e-14	24.2806
LOC401052	1.26509	4.62578	8.5387	1.6626e-15	1.17196e-14	24.2734
CBS	-1.95937	11.943	-8.53765	1.67418e-15	1.17962e-14	24.2666
SPOCD1	2.26479	3.25615	8.53718	1.67945e-15	1.18261e-14	24.2635
OGDHL	-3.0078	10.2486	-8.53714	1.67984e-15	1.18261e-14	24.2633
HAO1	-3.12902	11.2086	-8.53656	1.68634e-15	1.18669e-14	24.2594
MS4A6A	-1.62679	9.31541	-8.53293	1.72732e-15	1.2145e-14	24.2357
PLG	-3.50071	13.9613	-8.5327	1.72988e-15	1.21579e-14	24.2343
ADHFE1	-2.00847	8.88644	-8.53189	1.73919e-15	1.22131e-14	24.229
SCARA5	-3.21881	3.70957	-8.52798	1.78472e-15	1.25222e-14	24.2035
ZNF530	1.18924	5.32848	8.52591	1.80936e-15	1.26898e-14	24.1899
KIF4B	1.35289	2.18811	8.52337	1.84e-15	1.28993e-14	24.1733
TFAP2E	1.63245	2.92187	8.52218	1.85452e-15	1.29948e-14	24.1656
REEP4	1.01044	8.49988	8.52212	1.85517e-15	1.29948e-14	24.1652
LOC100129637	1.06306	6.70235	8.52194	1.85741e-15	1.3005e-14	24.164
ZCCHC2	-1.03762	9.19998	-8.52079	1.87164e-15	1.30936e-14	24.1565
NCRNA00176	2.81008	4.43933	8.52009	1.8803e-15	1.31432e-14	24.1519
DIO3OS	-2.06561	2.01659	-8.5161	1.93051e-15	1.3466e-14	24.1259
MME	-4.41695	6.6874	-8.50928	2.01947e-15	1.40689e-14	24.0814
HPDL	2.1366	2.98858	8.50719	2.04751e-15	1.42583e-14	24.0678
FCGR2C	-2.28877	5.16893	-8.50472	2.08115e-15	1.44866e-14	24.0517
SLC38A4	-2.95735	11.9309	-8.504	2.0911e-15	1.45497e-14	24.047
EGR3	-1.90154	5.21072	-8.49711	2.18837e-15	1.52202e-14	24.0021
TFRC	1.2018	10.953	8.49704	2.18938e-15	1.52209e-14	24.0017
LOC100272146	1.42719	4.50218	8.49628	2.20044e-15	1.52914e-14	23.9967
CPEB4	-1.26878	10.3169	-8.49537	2.21369e-15	1.53707e-14	23.9908
PDE4C	1.81181	4.70753	8.49464	2.22441e-15	1.54387e-14	23.986
MCM3APAS	1.46544	3.3092	8.492	2.26344e-15	1.56965e-14	23.9688
SLC39A8	-1.35425	9.41617	-8.48798	2.3242e-15	1.60979e-14	23.9427
SLC28A1	-3.54083	8.14874	-8.48686	2.34147e-15	1.62108e-14	23.9354
SLC25A29	1.05864	8.89139	8.48151	2.42553e-15	1.67858e-14	23.9005
LOC399815	1.77826	1.8832	8.47916	2.46345e-15	1.70411e-14	23.8852
PROCA1	1.45785	3.92319	8.47706	2.49766e-15	1.72635e-14	23.8716
NCAM1	-2.64857	5.07084	-8.47396	2.54927e-15	1.7613e-14	23.8514
IL4I1	1.8466	6.69336	8.4732	2.56206e-15	1.76867e-14	23.8465
GCKR	-2.36533	9.39313	-8.46738	2.66223e-15	1.83479e-14	23.8086
LMAN1	-1.01611	12.1956	-8.46379	2.72599e-15	1.87563e-14	23.7852
TRIM7	1.86798	4.19362	8.4624	2.75099e-15	1.89205e-14	23.7762
TUBA1C	1.04431	11.5155	8.46091	2.77811e-15	1.90992e-14	23.7665
FAM24B	1.94971	3.55519	8.4555	2.87883e-15	1.9751e-14	23.7314
SLC4A11	2.74881	4.2357	8.44981	2.98863e-15	2.04875e-14	23.6944
ITGA2	2.12754	7.0647	8.44761	3.03227e-15	2.07781e-14	23.6801
TBKBP1	1.25362	7.43385	8.44666	3.05131e-15	2.08915e-14	23.6739
CYP2A13	-3.09355	2.97599	-8.44619	3.06074e-15	2.09474e-14	23.6709
LRRC37B	1.10841	5.81473	8.44533	3.07806e-15	2.10574e-14	23.6653
SLC25A15	-1.75646	10.7689	-8.44292	3.1273e-15	2.13855e-14	23.6496
FOXL1	1.96465	4.02988	8.44275	3.13071e-15	2.13926e-14	23.6486
TAX1BP3	1.22322	10.2604	8.44274	3.1309e-15	2.13926e-14	23.6485
SLC25A13	-1.05759	11.3207	-8.43861	3.21714e-15	2.19549e-14	23.6217
FETUB	-3.85687	9.36629	-8.43813	3.22723e-15	2.20147e-14	23.6186
UBE2Q2	1.17327	8.68549	8.43459	3.30339e-15	2.25067e-14	23.5956
GOLGA6A	-1.97438	1.44131	-8.43429	3.30983e-15	2.2523e-14	23.5936
LOC100130557	1.23322	4.68887	8.43409	3.31427e-15	2.25441e-14	23.5923
PRND	2.63345	2.96893	8.4311	3.37989e-15	2.29811e-14	23.573
FBXO32	1.71896	6.66883	8.42952	3.41515e-15	2.32019e-14	23.5627
KHK	-2.02779	12.0887	-8.42752	3.46044e-15	2.34905e-14	23.5497
CACNB3	1.52618	5.95641	8.4236	3.55064e-15	2.40637e-14	23.5243
PCBD1	-1.05821	11.8969	-8.41442	3.77128e-15	2.5528e-14	23.4648
ZFPM2	-1.95253	5.13588	-8.41411	3.77909e-15	2.55705e-14	23.4628
LOC645166	2.15797	5.07099	8.41366	3.79026e-15	2.56357e-14	23.4598
F11	-2.50683	10.2453	-8.41115	3.85319e-15	2.60508e-14	23.4436
PLCXD3	-2.85741	4.66732	-8.40775	3.9401e-15	2.66168e-14	23.4216
HSD17B4	-1.10243	12.5086	-8.4076	3.94415e-15	2.66334e-14	23.4206
ABCA1	-1.15643	10.7939	-8.40487	4.01534e-15	2.71032e-14	23.4029
RAB3B	2.52561	3.45892	8.40472	4.01918e-15	2.71181e-14	23.402
ENPP1	-1.41345	10.511	-8.40167	4.10055e-15	2.76559e-14	23.3822
SLC45A4	1.9643	7.47341	8.40027	4.13844e-15	2.79003e-14	23.3731
RSPH10B2	-1.32187	1.4596	-8.39722	4.2221e-15	2.84413e-14	23.3533
CD58	1.00811	7.52661	8.39283	4.34527e-15	2.92474e-14	23.325
PAPSS2	-1.49135	10.5203	-8.39003	4.42578e-15	2.97557e-14	23.3068
LOC100131434	1.42899	3.90209	8.38997	4.42749e-15	2.97557e-14	23.3065
LOC81691	1.48115	6.38483	8.38622	4.53778e-15	3.04818e-14	23.2822
LOC152225	-1.74945	2.07974	-8.38571	4.55302e-15	3.05718e-14	23.2789
FAAH	-1.31846	9.23569	-8.38517	4.56901e-15	3.06669e-14	23.2754
AKR1C3	1.46613	13.0386	8.38503	4.57341e-15	3.06841e-14	23.2744
MUC13	4.62168	8.60449	8.38475	4.58166e-15	3.07271e-14	23.2727
XDH	-2.93563	9.55403	-8.38383	4.60945e-15	3.08887e-14	23.2667
LOC339674	1.54814	1.39643	8.37908	4.75524e-15	3.18529e-14	23.236
GCLC	-1.061	11.069	-8.37494	4.88577e-15	3.26879e-14	23.2092
HORMAD2	-2.46662	2.47031	-8.37313	4.94402e-15	3.30511e-14	23.1975
PID1	-1.41386	9.75493	-8.36612	5.17617e-15	3.4534e-14	23.1522
LRRK2	-1.85521	6.80229	-8.36453	5.23063e-15	3.48834e-14	23.1419
HIST1H4H	2.14689	5.12836	8.36065	5.36507e-15	3.57657e-14	23.1169
APC2	1.59189	3.13972	8.35673	5.50446e-15	3.66657e-14	23.0915
MALAT1	1.20346	10.0698	8.35627	5.52083e-15	3.676e-14	23.0886
NR1I3	-2.95075	9.15264	-8.35421	5.59601e-15	3.7231e-14	23.0753
ABCB9	1.39714	6.04583	8.35153	5.69497e-15	3.78742e-14	23.058
FGD1	1.5996	6.7978	8.3502	5.74465e-15	3.81895e-14	23.0494
NCKAP5	-1.9082	5.47089	-8.34675	5.87572e-15	3.90297e-14	23.0271
PFKFB4	1.72995	6.26935	8.34568	5.91697e-15	3.92881e-14	23.0202
ANKRD46	-1.04259	9.16297	-8.34415	5.97626e-15	3.96503e-14	23.0104
ABLIM3	-1.28532	10.605	-8.34311	6.01701e-15	3.99048e-14	23.0037
RBL2	-1.2103	10.1817	-8.34219	6.05329e-15	4.01135e-14	22.9977
IL33	-2.27909	7.60941	-8.34164	6.07528e-15	4.02433e-14	22.9942
ADAMTS14	1.81999	4.51364	8.33973	6.15175e-15	4.07337e-14	22.9818
FMNL3	1.15384	8.48531	8.33925	6.17097e-15	4.08447e-14	22.9787
CNGA1	-2.7595	7.15559	-8.33346	6.40898e-15	4.23698e-14	22.9414
CDA	-2.38771	8.19568	-8.3311	6.50838e-15	4.30099e-14	22.9262
ELFN1	-2.6521	7.36046	-8.32637	6.71246e-15	4.43059e-14	22.8957
PSAT1	-1.83698	10.9438	-8.32482	6.78069e-15	4.47387e-14	22.8858
LOC150197	2.23246	3.37728	8.32139	6.93455e-15	4.56996e-14	22.8636
QRICH2	1.54836	6.15752	8.31627	7.17016e-15	4.72337e-14	22.8306
LGSN	-2.8498	4.11796	-8.31042	7.44907e-15	4.90131e-14	22.793
C14orf176	1.41174	3.57069	8.31021	7.45927e-15	4.90609e-14	22.7916
EFHD1	-2.21712	8.06322	-8.31002	7.46842e-15	4.91017e-14	22.7904
GSTM5	-2.52462	3.56634	-8.30587	7.67324e-15	5.04285e-14	22.7637
IDUA	1.19459	8.13154	8.30166	7.88708e-15	5.17865e-14	22.7366
RIPK4	-1.47319	9.34025	-8.30162	7.88918e-15	5.17865e-14	22.7363
LIPG	-2.19017	9.03015	-8.2972	8.11955e-15	5.32778e-14	22.7079
LEPR	-2.50759	10.7332	-8.29359	8.31288e-15	5.45249e-14	22.6847
ARHGAP10	-1.66748	7.0971	-8.28716	8.66895e-15	5.67712e-14	22.6433
CD244	-1.84399	4.6398	-8.28695	8.68033e-15	5.68235e-14	22.642
AGRN	1.20386	12.0939	8.28543	8.7671e-15	5.7369e-14	22.6322
NRIP2	1.47698	5.69288	8.28441	8.82529e-15	5.77046e-14	22.6257
DNAH17	1.58842	4.07315	8.27319	9.49411e-15	6.19081e-14	22.5536
[truncated: 2,523 more rows]

## Sheet: Table S2
Table S2. Differentially expressed genes in low-PKM2 group.
Gene	logFC	AveExpr	t	P.Value	adj.P.Val	B
PVALB	-4.24821	1.68652	-25.3006	3.97887e-69	6.6471e-65	146.711
C21orf62	-3.26028	1.24829	-23.3664	2.68678e-63	2.24426e-59	133.442
CLEC4M	-8.02912	3.46997	-22.8512	1.03666e-61	5.7728e-58	129.829
BMPER	-5.79254	3.62754	-22.058	3.05304e-59	1.2751e-55	124.202
CLEC1B	-7.56818	2.91084	-21.9233	8.07191e-59	2.69699e-55	123.239
AMHR2	-3.3375	1.3022	-21.8712	1.17641e-58	3.27553e-55	122.866
C14orf180	-5.23016	2.31963	-21.7482	2.86684e-58	6.84191e-55	121.984
GDF2	-7.32412	3.00677	-21.4366	2.7595e-57	5.76253e-54	119.742
CLEC4G	-7.99002	4.56916	-21.3231	6.31397e-57	1.17201e-53	118.922
CALN1	-3.72924	1.28565	-21.0963	3.31115e-56	5.5316e-53	117.281
CCL23	-3.82485	2.36083	-20.5164	2.35266e-54	3.57305e-51	113.058
SLC5A1	-5.86729	2.85153	-20.2797	1.35353e-53	1.88435e-50	111.324
ECM1	-4.15221	7.5784	-20.1419	3.7594e-53	4.46093e-50	110.312
STAB2	-7.20898	3.87554	-20.1339	3.99132e-53	4.46093e-50	110.253
COL6A6	-4.0873	2.05748	-20.1334	4.00538e-53	4.46093e-50	110.249
NDST3	-4.11012	1.81588	-19.8342	3.70592e-52	3.86945e-49	108.044
MARCO	-7.8595	4.88054	-19.7236	8.44916e-52	8.30304e-49	107.228
PLVAP	2.93953	10.7195	19.7085	9.45885e-52	8.77886e-49	107.116
CHST4	-6.51303	3.01616	-19.5795	2.47925e-51	2.17991e-48	106.161
GABRD	3.9422	5.00801	19.5469	3.16212e-51	2.64132e-48	105.919
CXorf36	2.29639	7.50488	19.3896	1.02691e-50	8.16932e-48	104.752
PHACTR3	-2.85366	1.38738	-19.3341	1.55557e-50	1.18124e-47	104.34
CXCL14	-7.22833	4.51788	-19.2702	2.51367e-50	1.8258e-47	103.865
SFRP5	-7.16836	3.52762	-19	1.9135e-49	1.33196e-46	101.852
CDH13	2.77878	7.0166	18.9254	3.35732e-49	2.2435e-46	101.295
ADAMTS13	-3.12824	7.6993	-18.8818	4.66276e-49	2.99601e-46	100.969
SLITRK6	-3.56942	1.52098	-18.8444	6.17762e-49	3.82235e-46	100.691
PITPNM3	-4.02278	3.9599	-18.7796	1.00746e-48	6.01095e-46	100.206
HHIP	-5.50994	2.9101	-18.4711	1.03655e-47	5.97124e-45	97.8944
SPSB4	-3.0518	1.5411	-18.3801	2.06501e-47	1.14994e-44	97.211
MUC6	-6.07039	3.71233	-18.3536	2.52341e-47	1.35987e-44	97.0122
CCBE1	-4.91937	3.01404	-18.3477	2.63857e-47	1.3775e-44	96.968
COL15A1	3.96459	7.65804	18.3406	2.78514e-47	1.40995e-44	96.9144
FCN2	-6.71699	5.22297	-18.3202	3.25119e-47	1.59748e-44	96.761
OIT3	-3.59735	8.4462	-18.2047	7.80519e-47	3.72553e-44	95.8925
IL13RA2	-4.29966	3.14277	-18.1848	9.07733e-47	4.21239e-44	95.7428
CFP	-4.0967	6.80112	-17.8607	1.06686e-45	4.81704e-43	93.2992
DACH1	-3.40718	3.34846	-17.7328	2.82681e-45	1.24276e-42	92.3328
PROM1	-5.04583	2.80558	-17.5757	9.36275e-45	4.01062e-42	91.1451
LRRN3	-3.40976	2.53352	-17.5401	1.22845e-44	5.13063e-42	90.8757
SLC26A6	2.56218	8.2027	17.5329	1.29794e-44	5.28861e-42	90.8212
HMGCLL1	-2.84404	1.75291	-17.4218	3.03204e-44	1.20603e-41	89.9797
NUDT10	-3.36744	1.88613	-17.3791	4.20248e-44	1.63271e-41	89.6559
IGFBP3	-3.01602	11.8101	-17.2082	1.55352e-43	5.89842e-41	88.3591
SLC6A19	-5.07552	2.30064	-17.0609	4.79737e-43	1.781e-40	87.2407
BMP5	-3.77616	2.01528	-17.0194	6.59078e-43	2.3936e-40	86.9257
FCN3	-5.72231	7.33151	-16.9024	1.61654e-42	5.74593e-40	86.0357
THBS4	5.94277	6.51581	16.8077	3.34033e-42	1.16257e-39	85.3158
SLC17A8	-2.92281	1.4152	-16.6768	9.12214e-42	3.11009e-39	84.3193
RSPO3	-5.1105	3.37612	-16.6603	1.03561e-41	3.43961e-39	84.1934
CRHBP	-6.0362	6.25084	-16.6585	1.05004e-41	3.43961e-39	84.1797
PTH1R	-4.43534	5.95458	-16.5846	1.852e-41	5.9499e-39	83.6168
KIF19	-3.12412	2.76337	-16.5786	1.93927e-41	6.11274e-39	83.5711
PLAC8	-4.39661	4.38501	-16.4649	4.64549e-41	1.43718e-38	82.7045
WDR66	-2.73763	3.00138	-16.3763	9.18133e-41	2.78879e-38	82.0287
BMPR1B	-3.35746	2.11833	-16.2433	2.55408e-40	7.61936e-38	81.0138
TOMM40L	1.58202	9.60474	16.2142	3.19436e-40	9.36227e-38	80.7919
SFRP1	-4.23676	4.25177	-16.1895	3.86211e-40	1.11242e-37	80.6036
KLK11	-2.81881	1.07821	-16.1288	6.16205e-40	1.7448e-37	80.1401
GABRP	-4.41288	2.75355	-16.0953	7.9784e-40	2.22145e-37	79.8838
UBE2T	3.0936	6.39161	16.0682	9.82183e-40	2.68989e-37	79.6776
KCNJ16	-4.53765	2.33831	-16.0454	1.17101e-39	3.1553e-37	79.5032
CD34	2.06354	9.53068	16.0393	1.22691e-39	3.25346e-37	79.4569
PAMR1	-3.05025	5.93916	-16.0357	1.2614e-39	3.29265e-37	79.4294
MND1	3.5764	4.46038	15.9178	3.12842e-39	8.04052e-37	78.5283
NTF3	-3.68917	3.55971	-15.9138	3.22547e-39	8.16435e-37	78.498
GGT6	-3.76794	2.1371	-15.7639	1.02346e-38	2.55194e-36	77.3525
PZP	-7.07855	4.33899	-15.7335	1.29359e-38	3.17805e-36	77.1202
NBLA00301	-4.4502	3.20129	-15.708	1.57472e-38	3.78957e-36	76.9251
GPRIN2	-3.38903	1.77261	-15.7069	1.58787e-38	3.78957e-36	76.9168
TIMD4	-4.83426	3.01325	-15.6375	2.71003e-38	6.37659e-36	76.3865
FPR2	-3.19953	2.07594	-15.5815	4.17259e-38	9.68157e-36	75.9583
SIGLEC7	-2.76198	5.04417	-15.5472	5.43456e-38	1.2437e-35	75.6962
VIPR1	-4.17987	6.47115	-15.5261	6.39629e-38	1.44401e-35	75.5346
AMIGO3	1.9322	6.79733	15.5187	6.77429e-38	1.47776e-35	75.4776
ITLN1	-4.23332	2.59376	-15.518	6.80705e-38	1.47776e-35	75.4728
TRPV6	-4.24424	2.14814	-15.518	6.81118e-38	1.47776e-35	75.4722
COLEC10	-5.61626	5.35293	-15.4341	1.29959e-37	2.78345e-35	74.8313
TBXA2R	-2.18519	6.36658	-15.398	1.71647e-37	3.60544e-35	74.5553
C9orf100	2.17662	6.17463	15.3973	1.72653e-37	3.60544e-35	74.5495
VPS45	1.05681	9.2847	15.376	2.03473e-37	4.19657e-35	74.3865
PRKAR2B	-3.41122	4.34326	-15.3625	2.25662e-37	4.59745e-35	74.2838
KAZ	-2.70522	5.79949	-15.3157	3.23798e-37	6.51732e-35	73.9256
HIGD1B	2.86133	3.56289	15.2807	4.24063e-37	8.43381e-35	73.658
NXF3	-3.11587	1.45747	-15.2745	4.44819e-37	8.74252e-35	73.6106
PRSS22	-3.37161	1.56499	-15.2053	7.58478e-37	1.47339e-34	73.0812
CDKN3	3.63399	5.86251	15.1922	8.38717e-37	1.61053e-34	72.9814
LYVE1	-3.73423	6.73302	-15.1328	1.32656e-36	2.51298e-34	72.5266
CSRNP1	-2.20406	10.0085	-15.1316	1.33877e-36	2.51298e-34	72.5175
GPM6A	-4.3164	4.76144	-15.1126	1.54932e-36	2.87588e-34	72.3726
EMR1	-3.06378	3.21593	-15.0862	1.89905e-36	3.48632e-34	72.1707
FAM65C	-3.37583	5.2603	-15.0839	1.93302e-36	3.51011e-34	72.1531
BAI3	-2.67543	1.76455	-15.0608	2.3107e-36	4.15081e-34	71.9761
MELK	3.57327	5.53156	15.0303	2.92219e-36	5.1508e-34	71.7432
LRAT	-3.77735	5.2929	-15.03	2.92904e-36	5.1508e-34	71.7408
NPY1R	-3.5167	5.63168	-15.0182	3.2082e-36	5.58294e-34	71.6505
SCARA5	-4.35954	2.81445	-14.9774	4.39207e-36	7.56432e-34	71.3389
ESM1	4.04941	6.51175	14.9645	4.85425e-36	8.275e-34	71.2397
PDZRN4	-3.23243	2.04144	-14.9475	5.53211e-36	9.3353e-34	71.11
HGF	-3.96114	5.06681	-14.9337	6.15156e-36	1.02768e-33	71.0047
ATP13A4	-2.95614	1.41349	-14.8954	8.26627e-36	1.36729e-33	70.7116
FREM1	-3.4174	2.03441	-14.8768	9.54137e-36	1.56273e-33	70.5693
ANKRD55	-3.36329	2.88641	-14.8498	1.17473e-35	1.90534e-33	70.363
TMEM26	-2.723	4.05824	-14.832	1.34749e-35	2.16453e-33	70.2268
PRAM1	-2.73772	3.88412	-14.8278	1.39207e-35	2.21485e-33	70.1946
ANXA8	-4.26655	2.79974	-14.8258	1.4133e-35	2.22741e-33	70.1795
PTGS2	-3.54831	3.84108	-14.8127	1.56306e-35	2.44041e-33	70.0796
EFNB3	-3.09873	3.69218	-14.8049	1.66041e-35	2.5684e-33	70.0197
NUF2	3.78883	5.25261	14.8015	1.70491e-35	2.61305e-33	69.9935
NCAPG	3.4921	6.53707	14.7964	1.77331e-35	2.69318e-33	69.9544
LRRN1	-3.34015	1.92382	-14.7207	3.17607e-35	4.78013e-33	69.3763
MSTO1	1.54417	9.22473	14.7175	3.25546e-35	4.85587e-33	69.3518
PPAPDC1A	-3.47501	1.85576	-14.696	3.84349e-35	5.68224e-33	69.1871
SKA1	3.4951	5.07868	14.673	4.58827e-35	6.72383e-33	69.0114
CFTR	-5.83787	3.27693	-14.5961	8.29746e-35	1.20537e-32	68.4237
LIFR	-3.62888	8.12972	-14.5804	9.358e-35	1.34771e-32	68.3043
FAM83F	-4.53956	2.4389	-14.5784	9.50987e-35	1.35788e-32	68.2884
CLDN10	-5.2447	3.08049	-14.5761	9.67744e-35	1.3701e-32	68.271
SLC34A2	-4.78697	2.89666	-14.5579	1.11337e-34	1.56302e-32	68.132
KCNN2	-5.03517	4.58968	-14.5126	1.57734e-34	2.19592e-32	67.7864
IL20RA	-3.45708	1.73847	-14.4875	1.91399e-34	2.64257e-32	67.5945
CETP	-3.09958	7.20773	-14.4612	2.34414e-34	3.20994e-32	67.3934
CD4	-2.52221	10.0784	-14.4254	3.08794e-34	4.19408e-32	67.12
DBH	-4.07779	6.69928	-14.423	3.14631e-34	4.23889e-32	67.1015
GPR182	-3.86436	3.43655	-14.4191	3.24241e-34	4.33342e-32	67.0716
CDC25C	3.90644	4.87003	14.4162	3.3133e-34	4.39302e-32	67.0502
NDC80	3.23436	5.87998	14.409	3.50232e-34	4.60707e-32	66.9951
VTCN1	-4.33736	2.75265	-14.3938	3.93736e-34	5.13887e-32	66.879
WNT7B	-2.91562	1.66276	-14.3608	5.0754e-34	6.57284e-32	66.6271
BIRC5	3.57695	5.87692	14.3234	6.7708e-34	8.701e-32	66.3412
TRIB1	-2.02205	11.5746	-14.2898	8.7659e-34	1.11789e-31	66.0851
PRIMA1	-3.13876	1.45107	-14.2544	1.15151e-33	1.45735e-31	65.8145
PTPN13	-3.09178	4.03111	-14.2525	1.16843e-33	1.46765e-31	65.8
EHD3	-2.6205	6.81496	-14.2494	1.19596e-33	1.49102e-31	65.7769
EGR2	-3.49888	5.4829	-14.2271	1.42018e-33	1.75745e-31	65.6064
ASPM	3.40066	7.30413	14.2072	1.6555e-33	2.03358e-31	65.4544
MAP2K1	-1.21786	10.2751	-14.2024	1.71765e-33	2.09453e-31	65.4178
LILRA5	-2.86185	4.45592	-14.187	1.93252e-33	2.33947e-31	65.3009
PRC1	2.82687	7.56561	14.1764	2.0967e-33	2.51997e-31	65.22
SIGLEC9	-2.47477	4.57294	-14.1721	2.16771e-33	2.58669e-31	65.187
LRRC55	-3.28774	2.81885	-14.1694	2.21382e-33	2.62299e-31	65.1661
TMEM120B	1.23712	8.00565	14.1582	2.41234e-33	2.83806e-31	65.0809
LRRC14	1.37561	9.3768	14.1293	3.01346e-33	3.52048e-31	64.8602
CDCA5	2.7911	6.82093	14.1148	3.36654e-33	3.90566e-31	64.7503
BEND4	-2.25437	1.2775	-14.1102	3.49019e-33	4.02118e-31	64.7145
WNT2	-3.81529	2.04963	-14.1078	3.55315e-33	4.06568e-31	64.6968
RND3	-2.65393	9.93215	-14.1013	3.73521e-33	4.24492e-31	64.6472
COX4I2	3.14298	4.34023	14.0518	5.46543e-33	6.16929e-31	64.2697
FAM189B	1.47046	9.09453	14.0462	5.7073e-33	6.39907e-31	64.2267
ST6GAL2	-4.06408	3.64816	-14.0411	5.934e-33	6.60889e-31	64.1881
MS4A6A	-2.52813	8.60732	-14.0382	6.06563e-33	6.71076e-31	64.1663
P2RY12	-2.70442	2.15778	-14.021	6.92355e-33	7.60953e-31	64.0351
LEPREL1	-2.47558	5.89659	-13.981	9.41615e-33	1.02814e-30	63.7301
CXCL12	-3.77148	9.91364	-13.971	1.01679e-32	1.10302e-30	63.6539
NEK2	3.48665	5.8145	13.9666	1.05176e-32	1.13359e-30	63.6204
MT1H	-7.24698	5.52355	-13.9611	1.09671e-32	1.17447e-30	63.5788
HMMR	3.23343	6.26569	13.9243	1.45506e-32	1.5483e-30	63.2984
SRPX	-3.91311	5.44578	-13.9052	1.6849e-32	1.78152e-30	63.1529
APLN	3.50752	6.28091	13.895	1.82287e-32	1.91527e-30	63.0749
CDCA3	2.91736	5.73837	13.8693	2.21926e-32	2.31719e-30	62.8797
CHIC2	-1.08716	7.51449	-13.8675	2.25144e-32	2.33618e-30	62.8654
CENPF	3.14459	7.48303	13.8654	2.2874e-32	2.35884e-30	62.8497
CLIC6	-4.2341	3.20085	-13.8491	2.59269e-32	2.65727e-30	62.7255
RACGAP1	2.08689	7.56965	13.8301	2.99828e-32	3.05422e-30	62.5813
EXO1	3.31802	5.04858	13.7874	4.16149e-32	4.21345e-30	62.2561
CCNB2	3.45317	6.06767	13.783	4.30466e-32	4.33215e-30	62.2226
RCAN1	-2.18932	10.8725	-13.7508	5.51215e-32	5.51413e-30	61.9774
FPR1	-3.13125	4.87045	-13.7481	5.62763e-32	5.59614e-30	61.9568
CDC20	3.52539	6.58926	13.7448	5.76856e-32	5.70234e-30	61.9323
TOP2A	3.48263	8.13023	13.7133	7.34575e-32	7.21871e-30	61.6925
KIFC1	3.15908	6.76861	13.6945	8.48816e-32	8.29259e-30	61.5492
PELI2	-2.51059	4.98221	-13.6589	1.11525e-31	1.08322e-29	61.2784
SLC7A8	-2.37865	6.79494	-13.6417	1.27194e-31	1.22827e-29	61.148
ANGPTL6	-3.37152	6.98456	-13.5763	2.09953e-31	2.01579e-29	60.651
PKMYT1	2.83066	5.88371	13.5744	2.1308e-31	2.03412e-29	60.6363
CDKN2A	3.71274	6.73198	13.5668	2.25808e-31	2.14338e-29	60.5788
DBC1	-2.90178	1.88398	-13.5495	2.57849e-31	2.43368e-29	60.4472
EZH2	2.14101	7.0081	13.5427	2.7156e-31	2.54869e-29	60.3958
ZFP36	-2.15799	11.784	-13.5413	2.74439e-31	2.56132e-29	60.3853
FBXO43	2.95351	3.71081	13.5366	2.84525e-31	2.64071e-29	60.3495
AZI1	1.65639	7.76445	13.5234	3.14752e-31	2.90511e-29	60.2494
OLFML3	-3.03082	7.1801	-13.5119	3.43846e-31	3.1562e-29	60.1617
NSUN5P2	1.70477	7.95656	13.4827	4.29845e-31	3.90733e-29	59.9403
GPR123	-2.96639	1.35783	-13.4826	4.30354e-31	3.90733e-29	59.9391
DSE	-1.27512	7.78436	-13.4738	4.60156e-31	4.13768e-29	59.8727
CDK1	2.94072	6.89356	13.4737	4.60678e-31	4.13768e-29	59.8716
NRG3	-2.69167	1.76243	-13.4574	5.21543e-31	4.65931e-29	59.7485
FOXM1	3.12578	7.36344	13.455	5.31553e-31	4.72347e-29	59.7297
FBXL18	1.99762	7.8205	13.451	5.47846e-31	4.84249e-29	59.6998
HJURP	3.24677	5.80358	13.4493	5.54847e-31	4.87856e-29	59.6872
PPOX	1.09582	8.61523	13.4475	5.62732e-31	4.92199e-29	59.6732
ZNF692	1.53673	8.45632	13.4358	6.15233e-31	5.35317e-29	59.5847
ANLN	3.16376	6.28838	13.4271	6.57563e-31	5.69184e-29	59.5187
GRHL2	-3.66441	2.30586	-13.4144	7.24784e-31	6.24136e-29	59.4222
KIF4A	3.30663	6.12539	13.3956	8.37302e-31	7.11366e-29	59.2791
SEMA3F	1.34313	8.44695	13.3948	8.42003e-31	7.11366e-29	59.2735
CCNB1	2.53735	7.60623	13.3947	8.4254e-31	7.11366e-29	59.2729
IQGAP3	3.67348	6.89505	13.3946	8.43272e-31	7.11366e-29	59.272
TRAIP	2.69866	5.07878	13.394	8.47371e-31	7.11366e-29	59.2672
FAM83E	-1.88467	0.888051	-13.3841	9.13855e-31	7.63343e-29	59.1923
SMPD3	-2.59854	5.28031	-13.3731	9.93787e-31	8.2598e-29	59.1091
KIF20A	3.43085	6.02313	13.3717	1.00515e-30	8.3129e-29	59.0979
CAP2	2.33081	8.97526	13.3685	1.02954e-30	8.47265e-29	59.0741
KIF2C	3.21913	5.78285	13.3551	1.1411e-30	9.34469e-29	58.9721
UBE2C	3.38145	6.41795	13.351	1.17717e-30	9.59305e-29	58.9412
SKA3	2.96069	5.03659	13.3341	1.33915e-30	1.08601e-28	58.8134
DLGAP5	3.20211	5.13135	13.3304	1.37768e-30	1.11186e-28	58.7852
PBK	3.23592	5.52472	13.3042	1.68324e-30	1.35194e-28	58.5866
LHX2	-3.12764	3.66358	-13.3009	1.72557e-30	1.3793e-28	58.5619
CCDC142	1.2016	7.33938	13.2971	1.77641e-30	1.41317e-28	58.5331
FAM150B	-3.49366	2.41257	-13.2962	1.78898e-30	1.41643e-28	58.5261
TROAP	3.42332	5.65113	13.2928	1.83581e-30	1.44666e-28	58.5005
TARBP1	1.68422	8.93051	13.2893	1.88586e-30	1.47912e-28	58.4738
IL1B	-2.85578	3.97043	-13.2846	1.95494e-30	1.52613e-28	58.4382
NPY5R	-2.48192	1.72329	-13.2618	2.32624e-30	1.80074e-28	58.2657
CPEB3	-2.21937	8.4747	-13.2617	2.32827e-30	1.80074e-28	58.2649
FAM150A	-2.29326	0.91703	-13.2588	2.3807e-30	1.83281e-28	58.2428
LILRA2	-2.53484	4.26609	-13.2264	3.04956e-30	2.33697e-28	57.9972
FOS	-3.82957	10.4313	-13.2039	3.61936e-30	2.76096e-28	57.8274
SIGLEC11	-2.76359	3.99262	-13.1925	3.9484e-30	2.99827e-28	57.7411
CAMK4	-2.15333	2.14247	-13.1767	4.45632e-30	3.36865e-28	57.6211
C8orf4	-2.79153	9.84015	-13.1754	4.50011e-30	3.38643e-28	57.6114
AURKA	2.44409	7.89179	13.1603	5.04868e-30	3.78221e-28	57.4973
RBP7	2.17837	7.84119	13.1519	5.38393e-30	4.01535e-28	57.4336
KAT2A	1.38768	9.99976	13.1212	6.80223e-30	5.05058e-28	57.2017
CDC45	3.32494	5.28326	13.1108	7.36699e-30	5.4457e-28	57.1226
S100A12	-2.71439	1.85443	-13.0962	8.23179e-30	6.05816e-28	57.0125
VMO1	-1.99463	5.77236	-13.0942	8.3596e-30	6.12524e-28	56.9973
TTC13	1.31876	8.13817	13.0935	8.40594e-30	6.1323e-28	56.9918
SLC7A4	-2.64816	1.63652	-13.0898	8.64502e-30	6.27929e-28	56.964
LRRC4C	-2.9104	2.57183	-13.0875	8.80017e-30	6.36431e-28	56.9463
SLC9A9	-1.91892	6.08401	-13.0862	8.88648e-30	6.39903e-28	56.9366
ODZ3	-3.4043	1.9985	-13.0833	9.08146e-30	6.51137e-28	56.9151
CDCA8	2.55032	6.26334	13.0538	1.13743e-29	8.12046e-28	56.6919
THY1	2.27834	9.46667	13.0495	1.17505e-29	8.35334e-28	56.6596
TTK	3.49845	4.83388	13.0353	1.30958e-29	9.27026e-28	56.5521
CYS1	-3.73933	3.68894	-13.0236	1.43165e-29	1.00916e-27	56.4638
IL10	-2.19646	2.16525	-13.0178	1.49701e-29	1.0508e-27	56.4195
E2F1	3.32287	7.39337	13.0134	1.5469e-29	1.08128e-27	56.387
RAB25	-4.28139	2.41608	-12.9774	2.03477e-29	1.41637e-27	56.1152
BUB1	3.21218	5.57973	12.9645	2.24608e-29	1.55664e-27	56.0172
EGR3	-2.86887	4.45092	-12.964	2.25492e-29	1.55664e-27	56.0133
CELSR3	3.14619	6.04723	12.9589	2.34305e-29	1.61082e-27	55.9753
COL25A1	-2.75918	2.44159	-12.9549	2.41568e-29	1.65395e-27	55.945
UCA1	-3.21608	1.95968	-12.9516	2.47641e-29	1.68861e-27	55.9204
TACSTD2	-3.94407	4.93545	-12.9323	2.86983e-29	1.94892e-27	55.7742
DNASE1L3	-3.05491	9.10102	-12.9249	3.03513e-29	2.05283e-27	55.7187
DUSP6	-1.91657	10.9783	-12.9208	3.13065e-29	2.1089e-27	55.688
WDR17	-1.82157	1.2959	-12.9197	3.15844e-29	2.11907e-27	55.6792
DEPDC1	3.16496	5.19828	12.8786	4.3162e-29	2.88426e-27	55.3696
DSCC1	1.83477	5.7363	12.8621	4.89414e-29	3.25743e-27	55.245
CXCR2	-2.60258	2.7369	-12.8452	5.56314e-29	3.68801e-27	55.1179
PYGO2	1.04822	10.1185	12.8377	5.89128e-29	3.89011e-27	55.0611
HK3	-2.53201	5.57512	-12.826	6.43718e-29	4.23384e-27	54.9732
MT1F	-5.54743	7.90363	-12.8254	6.46731e-29	4.23697e-27	54.9686
AXL	-2.05855	7.76464	-12.8134	7.08549e-29	4.62384e-27	54.8781
TRIP13	2.63624	5.28031	12.8118	7.17408e-29	4.66343e-27	54.8658
SPRY2	-1.60983	8.38369	-12.8087	7.3417e-29	4.75389e-27	54.8429
C1QTNF1	-3.17267	8.58582	-12.7813	9.04367e-29	5.83334e-27	54.6362
WDR67	1.47215	6.65738	12.7318	1.31693e-28	8.4618e-27	54.2635
ITGB8	-3.8075	3.16248	-12.7231	1.40674e-28	9.0042e-27	54.1981
ZNF517	1.72193	8.08107	12.7108	1.54436e-28	9.84737e-27	54.1056
SPATS2	1.24445	8.05517	12.7002	1.67371e-28	1.06316e-26	54.0259
SEMA3E	-3.34847	1.64844	-12.6942	1.75196e-28	1.10864e-26	53.9806
CCNA2	2.81189	6.68401	12.6809	1.93762e-28	1.22151e-26	53.8807
CENPE	2.64403	5.32249	12.673	2.05718e-28	1.292e-26	53.8213
GBA	1.27987	11.2299	12.6703	2.09887e-28	1.31325e-26	53.8014
OTUB2	1.63764	6.10933	12.6676	2.14358e-28	1.33622e-26	53.7805
PCDH9	-3.21649	3.65245	-12.6588	2.29076e-28	1.42266e-26	53.7147
SLC8A1	-2.03066	5.74912	-12.6536	2.38276e-28	1.47431e-26	53.6757
PTTG1	3.08319	6.86849	12.6364	2.71393e-28	1.66687e-26	53.5467
NDUFA4L2	1.96905	7.97361	12.6319	2.80804e-28	1.71836e-26	53.5129
SCN4A	2.25263	5.04305	12.6277	2.89884e-28	1.76744e-26	53.4813
PLXDC1	2.17417	5.88859	12.6192	3.09202e-28	1.87837e-26	53.4173
PLSCR4	-2.0887	9.0022	-12.6116	3.27502e-28	1.98233e-26	53.3603
KLK10	-2.74336	1.42795	-12.611	3.29061e-28	1.98458e-26	53.3556
TSPYL5	-2.15476	4.95353	-12.602	3.52344e-28	2.11736e-26	53.2879
EME1	2.45521	4.64129	12.5921	3.79845e-28	2.27444e-26	53.2134
CDC6	2.7912	6.70541	12.5896	3.87082e-28	2.3095e-26	53.1946
NOX4	2.2119	3.6487	12.5884	3.90641e-28	2.32243e-26	53.1856
FOSB	-4.34492	8.39172	-12.5861	3.97374e-28	2.35154e-26	53.1686
FAM180A	-4.22225	4.29218	-12.5858	3.98351e-28	2.35154e-26	53.1662
RFPL1	-2.41438	1.49691	-12.5826	4.08026e-28	2.40017e-26	53.1424
SCAMP3	1.09795	11.0713	12.5634	4.71941e-28	2.7664e-26	52.9981
OR51E1	2.3433	2.92153	12.5629	4.7365e-28	2.76671e-26	52.9946
TNFRSF4	2.42107	5.11375	12.529	6.12482e-28	3.5652e-26	52.7397
AURKB	2.73376	5.68394	12.5232	6.39764e-28	3.71108e-26	52.6965
HAND2	-4.16111	4.2129	-12.5223	6.44316e-28	3.72455e-26	52.6895
CDT1	2.91464	6.62261	12.5069	7.23746e-28	4.16927e-26	52.5742
INS-IGF2	-7.16273	5.91653	-12.4818	8.75254e-28	5.02474e-26	52.3858
IL1RAP	-2.29492	9.66036	-12.4548	1.07357e-27	6.14214e-26	52.1834
ZFP41	1.724	8.03362	12.4465	1.14316e-27	6.51799e-26	52.1211
RRM2	2.75454	8.06735	12.4415	1.18671e-27	6.74326e-26	52.084
GPR128	-3.30005	6.4737	-12.4404	1.19692e-27	6.7782e-26	52.0756
C21orf58	2.17922	5.35994	12.4388	1.21143e-27	6.83721e-26	52.0636
HAMP	-7.14655	7.95283	-12.4366	1.23141e-27	6.92659e-26	52.0474
DCUN1D3	-1.19494	7.54309	-12.4205	1.39134e-27	7.77465e-26	51.9264
JRK	1.5135	7.24368	12.4164	1.43452e-27	7.98834e-26	51.8961
AADAT	-3.03613	7.98654	-12.4157	1.44202e-27	8.00347e-26	51.8909
IRF4	-2.94248	3.75817	-12.3982	1.64602e-27	9.10541e-26	51.7597
TMEM79	1.12524	7.13289	12.3903	1.747e-27	9.63213e-26	51.7007
S100A8	-2.95102	5.25167	-12.379	1.90231e-27	1.04539e-25	51.6163
SPC25	2.95098	4.60263	12.3743	1.97086e-27	1.07951e-25	51.5812
RECQL4	2.47444	7.39348	12.3727	1.99587e-27	1.08964e-25	51.5687
CD302	-1.33147	12.2122	-12.35	2.3688e-27	1.28903e-25	51.3989
VSIG4	-2.75744	7.12285	-12.3494	2.37868e-27	1.2902e-25	51.3948
OLFML2B	2.25567	6.29905	12.3302	2.74958e-27	1.48655e-25	51.2511
ETS2	-1.58009	12.4188	-12.3091	3.22545e-27	1.73821e-25	51.0929
INMT	-3.53664	7.42484	-12.3041	3.34919e-27	1.79908e-25	51.0556
MT1M	-5.76733	6.822	-12.3011	3.42398e-27	1.83337e-25	51.0337
CENPL	1.72117	6.07316	12.2748	4.17509e-27	2.22841e-25	50.8371
FAM5B	-2.04087	1.34607	-12.2719	4.26783e-27	2.27065e-25	50.8153
ACADS	-1.6903	11.5948	-12.2695	4.34616e-27	2.29769e-25	50.7973
CENPM	3.05622	5.52059	12.2663	4.45353e-27	2.34702e-25	50.7731
CD207	-2.46663	2.17421	-12.2445	5.24607e-27	2.756e-25	50.6108
LOC222699	2.44162	5.47487	12.2383	5.49975e-27	2.88021e-25	50.564
LPA	-3.0502	9.15657	-12.2071	6.95153e-27	3.62913e-25	50.3318
NFAM1	-1.99785	6.3165	-12.204	7.11582e-27	3.70333e-25	50.3086
ANXA3	-2.88586	4.03667	-12.2028	7.18358e-27	3.72525e-25	50.2992
TUBE1	-1.8046	8.29388	-12.2024	7.20254e-27	3.72525e-25	50.2966
C21orf91	-1.82031	7.43867	-12.1987	7.40733e-27	3.81935e-25	50.2688
TCF15	2.11759	3.64264	12.1939	7.68193e-27	3.94875e-25	50.2328
KIF18A	2.7776	4.15111	12.1797	8.54628e-27	4.37958e-25	50.1271
TFPI2	-3.16325	4.60823	-12.1756	8.81433e-27	4.50312e-25	50.0965
DTL	2.90683	6.56195	12.1745	8.89044e-27	4.52816e-25	50.0879
CYR61	-2.38696	10.2251	-12.1707	9.14382e-27	4.64306e-25	50.0601
C17orf87	-2.13551	3.6539	-12.1636	9.64662e-27	4.88353e-25	50.007
NCAM1	-3.47962	4.419	-12.1504	1.06521e-26	5.36008e-25	49.9088
RASL12	1.83919	5.55237	12.1422	1.13303e-26	5.6842e-25	49.8476
C1orf162	-1.96372	6.82637	-12.1343	1.20248e-26	6.01454e-25	49.7886
MASP1	-1.52152	11.5233	-12.1252	1.28751e-26	6.42066e-25	49.7209
CAND2	-2.62878	4.62874	-12.1226	1.31326e-26	6.52954e-25	49.7013
ZEB2	-1.8559	7.72408	-12.0964	1.59839e-26	7.92364e-25	49.5066
CR1	-2.9675	4.14854	-12.0949	1.61688e-26	7.99159e-25	49.4952
C1RL	-1.5484	12.1099	-12.0866	1.72116e-26	8.48192e-25	49.4332
FCGR2B	-4.22077	5.90695	-12.0828	1.77031e-26	8.69845e-25	49.4053
LOC338799	1.62107	6.93159	12.0733	1.90163e-26	9.31632e-25	49.3344
NGFR	-3.45028	7.40918	-12.0708	1.93859e-26	9.4696e-25	49.3153
CENPA	2.91393	4.25317	12.065	2.02357e-26	9.85591e-25	49.2728
IGJ	-4.4119	6.65369	-12.062	2.07035e-26	1.00545e-24	49.2502
CEACAM3	-1.59473	1.05851	-12.0573	2.14459e-26	1.03848e-24	49.2152
KRT19	-5.24587	4.44981	-12.0547	2.18745e-26	1.05617e-24	49.1956
KIF18B	2.95444	5.30299	12.0488	2.2857e-26	1.10043e-24	49.1521
BUB1B	3.00435	5.37065	12.045	2.35294e-26	1.12955e-24	49.1233
FAM111B	2.83812	6.30422	11.9876	3.61891e-26	1.7323e-24	48.6967
GPR83	-1.84012	1.78776	-11.9594	4.46887e-26	2.13306e-24	48.4876
CDH19	-3.59854	2.96842	-11.9587	4.49294e-26	2.13843e-24	48.4823
ADRA2B	-2.07077	5.97707	-11.9545	4.63749e-26	2.20096e-24	48.4509
BNC1	-1.70731	1.19306	-11.9519	4.72803e-26	2.23758e-24	48.4318
GMNN	1.70894	9.11054	11.9499	4.80011e-26	2.26527e-24	48.4168
CXCR1	-2.51266	2.81406	-11.9421	5.08968e-26	2.39516e-24	48.3587
FCHO1	-2.27267	3.75817	-11.9292	5.6029e-26	2.62927e-24	48.2635
ITGA9	-2.88457	5.82195	-11.9217	5.93022e-26	2.77508e-24	48.2073
NCAPH	2.5113	5.58057	11.9172	6.12927e-26	2.86021e-24	48.1746
FREM2	-5.50302	3.87389	-11.9114	6.40226e-26	2.97928e-24	48.1314
BASP1	-2.51861	6.31759	-11.8979	7.08604e-26	3.28832e-24	48.0308
EGR1	-3.14989	11.1712	-11.8787	8.18227e-26	3.77605e-24	47.8883
P2RY13	-2.33604	5.23806	-11.8771	8.27986e-26	3.81056e-24	47.8765
DUSP5	-2.37498	8.41013	-11.8729	8.54036e-26	3.91732e-24	47.8458
PLK1	2.76078	6.23298	11.8726	8.55873e-26	3.91732e-24	47.8437
FCAR	-1.92096	1.00786	-11.869	8.79317e-26	4.01363e-24	47.8169
CCDC99	1.57326	6.63198	11.8652	9.0505e-26	4.11983e-24	47.7883
FLVCR1	1.98701	6.36761	11.8554	9.73629e-26	4.41996e-24	47.716
TCF19	2.27348	7.64403	11.8431	1.06769e-25	4.83383e-24	47.6246
CDC37L1	-1.36158	9.62545	-11.8393	1.09837e-25	4.95928e-24	47.5965
ERVFRDE1	-1.91451	1.48061	-11.8273	1.20149e-25	5.41028e-24	47.5076
FANCI	2.08126	7.36424	11.7979	1.49636e-25	6.71995e-24	47.2901
TBCE	1.1106	9.38927	11.7973	1.50368e-25	6.7347e-24	47.2853
CNTN4	-2.34298	4.6177	-11.7831	1.67137e-25	7.46575e-24	47.1805
PTGIS	-3.88683	5.77723	-11.7694	1.85139e-25	8.24784e-24	47.0792
NR2C2AP	1.17778	8.38242	11.7671	1.88269e-25	8.36496e-24	47.0626
CD244	-2.30714	4.27686	-11.7622	1.95323e-25	8.65534e-24	47.0261
IL33	-2.37477	7.53613	-11.7585	2.00843e-25	8.87639e-24	46.9985
MXRA5	-2.69329	6.71716	-11.7493	2.15146e-25	9.45848e-24	46.9303
C12orf48	2.13296	5.26847	11.7487	2.1609e-25	9.47507e-24	46.926
FFAR2	-2.1102	2.55526	-11.742	2.27096e-25	9.93158e-24	46.8768
C22orf29	1.05316	8.33179	11.7379	2.34201e-25	1.02156e-23	46.8463
NAPSB	-3.02255	5.59059	-11.7368	2.36058e-25	1.02698e-23	46.8384
CILP	-2.9042	3.92815	-11.7299	2.48527e-25	1.07841e-23	46.7874
ADCY6	1.15115	9.49193	11.7222	2.63242e-25	1.13931e-23	46.7304
ZFPM2	-2.29092	4.87125	-11.7188	2.69991e-25	1.15955e-23	46.7053
LRRC4	-2.04683	4.11474	-11.7188	2.70003e-25	1.15955e-23	46.7053
SLC39A14	-1.58681	13.3375	-11.6968	3.18145e-25	1.3628e-23	46.5427
PROM2	-2.83573	2.64658	-11.6892	3.3666e-25	1.43842e-23	46.4867
CD300A	-1.94068	6.57438	-11.6773	3.68062e-25	1.56858e-23	46.3983
ORC1L	2.52414	4.95415	11.6685	3.93016e-25	1.66643e-23	46.3333
DIRAS3	-3.71787	4.78859	-11.657	4.27963e-25	1.81001e-23	46.2489
RFX8	1.82189	2.02418	11.6548	4.35209e-25	1.83601e-23	46.2323
CCL14	-2.40577	9.54842	-11.6283	5.29802e-25	2.22944e-23	46.0375
UHRF1	2.68877	5.41337	11.627	5.3502e-25	2.24574e-23	46.0277
ALDH2	-1.34761	15.1577	-11.6104	6.05629e-25	2.5311e-23	45.9049
MKI67	2.62177	7.97902	11.6103	6.06034e-25	2.5311e-23	45.9043
C5orf34	2.00982	3.94609	11.6005	6.51809e-25	2.71549e-23	45.8321
SCD5	-2.35572	5.13643	-11.5959	6.74248e-25	2.80199e-23	45.7986
BCO2	-4.20713	6.98509	-11.5798	7.6033e-25	3.15188e-23	45.6796
LCAT	-2.88626	10.3219	-11.5784	7.68188e-25	3.17657e-23	45.6694
ETFDH	-1.4977	10.855	-11.5667	8.38285e-25	3.45787e-23	45.5829
CLEC12A	-2.18552	3.40204	-11.557	9.00403e-25	3.70496e-23	45.512
SYT13	-3.66696	2.72536	-11.5539	9.21605e-25	3.78288e-23	45.489
LTK	-2.9564	3.82281	-11.5533	9.25415e-25	3.78921e-23	45.4849
EPHA2	-2.25254	9.17965	-11.55	9.48745e-25	3.87524e-23	45.4602
KIF14	2.40517	5.29987	11.5453	9.82183e-25	4.00204e-23	45.4259
CYP26A1	-4.60741	5.00101	-11.5422	1.00525e-24	4.08604e-23	45.4029
EPR1	3.02397	6.50778	11.5393	1.02703e-24	4.16447e-23	45.3817
MACC1	-2.91323	2.84188	-11.5295	1.10444e-24	4.4675e-23	45.3097
IQCC	1.2884	5.27529	11.5252	1.14099e-24	4.6042e-23	45.2774
CCR1	-2.02215	6.50892	-11.5225	1.16356e-24	4.68394e-23	45.258
JMJD5	-2.71791	9.0125	-11.5137	1.24196e-24	4.98456e-23	45.1935
CD163	-2.56241	8.98021	-11.5135	1.2442e-24	4.98456e-23	45.1917
SPC24	2.86395	3.58246	11.5003	1.37263e-24	5.48592e-23	45.0943
LILRB5	-2.1404	6.94501	-11.4901	1.47955e-24	5.89912e-23	45.02
CDKN2C	1.88533	7.95589	11.4887	1.49519e-24	5.9473e-23	45.0096
CSF3R	-2.21087	5.88014	-11.4844	1.5438e-24	6.11154e-23	44.9779
MAST3	1.13969	9.51431	11.4832	1.55737e-24	6.1507e-23	44.9693
NAAA	-1.92338	9.02346	-11.4825	1.56641e-24	6.1573e-23	44.9635
LILRA3	-2.73681	1.93586	-11.473	1.68069e-24	6.57554e-23	44.8938
TCF21	-2.52941	4.96135	-11.4718	1.69589e-24	6.61951e-23	44.8849
L1CAM	-2.30971	2.10565	-11.4654	1.77815e-24	6.92443e-23	44.8379
SNHG1	1.35783	8.27817	11.4627	1.81402e-24	7.04769e-23	44.8181
CXCR2P1	-2.94113	5.0738	-11.4598	1.85304e-24	7.18257e-23	44.7971
TLR4	-1.74777	7.8468	-11.4476	2.02919e-24	7.84716e-23	44.7071
RIC3	-3.25654	2.72908	-11.433	2.26038e-24	8.72099e-23	44.6002
KIFC2	1.80823	8.38849	11.4262	2.37702e-24	9.14989e-23	44.5504
C1orf35	1.189	8.37214	11.4121	2.63826e-24	1.01321e-22	44.4471
PHLDA1	-2.64976	10.7585	-11.4047	2.78711e-24	1.06792e-22	44.3927
RET	-3.94125	3.61166	-11.3997	2.8929e-24	1.10592e-22	44.3558
HSF4	1.84946	6.84875	11.3993	2.90173e-24	1.10676e-22	44.3528
ANKRD52	1.20945	9.15482	11.3908	3.08939e-24	1.17566e-22	44.2907
NEGR1	-2.15587	1.85484	-11.3832	3.26727e-24	1.24052e-22	44.2353
SPG20	-2.33258	7.17371	-11.3738	3.50345e-24	1.32718e-22	44.1662
FAM55C	-1.6136	5.91183	-11.339	4.53152e-24	1.71275e-22	43.9113
MCL1	-1.17326	13.1147	-11.3376	4.58043e-24	1.72733e-22	43.9007
LOC146880	1.05727	7.3048	11.3355	4.65055e-24	1.74589e-22	43.8856
CD5L	-4.49061	7.48327	-11.3241	5.05831e-24	1.89471e-22	43.8024
KIAA0907	1.13242	8.96706	11.3231	5.09811e-24	1.90535e-22	43.7946
ZNF219	1.23502	9.16624	11.3222	5.1296e-24	1.91284e-22	43.7885
SLITRK3	-4.80958	3.22052	-11.3187	5.26476e-24	1.95887e-22	43.7627
ZWINT	2.09648	7.50748	11.3156	5.38951e-24	2.00082e-22	43.7396
XRCC3	1.45223	7.10484	11.3117	5.54443e-24	2.04929e-22	43.7115
IGFALS	-4.63618	8.51442	-11.3115	5.55372e-24	2.04929e-22	43.7098
FAM83D	2.22559	7.45443	11.3114	5.55686e-24	2.04929e-22	43.7093
POU2F2	-1.85173	4.11647	-11.2918	6.42313e-24	2.36354e-22	43.5658
FGL2	-1.89581	8.35131	-11.285	6.75229e-24	2.4792e-22	43.5163
GBAP1	1.45415	9.75289	11.2735	7.35004e-24	2.69276e-22	43.4323
MRO	-2.51663	5.94774	-11.2701	7.54127e-24	2.75677e-22	43.4068
NEIL3	2.7793	3.3644	11.2682	7.64331e-24	2.7819e-22	43.3935
CSPG4	1.82663	7.30956	11.2619	8.01001e-24	2.90903e-22	43.3471
RFX5	1.11208	9.47545	11.2539	8.49696e-24	3.07918e-22	43.2887
BRP44L	-1.62733	11.0422	-11.2518	8.62983e-24	3.12056e-22	43.2733
TEX15	-1.24018	0.541171	-11.2452	9.05743e-24	3.26811e-22	43.2254
ABCC10	1.16056	7.855	11.2426	9.23602e-24	3.32537e-22	43.2061
SFTA1P	2.11466	1.66474	11.2379	9.56134e-24	3.43509e-22	43.1718
SLCO4C1	-4.67521	4.39041	-11.222	1.07532e-23	3.84674e-22	43.0554
GHR	-2.53202	10.6813	-11.2205	1.08711e-23	3.88062e-22	43.0446
CA9	-3.62056	2.64046	-11.199	1.27323e-23	4.53532e-22	42.8881
KCNJ10	-2.83468	3.4719	-11.1945	1.31675e-23	4.68033e-22	42.8548
IGLON5	-2.89418	3.29818	-11.1881	1.37961e-23	4.89337e-22	42.8086
ZFP1	-1.61329	7.80756	-11.1843	1.41931e-23	5.02353e-22	42.7805
RXFP1	-1.94513	1.68915	-11.1777	1.48936e-23	5.24388e-22	42.7328
CDH24	1.77411	5.17768	11.1776	1.49099e-23	5.24388e-22	42.7318
HIST2H4A	1.94048	8.14185	11.1754	1.51552e-23	5.31897e-22	42.7156
CEP250	1.0196	8.8472	11.1674	1.60681e-23	5.61813e-22	42.6577
MYOM2	-2.95509	4.70989	-11.1674	1.60749e-23	5.61813e-22	42.6572
CBFA2T3	-2.47094	6.10186	-11.1641	1.64716e-23	5.7328e-22	42.6331
MYO10	-1.91031	7.74493	-11.1525	1.79284e-23	6.22687e-22	42.5492
MSH2	1.129	8.28752	11.1496	1.8319e-23	6.34931e-22	42.5278
PNMA2	-2.4486	3.63321	-11.1409	1.95245e-23	6.75313e-22	42.4647
E2F8	3.06655	4.55606	11.1393	1.97691e-23	6.8236e-22	42.4524
PLA2R1	-2.46623	3.31768	-11.1341	2.05313e-23	7.07209e-22	42.4149
SYT9	-4.76922	3.48663	-11.1328	2.07298e-23	7.12575e-22	42.4054
SLC38A6	1.21325	7.29545	11.1301	2.114e-23	7.23699e-22	42.386
STIL	1.80729	5.69208	11.1237	2.2157e-23	7.56965e-22	42.3395
RBMS3	-1.87498	3.00059	-11.1225	2.23536e-23	7.62119e-22	42.3307
GSTM5	-3.03251	3.16879	-11.1169	2.32964e-23	7.92647e-22	42.2898
PRKCB	-2.10013	5.7804	-11.1099	2.45399e-23	8.31571e-22	42.2383
MAT1A	-1.47215	15.0063	-11.109	2.46993e-23	8.35275e-22	42.2319
FRMD4B	-1.3957	8.98384	-11.1085	2.47919e-23	8.36716e-22	42.2282
ACADSB	-1.52245	13.0076	-11.0981	2.67444e-23	9.00792e-22	42.1531
EHMT2	1.1006	9.94697	11.0958	2.72007e-23	9.14317e-22	42.1364
NECAB3	1.40619	9.76021	11.0846	2.95427e-23	9.91044e-22	42.0546
PSMD4	1.02835	12.5184	11.0833	2.98228e-23	9.98436e-22	42.0452
CCHCR1	1.26127	9.16851	11.0712	3.25888e-23	1.08668e-21	41.9574
TMEM27	-3.44278	6.67696	-11.0664	3.3763e-23	1.1236e-21	41.9224
C15orf42	2.56974	4.19062	11.0636	3.4456e-23	1.14438e-21	41.9022
NAT9	1.11279	9.08138	11.0565	3.63199e-23	1.20301e-21	41.8501
MMRN1	-2.49304	5.87363	-11.056	3.64373e-23	1.20301e-21	41.8469
CCL4	-2.18114	6.21633	-11.0494	3.82536e-23	1.26048e-21	41.7987
NLRC4	-1.33163	4.50818	-11.0422	4.03319e-23	1.32635e-21	41.7463
CHAF1A	1.3001	8.26047	11.0415	4.05315e-23	1.33029e-21	41.7414
ZNF775	1.25114	5.6151	11.0233	4.6329e-23	1.51759e-21	41.6091
C1QTNF7	-2.40618	3.37289	-11.0226	4.65471e-23	1.52175e-21	41.6044
SMG5	1.19121	11.4222	11.0218	4.68349e-23	1.52817e-21	41.5983
OLFML2A	1.99717	7.1389	11.019	4.78124e-23	1.55702e-21	41.5779
ZNF696	1.22784	7.9469	11.0156	4.90105e-23	1.59294e-21	41.5533
DCN	-4.64147	9.47154	-11.014	4.95782e-23	1.60826e-21	41.5419
GTSE1	2.49723	5.08555	11.0047	5.3082e-23	1.71526e-21	41.4743
CLEC4GP1	-1.92455	1.15526	-10.9999	5.50046e-23	1.77395e-21	41.4391
MSH5	1.88103	7.30016	10.9957	5.66948e-23	1.82143e-21	41.4091
C17orf82	2.19655	3.10672	10.994	5.74374e-23	1.84175e-21	41.3962
ADRA1A	-3.79166	6.39747	-10.9895	5.93643e-23	1.89988e-21	41.3636
ERLIN1	-1.15367	11.0989	-10.9851	6.13118e-23	1.95472e-21	41.3316
MT1G	-6.10134	9.91637	-10.9836	6.19646e-23	1.97177e-21	41.3211
TGFA	-2.88749	5.57146	-10.9831	6.22121e-23	1.97588e-21	41.3172
DIAPH3	2.78441	4.51936	10.9811	6.31085e-23	2.00055e-21	41.303
PDGFRA	-4.25896	6.74144	-10.9808	6.32502e-23	2.00125e-21	41.3008
RNASEH2A	1.48033	8.29471	10.962	7.25899e-23	2.29241e-21	41.1644
CD200R1	-1.99819	3.27147	-10.9527	7.76835e-23	2.44864e-21	41.0973
ID1	-2.39459	9.07279	-10.9496	7.94909e-23	2.5009e-21	41.0745
SERPINB9	-1.87354	7.87474	-10.9387	8.60454e-23	2.70202e-21	40.9961
FEN1	1.23266	9.01251	10.9368	8.72616e-23	2.73507e-21	40.9822
GJC1	1.76558	5.80511	10.9364	8.75267e-23	2.73824e-21	40.9792
CENPW	1.9222	6.09476	10.9257	9.46448e-23	2.9554e-21	40.9018
MEIS3P1	-1.34636	5.74635	-10.9251	9.50438e-23	2.96232e-21	40.8976
RNF150	-2.23609	1.90621	-10.921	9.79843e-23	3.04828e-21	40.8674
FEZ1	-2.10904	6.45713	-10.9165	1.0127e-22	3.1388e-21	40.8348
B3GNT7	-1.96799	5.09578	-10.9153	1.02105e-22	3.15882e-21	40.8266
SPSB2	1.30004	7.32416	10.9099	1.06283e-22	3.282e-21	40.7869
LPAR1	-2.7237	3.44455	-10.9092	1.06779e-22	3.28797e-21	40.7823
EPHB1	-2.52828	3.81731	-10.9091	1.0687e-22	3.28797e-21	40.7815
CAD	1.12694	9.20727	10.9038	1.11093e-22	3.40534e-21	40.7431
NFKBIL2	1.6581	7.40683	10.8914	1.21641e-22	3.72186e-21	40.6533
IRF8	-2.08644	8.4402	-10.8894	1.23464e-22	3.77073e-21	40.6386
SSC5D	-2.67487	5.05144	-10.8862	1.26313e-22	3.85072e-21	40.616
APOF	-3.27764	11.0271	-10.8813	1.30905e-22	3.97619e-21	40.5806
PLA2G4A	-2.06453	3.19021	-10.873	1.39155e-22	4.21145e-21	40.5201
LY6E	-3.52582	10.9855	-10.8727	1.39464e-22	4.21316e-21	40.5179
STX1A	1.19227	4.8541	10.8612	1.51641e-22	4.56453e-21	40.4351
GATA3	-2.2632	4.12061	-10.8572	1.56164e-22	4.69224e-21	40.406
PMS2L3	1.35754	4.86412	10.8489	1.65861e-22	4.96108e-21	40.3463
FAM163B	-2.81011	2.0042	-10.8488	1.66003e-22	4.96108e-21	40.3455
PGA3	-2.38932	1.82723	-10.8482	1.66702e-22	4.97307e-21	40.3413
SCNM1	1.11525	8.8782	10.8473	1.67815e-22	4.99348e-21	40.3347
PRIM2	1.19662	6.54415	10.8472	1.67984e-22	4.99348e-21	40.3337
PLEKHA2	-1.43191	7.90468	-10.8404	1.76486e-22	5.2369e-21	40.2849
SUV420H2	1.25654	6.99245	10.839	1.78366e-22	5.28329e-21	40.2744
C14orf176	1.41233	3.56988	10.8354	1.8311e-22	5.41423e-21	40.2484
FGR	-1.55904	6.40559	-10.8265	1.95248e-22	5.75277e-21	40.1848
SEMA6D	-1.93019	5.36359	-10.8192	2.05995e-22	6.03747e-21	40.1318
BGN	-2.57031	11.7237	-10.8134	2.14833e-22	6.28546e-21	40.0902
ADAM6	-4.12885	10.4471	-10.8131	2.15281e-22	6.28756e-21	40.0881
MT2A	-3.42596	13.3379	-10.8119	2.17297e-22	6.33535e-21	40.0789
CLSTN2	-2.29263	3.28134	-10.8025	2.32655e-22	6.77132e-21	40.0113
TRIM45	1.79348	5.61345	10.7958	2.44314e-22	7.08597e-21	39.9629
TCHH	-2.17166	2.53679	-10.7908	2.53368e-22	7.32313e-21	39.9269
FOXF1	-2.19965	5.06489	-10.7882	2.58123e-22	7.43482e-21	39.9085
FAM54A	2.36537	3.65874	10.7799	2.74232e-22	7.87169e-21	39.8486
DPT	-4.50471	5.47829	-10.7774	2.79377e-22	8.002e-21	39.8302
FAM72D	2.36429	4.06559	10.7772	2.7973e-22	8.002e-21	39.8289
C8orf77	1.75744	2.60038	10.7683	2.98358e-22	8.51185e-21	39.7651
CDKN2BAS	2.46205	2.58695	10.7682	2.98572e-22	8.51185e-21	39.7644
PANK1	-1.28647	10.6443	-10.7667	3.0203e-22	8.59578e-21	39.753
OIP5	2.39573	4.83719	10.7652	3.05246e-22	8.67252e-21	39.7425
PLIN2	-1.90795	12.9973	-10.7645	3.06808e-22	8.7021e-21	39.7374
ORC6L	2.16154	4.82549	10.7584	3.20715e-22	9.08112e-21	39.6936
FZD1	-1.6008	6.82749	-10.7448	3.54121e-22	1.00101e-20	39.5955
IL2RB	-2.02308	6.9483	-10.7418	3.61835e-22	1.02108e-20	39.5741
NDRG2	-1.34605	12.6287	-10.7328	3.86336e-22	1.08839e-20	39.5093
PPAP2B	-1.53059	11.6646	-10.7278	4.0071e-22	1.12698e-20	39.4731
STAB1	-1.59406	10.1172	-10.7261	4.05792e-22	1.13935e-20	39.4607
LPPR2	1.16761	9.22805	10.7153	4.38796e-22	1.22995e-20	39.3833
RAD54L	2.49838	4.4309	10.7132	4.45498e-22	1.24665e-20	39.3683
EPO	-3.85326	3.26739	-10.7013	4.85836e-22	1.35725e-20	39.2825
HMOX1	-1.99446	10.3123	-10.6989	4.94282e-22	1.37854e-20	39.2654
GJB3	-2.87767	2.72157	-10.6949	5.09017e-22	1.41727e-20	39.2363
PRUNE2	-2.26945	4.3558	-10.6933	5.14658e-22	1.43059e-20	39.2254
C16orf59	2.36366	5.49689	10.6854	5.45393e-22	1.5085e-20	39.168
SOCS3	-2.75392	9.20534	-10.6832	5.5386e-22	1.52939e-20	39.1528
ERCC6L	2.09528	3.95857	10.68	5.67165e-22	1.56354e-20	39.1293
FAM72B	1.92744	5.26553	10.6789	5.71715e-22	1.57349e-20	39.1213
ZIC2	4.31734	4.22704	10.6782	5.74368e-22	1.57819e-20	39.1168
EBF3	1.91338	3.74864	10.6745	5.89968e-22	1.61839e-20	39.0902
PDE7B	-2.00309	6.12789	-10.6728	5.97427e-22	1.63617e-20	39.0778
ZNF251	1.12406	7.97394	10.6721	6.00377e-22	1.64155e-20	39.0729
ZFP36L1	-1.03266	12.6117	-10.6693	6.12837e-22	1.67288e-20	39.0526
ARHGAP11A	1.94156	6.49405	10.6629	6.41779e-22	1.74903e-20	39.0069
DDX12	1.58957	5.46393	10.662	6.46074e-22	1.75787e-20	39.0003
CCNF	1.7073	6.63668	10.6617	6.47468e-22	1.7588e-20	38.9982
MTBP	1.79296	4.75842	10.6606	6.52688e-22	1.7677e-20	38.9902
AIM1L	2.9335	4.32801	10.6605	6.53031e-22	1.7677e-20	38.9897
ADAMTS1	-1.98248	9.11362	-10.6604	6.53919e-22	1.7677e-20	38.9884
LILRB1	-1.90983	5.56419	-10.6551	6.79442e-22	1.83138e-20	38.9505
RASD2	1.92074	4.1456	10.655	6.7967e-22	1.83138e-20	38.9501
PADI4	-1.71672	1.27163	-10.6547	6.81266e-22	1.83273e-20	38.9478
GABRB3	-4.48102	3.37841	-10.6463	7.23955e-22	1.9382e-20	38.8877
SEMA5B	1.77862	5.64315	10.6408	7.53545e-22	2.0142e-20	38.848
STX11	-1.91664	6.12586	-10.6393	7.61982e-22	2.03349e-20	38.837
CHTF18	1.54606	7.20815	10.6387	7.65251e-22	2.03896e-20	38.8328
ASF1B	2.17844	6.41652	10.6323	8.01167e-22	2.12692e-20	38.7874
AQP3	-1.97361	10.4534	-10.6236	8.53629e-22	2.26002e-20	38.7246
FATE1	2.34734	2.18058	10.6089	9.4939e-22	2.50957e-20	38.6194
LILRA1	-2.02052	2.2014	-10.6027	9.9332e-22	2.61459e-20	38.5746
GNA14	-2.04004	5.7298	-10.6026	9.93812e-22	2.61459e-20	38.5741
MCM10	2.6058	4.65159	10.5944	1.05449e-21	2.76985e-20	38.5155
N4BP2L1	-1.2555	9.55275	-10.5902	1.08731e-21	2.84267e-20	38.4851
ALB	-1.92855	20.6814	-10.5898	1.09062e-21	2.84686e-20	38.4821
NSMCE2	1.34357	8.54306	10.5893	1.09456e-21	2.85269e-20	38.4785
AGBL4	-2.521	1.74477	-10.5832	1.14399e-21	2.97224e-20	38.4348
TMEM132E	-2.65463	3.1879	-10.5825	1.1496e-21	2.98217e-20	38.43
RASGEF1B	-2.16897	8.25172	-10.578	1.18748e-21	3.07567e-20	38.3979
KIF23	2.51593	5.32992	10.576	1.20525e-21	3.11687e-20	38.3832
ANTXR2	-1.52567	9.57445	-10.5733	1.22847e-21	3.17199e-20	38.3643
CKAP2L	2.52419	4.70641	10.5706	1.25311e-21	3.22564e-20	38.3447
GPR82	-1.74185	1.58909	-10.5599	1.3539e-21	3.47973e-20	38.2681
TRPC6	1.90623	3.47667	10.5534	1.41853e-21	3.64024e-20	38.222
NSUN5P1	1.51473	6.55687	10.5434	1.52509e-21	3.9077e-20	38.1503
MYBL2	3.05004	6.50723	10.5418	1.54263e-21	3.94658e-20	38.139
C1orf31	1.11411	9.28312	10.5378	1.5877e-21	4.05567e-20	38.1105
RAD54B	1.46242	5.59472	10.5338	1.63433e-21	4.16842e-20	38.0818
CAPN11	1.67609	2.7794	10.5284	1.69943e-21	4.32786e-20	38.0432
MAPT	2.32003	6.09357	10.5246	1.74685e-21	4.44184e-20	38.0159
SRGN	-1.60954	9.24926	-10.5049	2.0142e-21	5.11387e-20	37.875
AJAP1	-1.95398	1.54955	-10.5044	2.02201e-21	5.12591e-20	37.8712
EBF1	1.62127	5.39404	10.5021	2.05467e-21	5.2008e-20	37.8553
MESP2	2.57555	3.6068	10.4996	2.09274e-21	5.28917e-20	37.8371
CD226	-2.22084	3.23282	-10.4972	2.12993e-21	5.36691e-20	37.8197
C2CD4B	-2.30137	3.50425	-10.495	2.16262e-21	5.44107e-20	37.8046
TIGD5	1.31689	7.44755	10.4827	2.36367e-21	5.93796e-20	37.7167
ADORA3	-2.03723	5.4094	-10.4806	2.40039e-21	6.02117e-20	37.7014
IL1RL1	-3.27589	3.17457	-10.4653	2.67951e-21	6.71122e-20	37.5926
JUNB	-1.90761	11.1798	-10.465	2.68528e-21	6.71562e-20	37.5904
SERTAD1	-1.5362	8.72211	-10.4592	2.80127e-21	6.99522e-20	37.5486
MXD3	1.35222	7.99257	10.4538	2.9126e-21	7.26237e-20	37.51
APC2	1.52	3.08168	10.4524	2.94197e-21	7.32467e-20	37.5001
GPR65	-1.74851	4.8643	-10.4423	3.16391e-21	7.86553e-20	37.4281
GCOM1	-1.86081	4.13204	-10.4335	3.36922e-21	8.36348e-20	37.3659
CENPH	1.6033	5.83126	10.4325	3.39432e-21	8.41329e-20	37.3586
MTHFD2L	-1.32923	7.5758	-10.4223	3.65194e-21	9.0117e-20	37.2862
PDCD1LG2	-1.95052	4.449	-10.4144	3.86759e-21	9.52979e-20	37.2294
C1R	-1.8085	15.0611	-10.4106	3.97342e-21	9.77614e-20	37.2027
SLC35D1	-1.12192	11.3039	-10.4086	4.03045e-21	9.90186e-20	37.1886
KIAA0101	2.0275	6.3268	10.4046	4.14918e-21	1.01637e-19	37.1599
HDAC11	1.44022	8.5827	10.4027	4.20792e-21	1.02925e-19	37.146
MLF1IP	1.85442	7.28196	10.3961	4.41044e-21	1.07563e-19	37.0995
SIGLEC1	-1.92475	7.66014	-10.3926	4.52186e-21	1.1012e-19	37.0748
F3	-2.41444	5.14563	-10.3914	4.56167e-21	1.10816e-19	37.0661
FCGR2C	-3.12578	4.51207	-10.3914	4.5637e-21	1.10816e-19	37.0657
MAP2K3	-1.14877	10.7803	-10.3864	4.72809e-21	1.14641e-19	37.0307
SGOL2	1.81813	5.60249	10.386	4.74391e-21	1.14858e-19	37.0273
E2F7	2.39935	3.79909	10.3729	5.21041e-21	1.2597e-19	36.9345
LOC389791	1.72535	1.76609	10.3686	5.3752e-21	1.29766e-19	36.9037
CWH43	-2.60474	1.54499	-10.3678	5.40536e-21	1.30118e-19	36.8982
PCDH19	-1.71871	2.15268	-10.3649	5.51891e-21	1.3266e-19	36.8776
TRPV4	-3.37174	6.04211	-10.3638	5.56578e-21	1.33595e-19	36.8693
TBXAS1	-1.81129	6.65101	-10.3602	5.70801e-21	1.36616e-19	36.8443
MEGF10	-2.36669	2.00396	-10.3594	5.74168e-21	1.37225e-19	36.8385
ANK3	-2.81145	6.39938	-10.3576	5.81513e-21	1.38782e-19	36.8259
DPP10	-2.14413	0.883532	-10.3543	5.95849e-21	1.41597e-19	36.8018
GGT5	-2.62597	8.64399	-10.3517	6.07055e-21	1.44055e-19	36.7834
GNB4	-1.34641	7.41903	-10.347	6.27894e-21	1.48789e-19	36.75
DNAH14	1.23996	6.25574	10.3441	6.41158e-21	1.51717e-19	36.7293
PDLIM5	-1.06277	11.2339	-10.343	6.4609e-21	1.52667e-19	36.7217
C19orf59	-1.56377	1.02618	-10.3404	6.58289e-21	1.5533e-19	36.7032
HOXA13	4.11012	3.65012	10.3318	7.00237e-21	1.64531e-19	36.6421
CIDEB	-1.48911	12.1581	-10.329	7.14413e-21	1.67626e-19	36.6223
PPP1R15A	-1.27625	9.83777	-10.3247	7.36554e-21	1.72579e-19	36.5921
TK1	1.89587	8.76467	10.318	7.72952e-21	1.80601e-19	36.5443
HCK	-1.67323	7.09246	-10.3097	8.20414e-21	1.90889e-19	36.4854
C1orf104	1.74035	5.69434	10.3081	8.29653e-21	1.9277e-19	36.4743
ZNF563	1.19495	7.74996	10.3031	8.60253e-21	1.99326e-19	36.4385
CBX8	1.21774	7.62711	10.2899	9.45467e-21	2.18762e-19	36.345
KIRREL3	-1.88416	1.11691	-10.2897	9.46757e-21	2.18762e-19	36.3437
LOC100133669	-2.73225	2.31267	-10.2865	9.68529e-21	2.23484e-19	36.3212
FANCG	1.20891	7.27219	10.276	1.04437e-20	2.4032e-19	36.2466
MS4A7	-1.93273	8.1744	-10.2677	1.10839e-20	2.54701e-19	36.1878
MLYCD	-1.14749	9.85983	-10.2665	1.11772e-20	2.56492e-19	36.1795
SIGLEC5	-1.90208	3.34464	-10.2647	1.13231e-20	2.59484e-19	36.1666
FAM83B	-1.78588	0.786158	-10.2626	1.14927e-20	2.6301e-19	36.1519
PLG	-1.38712	15.6284	-10.2524	1.23659e-20	2.8222e-19	36.0795
KLRD1	-1.89393	4.00179	-10.24	1.35172e-20	3.07236e-19	35.9914
AHSA2	1.39831	8.16249	10.2366	1.38516e-20	3.14409e-19	35.9672
TMEM206	1.09495	6.23055	10.2194	1.56588e-20	3.54947e-19	35.8459
FCGR3A	-1.98184	9.18571	-10.2123	1.64696e-20	3.72821e-19	35.796
POLQ	2.36811	4.44425	10.2052	1.73334e-20	3.91843e-19	35.7454
LOC440944	1.07759	7.04397	10.2047	1.73878e-20	3.92541e-19	35.7423
GPC3	4.68364	10.7038	10.2041	1.74688e-20	3.93308e-19	35.7377
CMTM6	-1.11788	11.2048	-10.2	1.79841e-20	4.04365e-19	35.709
FAM164C	-1.25331	6.66858	-10.1982	1.82195e-20	4.08557e-19	35.6961
STMN1	1.51951	9.97857	10.197	1.83785e-20	4.11569e-19	35.6875
TNFRSF17	-2.07172	1.52089	-10.1923	1.90052e-20	4.25035e-19	35.6544
RASGRP4	-1.5055	4.25089	-10.1835	2.02386e-20	4.52013e-19	35.5922
SLC7A7	-1.66557	7.01085	-10.1714	2.20618e-20	4.92076e-19	35.5068
MCM2	1.97922	8.57571	10.1705	2.21989e-20	4.94473e-19	35.5007
PPBP	-2.27423	1.51602	-10.1636	2.33217e-20	5.18791e-19	35.4519
PI16	-2.32614	1.75429	-10.1579	2.42974e-20	5.3906e-19	35.4114
CYP4A11	-2.22903	13.7521	-10.1542	2.49466e-20	5.5273e-19	35.3853
ENGASE	1.05432	8.84313	10.1452	2.66034e-20	5.88658e-19	35.3217
PXDNL	2.29249	2.54179	10.1307	2.94857e-20	6.49413e-19	35.2199
ZADH2	-1.02418	9.44408	-10.1306	2.95047e-20	6.49413e-19	35.2193
CCL3	-2.12093	6.45679	-10.1279	3.00852e-20	6.61321e-19	35.2
PLEKHB1	-2.95731	4.03488	-10.1242	3.08895e-20	6.77218e-19	35.1739
SCN7A	-2.64608	2.05552	-10.123	3.11564e-20	6.82173e-19	35.1654
DLGAP2	-2.40372	1.65244	-10.1227	3.12207e-20	6.82687e-19	35.1634
IER2	-1.34263	11.1139	-10.117	3.25209e-20	7.10189e-19	35.123
IQCE	1.02663	8.06955	10.1124	3.36054e-20	7.32913e-19	35.0906
RFC4	1.27897	7.86613	10.1113	3.3853e-20	7.37351e-19	35.0833
LYPD6B	-2.47535	1.66752	-10.1055	3.52984e-20	7.67832e-19	35.042
CUL7	1.03795	9.59376	10.1007	3.65203e-20	7.92631e-19	35.0083
DEFA1B	-2.6869	1.56897	-10.1005	3.65642e-20	7.92631e-19	35.0071
GRM8	-3.47097	2.73391	-10.1003	3.66282e-20	7.92631e-19	35.0054
THBS1	-2.62432	10.6114	-10.0977	3.73051e-20	8.06046e-19	34.9873
CDCA2	2.3048	4.10559	10.0975	3.73446e-20	8.06046e-19	34.9862
TP73	2.76343	3.98517	10.085	4.08316e-20	8.79037e-19	34.898
MYO1F	-1.4265	7.86344	-10.0815	4.18502e-20	8.98649e-19	34.8736
CCDC8	-2.09984	3.86453	-10.0788	4.2674e-20	9.15163e-19	34.8543
RUSC1	1.01355	8.58763	10.0774	4.30854e-20	9.228e-19	34.8448
MUM1L1	-3.83916	3.28094	-10.076	4.35198e-20	9.30911e-19	34.8349
EFNA5	-2.44811	2.98195	-10.0622	4.80278e-20	1.02341e-18	34.7374
LOC152225	-2.01281	1.87399	-10.0606	4.85789e-20	1.03383e-18	34.7261
FBF1	1.48939	5.69188	10.0556	5.03277e-20	1.06833e-18	34.6912
DBF4B	1.34013	5.9765	10.0508	5.20822e-20	1.10417e-18	34.6573
SELP	-2.57485	4.89789	-10.0471	5.34503e-20	1.13174e-18	34.6316
RAB3IL1	-1.82062	7.00393	-10.042	5.54221e-20	1.172e-18	34.5958
MAD2L1	1.63375	6.45856	10.0413	5.57079e-20	1.17656e-18	34.5907
CYBB	-1.9582	7.77303	-10.0383	5.69034e-20	1.20029e-18	34.5697
SERPINE1	-2.86754	11.2162	-10.035	5.82465e-20	1.22707e-18	34.5467
GSTZ1	-1.88511	10.395	-10.0315	5.97307e-20	1.25675e-18	34.5218
HDAC9	-1.6783	4.25099	-10.0312	5.983e-20	1.25726e-18	34.5201
KCNK17	-2.73024	3.39912	-10.0255	6.2302e-20	1.30756e-18	34.4801
ID2	-1.43506	12.2103	-10.0164	6.64556e-20	1.39124e-18	34.4163
C6orf26	1.43852	5.45695	10.0076	7.07364e-20	1.479e-18	34.3545
SHCBP1	2.22921	4.72377	10.0067	7.11888e-20	1.4866e-18	34.3482
NAT2	-3.69006	7.53199	-9.99198	7.90305e-20	1.64624e-18	34.2449
BCKDHB	-1.32331	9.86129	-9.98682	8.19718e-20	1.70114e-18	34.2088
VWA2	-1.48031	0.912333	-9.9814	8.51828e-20	1.7634e-18	34.1708
NMUR1	-1.72777	3.73669	-9.97876	8.67923e-20	1.79255e-18	34.1523
MDK	2.78225	10.0689	9.97873	8.68057e-20	1.79255e-18	34.1521
JDP2	-1.33827	8.06437	-9.9767	8.80669e-20	1.81635e-18	34.1378
TACC3	1.54859	8.18522	9.97588	8.85767e-20	1.82462e-18	34.1321
IL3RA	1.43895	6.44357	9.97476	8.92864e-20	1.83697e-18	34.1242
RGS2	-1.97841	7.55669	-9.97212	9.09668e-20	1.86924e-18	34.1058
GPAA1	1.23958	12.1394	9.95939	9.95471e-20	2.04053e-18	34.0167
GOLGA8B	1.80149	8.6027	9.95738	1.00979e-19	2.06735e-18	34.0026
CD160	-1.66882	4.02309	-9.95517	1.02571e-19	2.09737e-18	33.9871
KIAA1841	1.25716	5.8139	9.95054	1.05981e-19	2.16444e-18	33.9547
NCRNA00092	-1.62072	2.0661	-9.94583	1.09577e-19	2.23516e-18	33.9217
MT1L	-3.50987	6.17586	-9.9433	1.11554e-19	2.2727e-18	33.9041
NCRNA00105	1.75252	6.22478	9.94291	1.11859e-19	2.27615e-18	33.9014
TMEM220	-1.33887	10.2899	-9.94133	1.13121e-19	2.29903e-18	33.8903
CKS1B	1.00323	9.5141	9.93472	1.1853e-19	2.40403e-18	33.8441
TMEM71	-1.55455	3.49495	-9.93302	1.19968e-19	2.42931e-18	33.8322
CCDC64B	-2.89235	1.80774	-9.93117	1.21546e-19	2.45828e-18	33.8193
KBTBD11	-3.2832	6.86039	-9.93036	1.22244e-19	2.46941e-18	33.8136
KCNK6	-1.48362	5.48394	-9.92438	1.27522e-19	2.56982e-18	33.7718
POLA2	1.12062	7.79721	9.91583	1.35466e-19	2.72663e-18	33.712
C8orf33	1.0551	10.0944	9.90253	1.48814e-19	2.9845e-18	33.6191
FITM1	-2.08502	6.02149	-9.90133	1.50079e-19	3.00627e-18	33.6108
AGL	-1.37586	10.1782	-9.89965	1.51874e-19	3.03857e-18	33.599
FXN	-1.09453	8.91273	-9.89926	1.52287e-19	3.04319e-18	33.5963
ZGPAT	-1.55982	11.0773	-9.89067	1.61816e-19	3.2259e-18	33.5363
ASS1	-1.76206	14.6263	-9.88417	1.69408e-19	3.37321e-18	33.491
MSTO2P	1.65268	5.94758	9.88228	1.71684e-19	3.41446e-18	33.4778
EDNRB	-1.60337	9.2758	-9.8742	1.81757e-19	3.60621e-18	33.4214
psiTPTE22	-1.75799	2.32415	-9.86813	1.89709e-19	3.75063e-18	33.3791
ACAT1	-1.20651	13.2976	-9.85806	2.03672e-19	4.02192e-18	33.3089
MGC16703	-1.41386	1.23266	-9.85113	2.13856e-19	4.21804e-18	33.2606
HBA2	-2.26583	9.04676	-9.84335	2.25909e-19	4.45052e-18	33.2064
KCNA3	-1.98165	2.53038	-9.83766	2.35154e-19	4.62174e-18	33.1668
MCM6	1.34182	8.8866	9.8343	2.40787e-19	4.7269e-18	33.1434
LOXL2	1.28739	7.79709	9.83387	2.41514e-19	4.7356e-18	33.1404
ACSL1	-1.70297	14.1574	-9.83344	2.42249e-19	4.74445e-18	33.1374
SGOL1	2.23055	4.08317	9.8322	2.44375e-19	4.77644e-18	33.1287
PROS1	-1.06415	12.6686	-9.83215	2.44454e-19	4.77644e-18	33.1284
MYL3	-1.72665	1.64498	-9.82914	2.49693e-19	4.87309e-18	33.1075
MSRA	-1.22466	9.37393	-9.82597	2.55331e-19	4.97731e-18	33.0854
ZDBF2	-2.6683	5.02143	-9.82399	2.58921e-19	5.04142e-18	33.0716
LOC100131434	1.72468	4.13358	9.82043	2.6548e-19	5.16311e-18	33.0468
ACAA2	-1.42893	13.4238	-9.82001	2.6628e-19	5.17265e-18	33.0439
FAM46A	-1.37561	9.48618	-9.81795	2.7016e-19	5.24193e-18	33.0296
SCRIB	1.16775	10.8159	9.81764	2.70754e-19	5.24736e-18	33.0274
GINS1	2.00678	6.36014	9.81572	2.74444e-19	5.31201e-18	33.014
RAB20	-1.41337	9.28662	-9.81557	2.74726e-19	5.31201e-18	33.013
MCM7	1.05834	10.5061	9.81225	2.81218e-19	5.43077e-18	32.9899
LAMA4	1.21429	8.5727	9.8121	2.81518e-19	5.43077e-18	32.9889
GPRC5A	-2.34267	2.41611	-9.80591	2.9405e-19	5.66598e-18	32.9458
MT1E	-4.46131	10.7312	-9.79293	3.22171e-19	6.19355e-18	32.8555
OLFM1	-2.42237	5.0932	-9.77664	3.61237e-19	6.92068e-18	32.7424
FGFR1	-1.69798	7.47411	-9.77553	3.64078e-19	6.96712e-18	32.7346
KLF11	-1.06148	10.2202	-9.77525	3.64783e-19	6.97261e-18	32.7327
VIPR2	-1.97004	1.69241	-9.77353	3.6922e-19	7.04933e-18	32.7208
KLRF1	-1.76632	2.90761	-9.77337	3.69641e-19	7.04933e-18	32.7196
C1orf38	-1.63943	7.39959	-9.77118	3.7536e-19	7.15025e-18	32.7045
WDR62	1.83622	5.77528	9.77016	3.78074e-19	7.19374e-18	32.6973
TIGD1	1.34206	5.79113	9.76758	3.84974e-19	7.31669e-18	32.6795
NR4A3	-2.655	6.04546	-9.76514	3.9163e-19	7.43475e-18	32.6625
PSMC3IP	2.28612	4.71057	9.76141	4.02046e-19	7.62382e-18	32.6366
GLYATL1	-1.85818	11.6375	-9.76008	4.0582e-19	7.68666e-18	32.6273
EBF2	1.91537	1.59926	9.7573	4.13819e-19	7.82042e-18	32.608
PFKFB3	-1.99909	8.52249	-9.7551	4.20259e-19	7.93315e-18	32.5928
NHEDC2	-1.28178	9.63977	-9.74833	4.407e-19	8.30964e-18	32.5458
SAMSN1	-1.84505	5.55646	-9.74708	4.4457e-19	8.37315e-18	32.5372
ALDH6A1	-1.76723	11.4711	-9.74104	4.6383e-19	8.72606e-18	32.4953
FAHD2A	-1.1592	10.2955	-9.73582	4.81142e-19	9.04157e-18	32.4591
CYP1A2	-5.93486	9.41332	-9.73073	4.98635e-19	9.35978e-18	32.4238
CNDP1	-5.23257	6.29569	-9.72748	5.10125e-19	9.55398e-18	32.4012
HPS5	-1.44629	9.72121	-9.72422	5.21897e-19	9.7635e-18	32.3787
KIF11	1.56565	6.49109	9.72374	5.23668e-19	9.77475e-18	32.3753
MMAA	-1.06832	9.17667	-9.72139	5.32386e-19	9.91729e-18	32.359
FOXO1	-1.51096	9.85259	-9.72136	5.32492e-19	9.91729e-18	32.3588
SAC3D1	1.12128	8.19691	9.71905	5.4116e-19	1.00675e-17	32.3429
DHODH	-1.64189	10.17	-9.71798	5.45241e-19	1.01321e-17	32.3354
CYP2B6	-2.86143	11.6008	-9.71739	5.47512e-19	1.0163e-17	32.3313
CCDC34	1.4218	7.53464	9.71687	5.49508e-19	1.01888e-17	32.3277
C1QC	-1.73468	10.553	-9.70872	5.81804e-19	1.07637e-17	32.2713
CDHR2	-5.51705	6.86125	-9.70227	6.08682e-19	1.12485e-17	32.2266
NCRNA00107	1.58839	2.62946	9.69464	6.42107e-19	1.184e-17	32.1738
ST6GALNAC1	-1.85219	1.83634	-9.69314	6.48888e-19	1.19518e-17	32.1634
HIST1H2AM	1.85137	2.58866	9.68678	6.78422e-19	1.2441e-17	32.1194
RPS6KL1	2.092	6.21062	9.67208	7.51923e-19	1.37586e-17	32.0178
MT1X	-3.56307	11.5824	-9.67147	7.55176e-19	1.3803e-17	32.0135
CYP4V2	-1.28489	11.6031	-9.66437	7.93633e-19	1.44743e-17	31.9644
LAMA1	-2.2526	1.98353	-9.65877	8.25289e-19	1.50188e-17	31.9257
CEP55	1.91177	4.69321	9.65831	8.2797e-19	1.50512e-17	31.9225
ARHGAP33	1.38204	6.33965	9.65712	8.34915e-19	1.5161e-17	31.9143
SLC38A2	-1.46986	12.6889	-9.65368	8.55208e-19	1.55126e-17	31.8906
LCP2	-1.55807	7.32169	-9.65243	8.62692e-19	1.56314e-17	31.8819
ZNF767	1.08611	6.53282	9.65072	8.73105e-19	1.58029e-17	31.8701
C2orf40	-2.10335	2.34134	-9.64559	9.04967e-19	1.63619e-17	31.8347
HCLS1	-1.43298	8.77817	-9.64445	9.12183e-19	1.64745e-17	31.8268
ASPA	-2.40968	5.04271	-9.64152	9.31041e-19	1.67788e-17	31.8066
TSPAN7	-1.41679	8.46528	-9.63467	9.76687e-19	1.75825e-17	31.7593
RDBP	1.15176	10.4032	9.6326	9.90892e-19	1.7819e-17	31.745
GPR172B	-1.59824	1.34687	-9.63119	1.00074e-18	1.79573e-17	31.7352
TNFSF13	-1.35123	7.48103	-9.62902	1.01604e-18	1.82124e-17	31.7202
KLKB1	-1.5525	11.5824	-9.62281	1.06105e-18	1.89831e-17	31.6774
ADAP2	-1.31612	6.95374	-9.62096	1.07482e-18	1.92043e-17	31.6647
PLAUR	-1.69752	6.31983	-9.61917	1.08834e-18	1.9425e-17	31.6523
LAMC2	-2.84915	3.96335	-9.61461	1.1235e-18	2.00098e-17	31.6209
ARAP2	-1.44005	7.33403	-9.61327	1.13411e-18	2.01773e-17	31.6116
FAM83H	1.28202	10.9837	9.61279	1.13788e-18	2.02227e-17	31.6083
PLK4	1.68388	4.81827	9.6114	1.14901e-18	2.03773e-17	31.5987
KCTD7	1.11182	6.89294	9.60842	1.17311e-18	2.07825e-17	31.5782
RIPK4	-1.20835	9.55006	-9.60759	1.17997e-18	2.08598e-17	31.5724
NUSAP1	1.72517	8.07529	9.60051	1.23967e-18	2.1869e-17	31.5237
ACAD11	-1.27328	11.1303	-9.59843	1.25781e-18	2.21423e-17	31.5093
PLCXD3	-3.29082	4.3287	-9.59824	1.25944e-18	2.21476e-17	31.508
C3orf71	1.01336	4.87228	9.59315	1.30494e-18	2.28754e-17	31.473
IPCEF1	-1.67525	4.42508	-9.59028	1.33131e-18	2.33132e-17	31.4532
SLCO1C1	1.40375	1.19257	9.58425	1.38849e-18	2.42637e-17	31.4116
SGMS2	-1.48378	8.53176	-9.5822	1.40848e-18	2.45873e-17	31.3975
FAM169B	-3.27384	2.337	-9.57651	1.4654e-18	2.55543e-17	31.3583
PTPRS	-3.11158	6.42521	-9.57373	1.4941e-18	2.59464e-17	31.3392
CBFA2T2	1.05543	8.4757	9.56993	1.53413e-18	2.65864e-17	31.3131
RAD51AP1	1.93076	5.46472	9.56748	1.56056e-18	2.70162e-17	31.2962
SYNE1	-1.44057	9.24381	-9.55978	1.64652e-18	2.84749e-17	31.2432
FAM13A	-2.26273	9.13371	-9.55021	1.75998e-18	3.04057e-17	31.1773
PRELP	-3.11264	7.60754	-9.5487	1.77857e-18	3.06951e-17	31.167
LRRC19	-2.7209	2.65844	-9.54845	1.78168e-18	3.0717e-17	31.1652
SPRYD4	-1.18246	10.7728	-9.54033	1.88516e-18	3.24006e-17	31.1095
KLHL15	-1.16961	8.6338	-9.5365	1.93613e-18	3.32084e-17	31.0831
MCC	-2.31563	8.28417	-9.53627	1.93917e-18	3.32264e-17	31.0815
HBB	-2.55782	8.60403	-9.52937	2.03452e-18	3.47888e-17	31.0341
TLR2	-2.07442	6.46571	-9.5243	2.10748e-18	3.59995e-17	30.9993
MTUS2	-3.18925	2.67224	-9.52361	2.11765e-18	3.61236e-17	30.9945
PLEK	-1.68473	7.39819	-9.52345	2.11991e-18	3.61236e-17	30.9935
C1QB	-1.80094	10.859	-9.52336	2.12123e-18	3.61236e-17	30.9929
E2F2	2.05975	4.58018	9.51871	2.19097e-18	3.72354e-17	30.9609
KNTC1	1.72937	7.00508	9.51177	2.29926e-18	3.89964e-17	30.9132
AGTR1	-1.53075	10.0988	-9.50628	2.38867e-18	4.04716e-17	30.8756
ZNF512B	1.00091	9.79255	9.50558	2.40031e-18	4.06277e-17	30.8708
CAT	-1.02686	13.7188	-9.50472	2.41461e-18	4.08284e-17	30.8649
CAPN6	-3.09778	2.55135	-9.50319	2.44046e-18	4.119e-17	30.8544
JUN	-1.52255	11.9775	-9.50316	2.44093e-18	4.119e-17	30.8542
NR4A1	-2.2624	9.78028	-9.50034	2.48922e-18	4.19626e-17	30.8348
ECT2	1.7607	7.01626	9.49709	2.546e-18	4.28334e-17	30.8125
POLD1	1.00996	8.71819	9.4929	2.62116e-18	4.40092e-17	30.7838
SH2D1B	-1.4615	3.13649	-9.48777	2.7161e-18	4.55117e-17	30.7486
PTGIR	-2.12371	5.40756	-9.48375	2.79293e-18	4.67054e-17	30.7211
2017-03-04	1.60957	1.58349	9.48326	2.80247e-18	4.68181e-17	30.7177
C8A	-1.67122	13.0131	-9.47928	2.88086e-18	4.80795e-17	30.6904
SERPINF2	-1.13484	15.2486	-9.47546	2.95829e-18	4.93225e-17	30.6642
KCNK3	-2.34589	2.6643	-9.46886	3.09682e-18	5.15294e-17	30.619
FLRT2	-2.50256	5.23104	-9.46849	3.10491e-18	5.16125e-17	30.6165
ITGA6	1.3961	10.3091	9.46535	3.17317e-18	5.26948e-17	30.595
TNR	-2.40474	1.21724	-9.46332	3.21822e-18	5.33899e-17	30.581
FAM160A1	-2.10866	2.76631	-9.46278	3.23009e-18	5.35337e-17	30.5774
SPIC	-1.79683	1.86548	-9.45922	3.31088e-18	5.47639e-17	30.553
ABAT	-1.3106	13.3843	-9.44885	3.55757e-18	5.8728e-17	30.482
KDM6B	-1.08921	9.22237	-9.44597	3.62935e-18	5.97948e-17	30.4623
ALDH8A1	-1.9726	11.4435	-9.42951	4.06743e-18	6.6749e-17	30.3497
CSF1R	-1.69697	8.86923	-9.42665	4.14859e-18	6.80141e-17	30.3302
SDC3	-1.3533	9.8214	-9.42562	4.17847e-18	6.83698e-17	30.3231
C8B	-1.47188	13.4304	-9.41617	4.46066e-18	7.28444e-17	30.2585
TSLP	-3.12153	5.4379	-9.41243	4.57749e-18	7.45963e-17	30.233
HOXD9	3.07654	3.55202	9.41227	4.58267e-18	7.45963e-17	30.2319
NTN4	-1.62512	8.45044	-9.41172	4.60022e-18	7.4758e-17	30.2281
LOC96610	-2.39434	10.3142	-9.41065	4.63416e-18	7.51837e-17	30.2208
EFNA4	1.26907	7.47966	9.41061	4.63541e-18	7.51837e-17	30.2206
UNC13D	-1.43687	6.67663	-9.4028	4.89261e-18	7.8972e-17	30.1672
SCGB3A1	-2.14683	2.56076	-9.39227	5.26199e-18	8.46414e-17	30.0953
PABPC1L	1.71028	7.98772	9.39222	5.26412e-18	8.46414e-17	30.0949
SAMD5	-3.57686	6.18062	-9.38845	5.40296e-18	8.67903e-17	30.0692
DSN1	1.05758	8.37126	9.38495	5.53517e-18	8.86583e-17	30.0453
CCL2	-2.24329	7.66327	-9.38154	5.66716e-18	9.06854e-17	30.022
PROSC	-1.02168	10.4249	-9.38015	5.72182e-18	9.14725e-17	30.0126
STC2	2.22226	6.38107	9.37917	5.76034e-18	9.20002e-17	30.0059
UBE2S	1.32884	7.77347	9.37673	5.85853e-18	9.33899e-17	29.9892
MGC29506	-3.14848	4.15976	-9.36491	6.35646e-18	1.01231e-16	29.9087
PTGER2	-1.90385	4.10968	-9.36468	6.3666e-18	1.01296e-16	29.9071
ADAMTS2	-2.76154	5.89089	-9.36449	6.37484e-18	1.0133e-16	29.9058
SLC7A2	-2.07567	12.2304	-9.36259	6.45917e-18	1.02573e-16	29.8928
COTL1	-1.4603	9.39666	-9.35437	6.83564e-18	1.0814e-16	29.8369
SVEP1	-3.30907	5.99338	-9.348	7.14267e-18	1.12784e-16	29.7935
DLC1	-1.19795	9.96697	-9.34747	7.16924e-18	1.13097e-16	29.7898
HS3ST3A1	-2.02248	5.03335	-9.33992	7.55221e-18	1.18802e-16	29.7384
EVI2B	-1.60166	6.76602	-9.33881	7.61007e-18	1.19599e-16	29.7309
PHOSPHO1	-1.47218	2.00984	-9.33511	7.80685e-18	1.22576e-16	29.7056
PDZRN3	-2.49585	3.89024	-9.33418	7.85655e-18	1.23241e-16	29.6994
HELLS	2.00994	4.82366	9.32934	8.12325e-18	1.27305e-16	29.6664
OXT	-3.65851	2.80478	-9.32787	8.20589e-18	1.28359e-16	29.6564
CCDC3	-1.98993	8.00181	-9.32753	8.22493e-18	1.28537e-16	29.6541
KIF15	2.53983	4.25709	9.32674	8.27029e-18	1.29125e-16	29.6487
SLAIN1	-3.227	4.92124	-9.32427	8.41207e-18	1.31216e-16	29.6319
AG2	-2.32481	8.17597	-9.32188	8.55153e-18	1.33142e-16	29.6157
GPR146	-1.10104	8.58981	-9.32159	8.56841e-18	1.33281e-16	29.6137
SOCS2	-2.17297	8.92767	-9.31918	8.71234e-18	1.35394e-16	29.5973
TRIM58	-1.64088	2.00979	-9.31126	9.20053e-18	1.42715e-16	29.5434
WDR76	1.80007	5.93889	9.30539	9.57992e-18	1.48187e-16	29.5035
HMGCL	-1.09513	12.4072	-9.3049	9.6122e-18	1.48549e-16	29.5002
PNMAL2	-1.57918	4.33193	-9.30468	9.62677e-18	1.48637e-16	29.4987
LOC642846	1.36058	6.92958	9.30404	9.66926e-18	1.49085e-16	29.4943
RNF125	-1.84639	8.3729	-9.30384	9.68252e-18	1.49085e-16	29.493
ACAA1	-1.21769	13.2512	-9.30384	9.68258e-18	1.49085e-16	29.493
GNE	-1.31958	11.383	-9.30307	9.73345e-18	1.4973e-16	29.4878
FANCD2	1.858	6.12028	9.29904	1.00076e-17	1.53806e-16	29.4604
GC	-1.21218	16.3337	-9.29818	1.00668e-17	1.54573e-16	29.4545
APOBEC3C	-1.71984	5.01594	-9.2964	1.0191e-17	1.56194e-16	29.4424
TNXB	-1.97037	8.62663	-9.2961	1.02119e-17	1.56371e-16	29.4404
GCH1	-1.67635	10.1147	-9.29597	1.02213e-17	1.56371e-16	29.4395
FAM72A	2.0579	2.63584	9.29135	1.05512e-17	1.60976e-16	29.4081
RNF152	-1.67031	6.67777	-9.2888	1.07377e-17	1.63671e-16	29.3908
STXBP6	1.79478	6.88493	9.28306	1.11699e-17	1.69886e-16	29.3518
CENPK	2.21314	4.30988	9.28298	1.11759e-17	1.69886e-16	29.3513
COL9A1	1.95061	1.99319	9.28222	1.12344e-17	1.70465e-16	29.3462
GAS5	1.4606	10.1028	9.28088	1.13384e-17	1.71887e-16	29.3371
SPI1	-1.34	7.64977	-9.27489	1.18154e-17	1.78956e-16	29.2963
SNORA39	1.36574	2.06118	9.27451	1.18463e-17	1.79261e-16	29.2938
MFAP4	-3.98066	6.95846	-9.26629	1.25344e-17	1.89502e-16	29.238
C13orf18	-1.55209	4.11209	-9.25767	1.32989e-17	2.00879e-16	29.1795
PNP	-1.25132	9.67802	-9.25674	1.33839e-17	2.0198e-16	29.1733
SARDH	-1.11976	11.922	-9.24922	1.40924e-17	2.12481e-16	29.1223
RDM1	2.41386	2.61815	9.2486	1.41525e-17	2.13193e-16	29.1181
LOC100216001	-1.83065	1.54481	-9.24722	1.42878e-17	2.15039e-16	29.1087
THBD	-1.66956	7.89705	-9.24513	1.44943e-17	2.17753e-16	29.0945
TSPAN11	-2.13751	3.67931	-9.24455	1.45519e-17	2.18422e-16	29.0906
PRICKLE1	-2.06617	4.69725	-9.23814	1.52059e-17	2.27625e-16	29.0472
PBLD	-1.67018	11.5568	-9.23269	1.57849e-17	2.35869e-16	29.0103
MUT	-1.18898	11.6661	-9.2283	1.62676e-17	2.42649e-16	28.9806
EPHX2	-1.24943	12.0208	-9.21953	1.72755e-17	2.57224e-16	28.9212
CYP2C8	-3.00236	13.1879	-9.21557	1.77504e-17	2.63825e-16	28.8944
TCTEX1D1	-2.85676	4.07273	-9.21417	1.79214e-17	2.66129e-16	28.885
GNG2	-1.19844	7.0492	-9.21043	1.83863e-17	2.7279e-16	28.8597
TPPP2	-2.27683	4.21312	-9.20564	1.9e-17	2.81494e-16	28.8272
GPR126	-1.74955	10.4963	-9.20559	1.90067e-17	2.81494e-16	28.8269
CCRN4L	-2.05954	6.87426	-9.20086	1.96327e-17	2.90508e-16	28.7949
MAN1C1	-2.16424	8.5108	-9.20034	1.97024e-17	2.91282e-16	28.7914
SERPINA11	-2.30482	12.1428	-9.20004	1.97433e-17	2.91629e-16	28.7893
PTGS1	-1.85854	5.90209	-9.19967	1.97924e-17	2.92095e-16	28.7869
SAMD11	-3.0813	4.28218	-9.19666	2.02048e-17	2.97655e-16	28.7665
RAB36	-1.94961	3.21341	-9.19363	2.06279e-17	3.0362e-16	28.7461
NUDT17	1.59088	4.28929	9.19179	2.08901e-17	3.07209e-16	28.7336
CXCL6	-4.0628	4.05134	-9.18302	2.21823e-17	3.24783e-16	28.6743
WDR72	-3.06726	8.10447	-9.18242	2.22738e-17	3.25837e-16	28.6703
C19orf40	1.21872	4.2879	9.18213	2.23172e-17	3.2591e-16	28.6683
VWDE	-1.5708	0.740442	-9.18213	2.23178e-17	3.2591e-16	28.6683
LOC100128292	1.79747	3.37573	9.18139	2.24311e-17	3.27279e-16	28.6633
TEX19	1.64952	1.50175	9.18109	2.24762e-17	3.27651e-16	28.6613
LOC100128191	1.32249	6.21077	9.17674	2.31556e-17	3.37261e-16	28.6319
NAT1	-1.22648	7.0325	-9.17464	2.34901e-17	3.41537e-16	28.6178
RNF165	-2.53763	4.20472	-9.17303	2.37506e-17	3.45023e-16	28.6069
ATF3	-1.69603	10.1087	-9.16621	2.48843e-17	3.61179e-16	28.5608
GUCY1A3	-1.74816	7.50262	-9.16415	2.52378e-17	3.65992e-16	28.5469
MAP9	-1.88296	3.37202	-9.16355	2.53407e-17	3.67165e-16	28.5429
ESR1	-3.16122	7.6561	-9.16069	2.58406e-17	3.73437e-16	28.5236
DNM3	1.27011	4.42823	9.15806	2.63101e-17	3.79893e-16	28.5058
CCRL1	-1.3422	3.23498	-9.15373	2.70991e-17	3.9061e-16	28.4767
ALLC	-1.81552	1.57419	-9.14794	2.8192e-17	4.05663e-16	28.4376
C7	-4.12879	9.62783	-9.13692	3.03947e-17	4.36232e-16	28.3633
FCRL5	-2.3645	2.31739	-9.13158	3.15241e-17	4.52052e-16	28.3273
CENPI	2.17266	2.85634	9.12877	3.21351e-17	4.6042e-16	28.3084
DDX39	1.04392	9.69294	9.128	3.23044e-17	4.62449e-16	28.3032
LIMCH1	-1.598	7.48267	-9.12172	3.37169e-17	4.81844e-16	28.2609
PLK3	-1.53364	7.20137	-9.12148	3.37725e-17	4.82225e-16	28.2593
DPPA4	-2.09009	1.70438	-9.11781	3.46275e-17	4.94011e-16	28.2346
HAS2	-2.83533	2.6368	-9.11546	3.51868e-17	5.01562e-16	28.2188
LOC100240735	-1.12824	1.03782	-9.11147	3.61589e-17	5.14979e-16	28.1919
SLC16A5	-1.48479	4.81487	-9.11044	3.64125e-17	5.18149e-16	28.185
HOXD8	2.2667	3.25697	9.10985	3.6559e-17	5.19791e-16	28.181
GLI4	1.32549	7.7446	9.10857	3.6879e-17	5.23895e-16	28.1724
NAP1L3	-2.15867	3.29152	-9.09733	3.98146e-17	5.62726e-16	28.0968
GSG2	1.68629	3.22805	9.09612	4.01441e-17	5.66904e-16	28.0887
PKN3	1.45486	7.30313	9.09474	4.05237e-17	5.71781e-16	28.0794
C8orf44	1.03478	4.31783	9.09109	4.15432e-17	5.85672e-16	28.0549
IRAK1	1.11399	11.1945	9.08724	4.26477e-17	5.99219e-16	28.029
AMPH	-1.64192	2.04038	-9.08362	4.37127e-17	6.13152e-16	28.0046
MEFV	-1.48273	2.80027	-9.08283	4.39464e-17	6.15913e-16	27.9993
AKR1C3	1.32142	12.9234	9.07768	4.55157e-17	6.36838e-16	27.9647
WFDC1	-2.16552	4.61129	-9.06707	4.8921e-17	6.82769e-16	27.8935
SEMA6C	1.54957	8.35125	9.06608	4.92541e-17	6.86844e-16	27.8868
SPIRE2	1.19111	8.18804	9.06489	4.96527e-17	6.91824e-16	27.8788
STEAP4	-2.30649	8.23207	-9.06477	4.96947e-17	6.91833e-16	27.878
C6orf145	-1.081	11.6731	-9.06185	5.06916e-17	7.05124e-16	27.8584
EOMES	-1.87575	3.46236	-9.05883	5.17411e-17	7.19123e-16	27.8382
CD200	1.58882	5.34147	9.05499	5.31098e-17	7.37301e-16	27.8124
C1QA	-1.65787	10.9611	-9.05492	5.31372e-17	7.37301e-16	27.8119
CD38	-2.11777	4.03382	-9.05278	5.39133e-17	7.47449e-16	27.7976
UNKL	1.03436	7.94731	9.04884	5.53783e-17	7.66749e-16	27.7711
ZC3H3	1.03779	9.50675	9.04879	5.53973e-17	7.66749e-16	27.7708
NLRP12	-1.3274	1.4045	-9.0419	5.80529e-17	8.02176e-16	27.7245
BDH2	-1.37594	9.73029	-9.03975	5.89039e-17	8.12591e-16	27.7102
CDC7	1.51057	5.59963	9.03675	6.0117e-17	8.28642e-16	27.69
LILRB2	-1.49394	6.48063	-9.03549	6.06341e-17	8.35081e-16	27.6816
EML6	2.00524	5.12423	9.03532	6.07063e-17	8.35387e-16	27.6804
B3GAT1	-3.72175	4.5263	-9.03421	6.11624e-17	8.4097e-16	27.673
GPRASP1	-1.29457	5.59853	-9.03408	6.12157e-17	8.41011e-16	27.6722
TMEM154	-2.80837	4.54479	-9.02996	6.29549e-17	8.63485e-16	27.6445
LPL	2.10759	5.59925	9.02888	6.34165e-17	8.69102e-16	27.6373
TFF2	-2.69962	1.30349	-9.02688	6.42864e-17	8.79581e-16	27.6239
TTC36	-3.66874	8.24763	-9.02575	6.47787e-17	8.85592e-16	27.6163
C14orf43	-1.08558	8.72023	-9.02549	6.48923e-17	8.85903e-16	27.6146
IL18R1	-2.08916	6.3904	-9.02544	6.49153e-17	8.85903e-16	27.6142
SIGLEC10	-1.79033	4.97044	-9.02534	6.49606e-17	8.85903e-16	27.6136
RASSF9	-1.90786	3.28312	-9.02012	6.73016e-17	9.16333e-16	27.5786
CD1D	-2.34116	7.05552	-9.0182	6.81837e-17	9.26833e-16	27.5658
SGCA	-2.71835	3.75935	-9.01684	6.88147e-17	9.3389e-16	27.5567
CTF1	-2.0006	3.866	-9.01645	6.89991e-17	9.35632e-16	27.554
PNRC1	-1.16341	11.4289	-9.01502	6.96716e-17	9.4322e-16	27.5445
EPB41L3	-1.71239	6.2153	-9.01408	7.01193e-17	9.48513e-16	27.5381
GALNT3	-2.06033	3.88722	-9.01341	7.04354e-17	9.52017e-16	27.5337
DFNB31	1.35876	7.12231	9.01188	7.11729e-17	9.61208e-16	27.5234
RASGRF2	1.71553	5.16544	9.01024	7.1968e-17	9.71161e-16	27.5124
MCM3	1.07956	10.172	9.0046	7.47729e-17	1.00813e-15	27.4747
SNHG7	1.18977	8.7794	9.00449	7.48282e-17	1.00813e-15	27.474
GCNT1	-1.33628	5.01708	-9.00387	7.51449e-17	1.01099e-15	27.4698
CD180	-1.61953	5.05941	-9.00357	7.52978e-17	1.01201e-15	27.4678
FBP1	-2.18755	13.0063	-8.99551	7.95275e-17	1.06714e-15	27.4139
PDE6G	-1.55896	4.17052	-8.9866	8.44734e-17	1.13078e-15	27.3543
FAM59A	-1.50356	6.47512	-8.98091	8.77958e-17	1.17431e-15	27.3162
KIAA1522	1.1117	10.2646	8.97659	9.03988e-17	1.20816e-15	27.2874
DUSP1	-1.75284	12.6324	-8.97474	9.15361e-17	1.22238e-15	27.2751
PMS2L4	1.05999	4.13181	8.96478	9.79237e-17	1.30352e-15	27.2085
WDHD1	1.56033	5.24403	8.95766	1.02749e-16	1.36449e-15	27.161
CYP2C19	-2.44498	7.97726	-8.95519	1.04485e-16	1.38644e-15	27.1445
GALNT14	-1.72528	3.44189	-8.95307	1.05994e-16	1.40535e-15	27.1303
PTCRA	-1.374	1.63605	-8.95284	1.06155e-16	1.40589e-15	27.1288
KIAA1462	1.25936	8.45504	8.94881	1.09088e-16	1.44179e-15	27.1019
C17orf86	1.00357	6.25989	8.94649	1.10817e-16	1.46348e-15	27.0864
TGM3	4.02985	5.73241	8.94636	1.10909e-16	1.46355e-15	27.0856
ARHGEF11	1.04832	10.051	8.93829	1.17128e-16	1.54196e-15	27.0317
FCER1G	-1.4291	8.05402	-8.93569	1.19203e-16	1.56804e-15	27.0144
COL4A1	1.3546	11.5638	8.93389	1.20665e-16	1.58602e-15	27.0024
TMEM106C	1.20675	10.1752	8.92541	1.27776e-16	1.67685e-15	26.9459
C4orf31	-1.73172	1.59281	-8.92434	1.28703e-16	1.68769e-15	26.9387
KRT80	-2.7472	3.81367	-8.92418	1.28837e-16	1.68812e-15	26.9377
SNCA	-1.76296	2.59482	-8.92272	1.30118e-16	1.70356e-15	26.928
C4orf21	1.25994	4.90075	8.91831	1.34048e-16	1.75091e-15	26.8986
DOK2	-1.37377	6.82673	-8.91816	1.3418e-16	1.75125e-15	26.8976
PTPLAD2	-1.38942	4.70086	-8.91769	1.34611e-16	1.75552e-15	26.8945
HLA-DOA	-1.63911	7.24641	-8.91685	1.35375e-16	1.76273e-15	26.8889
FAM99B	-3.12608	3.56064	-8.91153	1.4032e-16	1.82427e-15	26.8535
EMILIN1	-2.25401	8.54453	-8.90216	1.49481e-16	1.94035e-15	26.7911
LRG1	-1.88586	13.5319	-8.90132	1.50323e-16	1.94976e-15	26.7855
SP6	1.95269	3.78456	8.89988	1.51796e-16	1.96735e-15	26.7759
TSSK6	1.31792	4.84319	8.88468	1.68169e-16	2.17448e-15	26.6748
IL1RAPL2	-2.04187	2.02192	-8.88424	1.6867e-16	2.17928e-15	26.6719
SQLE	1.94407	10.6101	8.87702	1.77076e-16	2.28435e-15	26.6239
ZNF341	1.0862	6.82515	8.87619	1.78068e-16	2.29537e-15	26.6184
S100A9	-2.11486	6.78101	-8.86235	1.95459e-16	2.51373e-15	26.5264
SEMA3C	-2.10503	3.46099	-8.85789	2.01411e-16	2.58828e-15	26.4968
COLEC11	-2.66355	9.31255	-8.85724	2.02286e-16	2.59753e-15	26.4926
LOC92973	1.39182	3.93419	8.85707	2.02517e-16	2.5985e-15	26.4914
ABI3BP	-2.36672	5.36993	-8.85007	2.12283e-16	2.71963e-15	26.445
ADAMTSL2	-3.09096	8.1775	-8.84472	2.2006e-16	2.81711e-15	26.4095
CADM3	-2.23002	2.02547	-8.84235	2.23598e-16	2.85802e-15	26.3937
ACCN3	2.02398	3.69203	8.83792	2.30357e-16	2.93991e-15	26.3643
LYPD2	-2.2865	1.47934	-8.83395	2.36583e-16	3.01477e-15	26.338
DCST2	1.88734	3.99382	8.82954	2.43701e-16	3.10074e-15	26.3088
GADD45B	-1.82703	11.8484	-8.82838	2.456e-16	3.12252e-15	26.3011
KIAA1875	1.61394	4.6287	8.82503	2.51188e-16	3.19114e-15	26.2789
SYNPO2	-1.73389	7.58268	-8.82341	2.53948e-16	3.22375e-15	26.2682
RNF122	-1.11005	6.48284	-8.8204	2.5912e-16	3.28691e-15	26.2483
KIF24	1.40688	5.09908	8.81594	2.67002e-16	3.38175e-15	26.2187
MYADM	-1.17181	10.3953	-8.81501	2.6867e-16	3.40031e-15	26.2126
C9orf163	1.31448	2.90827	8.8135	2.71412e-16	3.43241e-15	26.2025
CENPP	1.38834	5.56064	8.8121	2.7397e-16	3.45969e-15	26.1933
SAMD12	-2.8287	4.87748	-8.81204	2.74073e-16	3.45969e-15	26.1929
NKX3-1	-2.01151	5.53748	-8.81198	2.74191e-16	3.45969e-15	26.1925
EPB41L4A	-1.37025	6.86906	-8.80959	2.78626e-16	3.513e-15	26.1767
ZKSCAN3	1.22474	6.05867	8.79704	3.03092e-16	3.80711e-15	26.0936
ARHGAP20	-2.21816	4.25943	-8.79242	3.12635e-16	3.92108e-15	26.063
NCOR1	-1.15113	10.0567	-8.79039	3.16913e-16	3.97175e-15	26.0496
LOC91316	1.43492	7.29049	8.78526	3.27996e-16	4.10449e-15	26.0157
RAD51	1.78688	4.938	8.7828	3.33445e-16	4.16956e-15	25.9995
RSPH10B2	-1.33649	1.44928	-8.78148	3.36405e-16	4.20343e-15	25.9907
ARHGAP15	-1.51789	5.58015	-8.77479	3.51833e-16	4.38308e-15	25.9465
C14orf68	-3.9357	11.0231	-8.77032	3.62527e-16	4.51295e-15	25.917
TMEM45A	-3.09704	8.59048	-8.76513	3.75337e-16	4.66893e-15	25.8827
LOC728743	1.57511	7.91171	8.7644	3.77186e-16	4.68845e-15	25.8779
GRAMD1C	-1.85582	8.07449	-8.76231	3.82486e-16	4.75079e-15	25.8641
TPBG	-1.96449	4.17161	-8.76146	3.84686e-16	4.77102e-15	25.8584
CSDC2	-2.38852	2.01171	-8.75841	3.9262e-16	4.8586e-15	25.8383
DOK6	-2.32384	3.2692	-8.7573	3.95529e-16	4.89097e-15	25.831
SERPINA1	-1.26106	19.1385	-8.75483	4.02128e-16	4.96801e-15	25.8147
C12orf39	2.12557	2.22007	8.75159	4.10935e-16	5.07022e-15	25.7933
TMEM56	-1.08255	12.0142	-8.74637	4.25524e-16	5.23476e-15	25.7589
TDRKH	1.28435	7.6834	8.74284	4.35712e-16	5.35221e-15	25.7356
DPF3	-2.09874	4.74104	-8.73795	4.50171e-16	5.5217e-15	25.7034
TAGAP	-1.81736	5.07785	-8.73204	4.68315e-16	5.74004e-15	25.6644
TMPRSS13	-1.68507	2.13703	-8.72944	4.76516e-16	5.83199e-15	25.6473
DUSP2	-1.96893	5.63246	-8.72922	4.77233e-16	5.8365e-15	25.6458
CD86	-1.45633	6.24458	-8.72776	4.81899e-16	5.88925e-15	25.6362
NOTCH3	1.56539	9.14166	8.72721	4.83658e-16	5.90643e-15	25.6326
CRIP3	1.74845	6.46931	8.72595	4.8777e-16	5.95229e-15	25.6243
ORM1	-2.02548	16.9785	-8.71684	5.1835e-16	6.31163e-15	25.5643
GRIK1	-1.29842	0.987441	-8.71496	5.24898e-16	6.38671e-15	25.5519
KLF10	-1.41456	10.5098	-8.71389	5.28648e-16	6.42765e-15	25.5449
CD300C	-1.62899	3.53604	-8.71023	5.41736e-16	6.582e-15	25.5208
NR3C2	-1.48123	7.6447	-8.70941	5.44712e-16	6.60854e-15	25.5153
MNDA	-1.67641	5.21455	-8.70856	5.47813e-16	6.64134e-15	25.5098
CBR4	-1.06923	9.8298	-8.7009	5.76505e-16	6.974e-15	25.4594
PGM1	-1.05103	12.5047	-8.698	5.87801e-16	7.1055e-15	25.4403
CNTN1	-2.14524	1.10726	-8.6965	5.93698e-16	7.17159e-15	25.4304
AFM	-1.93808	12.2453	-8.69247	6.09859e-16	7.35617e-15	25.4039
RCBTB2	-1.04017	7.22572	-8.6889	6.24543e-16	7.52243e-15	25.3805
CCNE2	1.67006	5.68212	8.67859	6.6894e-16	8.0398e-15	25.3127
ARHGAP10	-1.97564	6.85601	-8.67211	6.98443e-16	8.38232e-15	25.2702
FAM198A	-3.18749	5.70912	-8.67184	6.99732e-16	8.39176e-15	25.2683
KPNA2	1.0495	9.94574	8.67034	7.06737e-16	8.45755e-15	25.2585
DPEP2	-1.47175	4.77591	-8.66508	7.31917e-16	8.75262e-15	25.224
LILRA6	-1.51091	4.72194	-8.66384	7.38011e-16	8.81918e-15	25.2158
EIF4E3	-1.99268	7.49075	-8.66006	7.56805e-16	9.03084e-15	25.191
CYP39A1	-3.47535	8.29891	-8.65143	8.01538e-16	9.54418e-15	25.1344
LST1	-1.58545	6.5816	-8.63922	8.69313e-16	1.03365e-14	25.0543
TLX1	2.34957	5.30486	8.63602	8.87994e-16	1.05436e-14	25.0334
PLGLA	-2.32366	4.23963	-8.6351	8.93449e-16	1.06008e-14	25.0273
LONRF1	-1.11103	7.70411	-8.63357	9.02545e-16	1.07011e-14	25.0173
PGR	-2.32297	3.10197	-8.63108	9.17626e-16	1.08568e-14	25.001
ASB16	1.59713	3.15168	8.6241	9.61193e-16	1.13482e-14	24.9553
ZNF572	1.36952	5.30332	8.61784	1.00198e-15	1.18214e-14	24.9143
LOC92659	1.78383	4.52351	8.61773	1.00272e-15	1.18218e-14	24.9135
NNMT	-3.91763	12.4402	-8.61656	1.01053e-15	1.19054e-14	24.9059
ZNF862	1.03923	7.88837	8.61644	1.01132e-15	1.19063e-14	24.9051
LOC400927	1.32249	3.42439	8.61487	1.02194e-15	1.20229e-14	24.8948
MGC16121	-1.47845	3.10928	-8.61436	1.02535e-15	1.20545e-14	24.8915
NFIL3	-1.31061	10.4379	-8.60998	1.05559e-15	1.23839e-14	24.8629
C19orf35	-1.24837	2.09299	-8.60211	1.11219e-15	1.30205e-14	24.8114
FLJ23867	-2.24023	5.46443	-8.60185	1.11414e-15	1.30342e-14	24.8097
BHLHE40	-1.41522	11.8615	-8.59989	1.12869e-15	1.31951e-14	24.7969
TMEM200C	-1.81423	2.0882	-8.59796	1.14321e-15	1.33556e-14	24.7843
GATSL1	1.7605	2.76655	8.5975	1.14675e-15	1.33876e-14	24.7812
LRRC25	-1.40471	6.71649	-8.59677	1.15227e-15	1.34426e-14	24.7765
DOCK10	-1.62187	6.36549	-8.59609	1.15749e-15	1.3494e-14	24.772
CEACAM6	-2.74147	1.64782	-8.5936	1.17675e-15	1.36899e-14	24.7557
NTRK2	-2.70549	3.80904	-8.58785	1.22246e-15	1.42019e-14	24.7182
C7orf58	-2.20977	8.46936	-8.58382	1.25554e-15	1.4566e-14	24.6918
RGS18	-1.74731	4.03766	-8.58349	1.25828e-15	1.45876e-14	24.6897
F8	-1.25387	8.6813	-8.58149	1.27509e-15	1.47723e-14	24.6766
ZNF295	-1.13584	8.62491	-8.58136	1.27616e-15	1.47745e-14	24.6758
C5AR1	-1.46352	7.09887	-8.58087	1.28033e-15	1.48125e-14	24.6726
DACT1	-1.92481	5.22847	-8.57999	1.2878e-15	1.48886e-14	24.6668
PPM1K	-1.8104	6.38349	-8.57875	1.29848e-15	1.50017e-14	24.6587
SLC22A3	-1.13622	13.2798	-8.57863	1.29949e-15	1.5003e-14	24.6579
CD69	-2.05337	5.25239	-8.57427	1.3375e-15	1.54311e-14	24.6295
PLA2G6	1.18931	8.07323	8.57384	1.34133e-15	1.54647e-14	24.6267
BMP2K	-1.02089	6.63044	-8.56025	1.46758e-15	1.68736e-14	24.538
TJP2	-1.00095	10.8038	-8.55571	1.51236e-15	1.73526e-14	24.5083
KLF4	-1.92436	7.59443	-8.55344	1.53521e-15	1.75786e-14	24.4936
CYTIP	-1.85429	5.90564	-8.55296	1.54007e-15	1.76222e-14	24.4904
FAM134B	-3.27543	8.15559	-8.54765	1.5951e-15	1.82394e-14	24.4558
XRCC2	1.92776	3.45127	8.54591	1.61364e-15	1.84388e-14	24.4444
CLRN3	-4.09675	6.4917	-8.54114	1.66533e-15	1.90164e-14	24.4133
QSOX1	-1.95825	9.4681	-8.53456	1.73931e-15	1.9807e-14	24.3705
UNC5C	-1.50819	1.82846	-8.53195	1.76958e-15	2.0138e-14	24.3535
FPR3	-1.53357	7.02054	-8.53081	1.7829e-15	2.02757e-14	24.3461
L3MBTL	1.28175	5.19093	8.52681	1.83062e-15	2.08043e-14	24.3201
ACYP1	1.01739	4.98684	8.52641	1.83544e-15	2.08449e-14	24.3175
PTAFR	-1.67462	3.82278	-8.52217	1.88765e-15	2.13942e-14	24.2898
LOC100272228	1.5444	4.07003	8.51884	1.92951e-15	2.18243e-14	24.2682
HAVCR2	-1.39154	6.57534	-8.51627	1.96256e-15	2.2168e-14	24.2514
RGL1	-1.13102	8.26414	-8.5156	1.97127e-15	2.22514e-14	24.2471
CFD	-1.76381	6.40452	-8.51246	2.01249e-15	2.2686e-14	24.2267
CBX2	1.72888	5.52152	8.51216	2.01645e-15	2.27153e-14	24.2247
FCN1	-1.93523	5.23426	-8.5096	2.05088e-15	2.3072e-14	24.208
PLTP	-1.86451	8.54096	-8.50631	2.09589e-15	2.35308e-14	24.1866
TERT	3.91774	3.26886	8.50307	2.14109e-15	2.40222e-14	24.1656
SYTL3	-1.52731	4.18845	-8.50072	2.17458e-15	2.43816e-14	24.1503
ARL16	1.00448	8.68694	8.49828	2.20973e-15	2.4759e-14	24.1345
HPX	-1.71887	16.275	-8.4949	2.25951e-15	2.52659e-14	24.1125
HOXD4	1.86039	1.61353	8.49453	2.26507e-15	2.53112e-14	24.1101
HES6	1.20154	7.15907	8.49375	2.27679e-15	2.54252e-14	24.105
HOXD3	1.65969	1.50295	8.49149	2.31092e-15	2.5789e-14	24.0904
FOXH1	1.37776	1.92762	8.48818	2.36183e-15	2.63396e-14	24.0689
PODXL	1.27853	9.34458	8.48034	2.48698e-15	2.76798e-14	24.018
NALCN	-2.57968	2.76808	-8.47995	2.4934e-15	2.77328e-14	24.0155
NXPH4	2.26222	3.54341	8.47925	2.5049e-15	2.78422e-14	24.0109
PIK3CD	-1.41538	6.77129	-8.47826	2.52138e-15	2.80068e-14	24.0045
GOLGA8A	1.69069	8.53015	8.47728	2.53775e-15	2.81698e-14	23.9981
CPZ	-3.06608	3.39924	-8.47716	2.53975e-15	2.81734e-14	23.9973
GPR183	-1.80791	5.83699	-8.4764	2.55234e-15	2.82942e-14	23.9924
FAM46C	-1.71358	7.90286	-8.47456	2.58354e-15	2.8621e-14	23.9804
SCXB	1.41748	1.42215	8.47446	2.58529e-15	2.86216e-14	23.9798
SPRED1	-1.10996	7.73907	-8.47306	2.60924e-15	2.88675e-14	23.9707
MCM5	1.12748	9.95608	8.46557	2.74101e-15	3.02853e-14	23.9221
GAS1	-2.22164	4.49479	-8.46356	2.77742e-15	3.06673e-14	23.9091
TBC1D16	1.12545	8.11855	8.46155	2.81453e-15	3.10566e-14	23.896
POC1A	1.0377	7.71539	8.46112	2.82248e-15	3.11237e-14	23.8933
SLC22A10	-2.63339	8.81254	-8.45282	2.98083e-15	3.27401e-14	23.8395
RANBP3L	-2.86393	4.58396	-8.45216	2.99365e-15	3.28594e-14	23.8352
CLEC9A	-1.66881	1.99553	-8.45046	3.02743e-15	3.32083e-14	23.8242
MIP	-1.62207	2.74616	-8.44672	3.10265e-15	3.4011e-14	23.8
DOCK8	-1.76318	7.15169	-8.44236	3.19277e-15	3.4976e-14	23.7717
ST18	-1.42842	1.01614	-8.44016	3.2393e-15	3.54625e-14	23.7575
SCN11A	-1.5749	1.99555	-8.4337	3.3798e-15	3.69522e-14	23.7156
HAO2	-3.63029	9.75518	-8.4321	3.41538e-15	3.7268e-14	23.7053
GOLGA2B	1.27555	7.92327	8.42953	3.47347e-15	3.78277e-14	23.6887
FA2H	-1.97593	1.72689	-8.42855	3.4961e-15	3.80247e-14	23.6823
SELL	-1.51232	6.3591	-8.42691	3.53394e-15	3.84112e-14	23.6717
PRF1	-1.36103	6.97072	-8.42423	3.59648e-15	3.90655e-14	23.6544
VEPH1	-2.21001	2.30713	-8.41978	3.70322e-15	4.01988e-14	23.6256
KLF13	1.29084	10.4303	8.41923	3.71638e-15	4.03155e-14	23.6221
CEACAM4	-1.40053	1.76282	-8.41801	3.7464e-15	4.06107e-14	23.6141
IL1RN	-1.87242	10.4734	-8.41792	3.74846e-15	4.06107e-14	23.6136
TNFRSF11B	-2.95105	6.2718	-8.41626	3.78968e-15	4.10308e-14	23.6028
TLCD1	1.29352	7.64019	8.41404	3.84527e-15	4.16056e-14	23.5885
TLR8	-1.8231	4.01741	-8.40778	4.00624e-15	4.33193e-14	23.5481
GINS2	1.58329	6.84985	8.40514	4.07639e-15	4.39639e-14	23.531
ENDOD1	-1.38928	7.69883	-8.40312	4.13051e-15	4.45189e-14	23.518
C1orf182	1.54386	3.72668	8.40245	4.14892e-15	4.46885e-14	23.5136
ITIH4	-1.35449	16.1543	-8.40022	4.20993e-15	4.52872e-14	23.4992
PTGER4	-1.48192	5.70159	-8.39999	4.21613e-15	4.53248e-14	23.4977
OTX1	2.02337	2.10565	8.39756	4.28393e-15	4.59944e-14	23.482
PALM2	-1.58876	7.76212	-8.39063	4.48288e-15	4.80378e-14	23.4373
MMP11	2.33336	6.91471	8.38629	4.61223e-15	4.93606e-14	23.4092
TEK	-1.9063	7.01026	-8.38607	4.61884e-15	4.93997e-14	23.4078
C20orf56	-1.03376	12.2204	-8.38571	4.62963e-15	4.94834e-14	23.4055
MESP1	1.58132	5.28966	8.38495	4.65263e-15	4.96975e-14	23.4006
NCF1C	-1.80703	3.60113	-8.38473	4.65953e-15	4.97394e-14	23.3992
CD68	-1.09449	11.0918	-8.38256	4.72606e-15	5.04173e-14	23.3852
TSPAN12	-1.50002	8.58744	-8.37949	4.82191e-15	5.14071e-14	23.3654
DTX1	-2.83189	8.08822	-8.37022	5.12345e-15	5.4587e-14	23.3057
MPEG1	-1.42091	9.04203	-8.36742	5.21821e-15	5.55258e-14	23.2876
SEMA6A	-1.63635	7.28444	-8.36709	5.22963e-15	5.56119e-14	23.2854
STARD5	-1.28229	8.4194	-8.36213	5.40208e-15	5.72998e-14	23.2535
AZGP1	-1.42983	14.9532	-8.35715	5.58084e-15	5.91208e-14	23.2214
PODN	-2.87837	6.62606	-8.35577	5.6313e-15	5.96176e-14	23.2125
ENO3	-2.45448	8.95486	-8.35492	5.66246e-15	5.99095e-14	23.2071
CRISPLD2	-2.1204	7.93634	-8.3537	5.70787e-15	6.03517e-14	23.1992
LOC90784	1.01207	7.52167	8.35352	5.7147e-15	6.03856e-14	23.198
HP	-2.33174	18.6885	-8.35322	5.72573e-15	6.0464e-14	23.1961
FHL1	-1.4762	8.78423	-8.35241	5.75627e-15	6.07481e-14	23.1909
DNMT3B	1.36851	5.16704	8.35	5.84767e-15	6.16737e-14	23.1754
MT1DP	-2.53031	3.56196	-8.34935	5.87267e-15	6.18983e-14	23.1712
ARL5B	-1.278	8.27466	-8.34751	5.94343e-15	6.26047e-14	23.1594
DLG5	1.40688	8.79962	8.34662	5.978e-15	6.29113e-14	23.1537
RAG1AP1	1.05071	10.5977	8.34502	6.04089e-15	6.35111e-14	23.1433
PPP1R3B	-1.54616	11.3276	-8.3428	6.12913e-15	6.43983e-14	23.1291
GPSM3	-1.17835	7.65462	-8.34064	6.21647e-15	6.52749e-14	23.1151
CPT2	-1.03056	11.3458	-8.33807	6.32141e-15	6.63219e-14	23.0986
GABRG1	-1.27188	0.926263	-8.33644	6.38925e-15	6.69628e-14	23.0881
LIN9	1.27742	5.87669	8.33502	6.4485e-15	6.74992e-14	23.079
ANXA8L2	-2.74489	3.27151	-8.33179	6.58582e-15	6.88503e-14	23.0582
C1S	-1.23649	16.0341	-8.32273	6.98687e-15	7.2906e-14	23
LRRC7	-1.70682	1.47298	-8.32158	7.03965e-15	7.3411e-14	22.9926
BLK	-2.17388	2.70288	-8.3208	7.07547e-15	7.37385e-14	22.9876
LOC388152	1.43004	6.307	8.32046	7.09117e-15	7.3856e-14	22.9854
SNHG12	1.06879	6.4339	8.31492	7.3521e-15	7.63832e-14	22.9498
PRNP	-1.74186	9.74265	-8.31296	7.4465e-15	7.72199e-14	22.9372
HCN3	1.05684	7.46725	8.30922	7.63025e-15	7.90272e-14	22.9132
PON3	-1.28654	12.2025	-8.30884	7.64903e-15	7.91726e-14	22.9108
ESRP1	-3.21251	2.39446	-8.30718	7.73214e-15	7.99834e-14	22.9001
RHOB	-1.23799	14.0849	-8.30602	7.79113e-15	8.04939e-14	22.8926
C9	-5.40287	11.1457	-8.30525	7.83036e-15	8.07993e-14	22.8877
NUDT1	1.1635	6.97116	8.30451	7.86813e-15	8.11389e-14	22.883
SYTL5	-2.14396	5.25921	-8.30241	7.97622e-15	8.21015e-14	22.8695
LRRK1	-1.30066	4.99816	-8.30096	8.05228e-15	8.28334e-14	22.8602
IGF1	-2.67103	9.2755	-8.30053	8.07493e-15	8.30153e-14	22.8574
APOL6	-1.13133	11.6361	-8.30007	8.09869e-15	8.32083e-14	22.8545
C11orf82	1.17789	5.13412	8.29765	8.22774e-15	8.44823e-14	22.8389
CXorf21	-1.51152	3.38647	-8.29574	8.33041e-15	8.54315e-14	22.8267
TCEAL7	-1.28034	3.14144	-8.292	8.53598e-15	8.73787e-14	22.8027
LCA5	-1.18958	4.24731	-8.29006	8.6441e-15	8.84313e-14	22.7903
FGA	-1.46853	18.3458	-8.28737	8.79692e-15	8.98846e-14	22.773
FAM26F	-1.7512	5.66604	-8.28704	8.81565e-15	9.00209e-14	22.7709
PTPLA	-1.74798	2.45176	-8.28505	8.93081e-15	9.11412e-14	22.7581
AREG	-2.25985	2.8228	-8.28197	9.11165e-15	9.28166e-14	22.7384
PSPH	1.05955	8.47922	8.28178	9.12287e-15	9.28743e-14	22.7372
ARL14	-2.30568	2.35534	-8.2766	9.43561e-15	9.59411e-14	22.704
NCAPD2	1.0009	8.75789	8.27548	9.50444e-15	9.65822e-14	22.6968
QRICH2	1.45975	6.08636	8.27487	9.54204e-15	9.69053e-14	22.6929
KANK4	-3.31825	4.2477	-8.27317	9.64837e-15	9.78663e-14	22.682
C3orf52	-1.8686	2.06378	-8.27282	9.67037e-15	9.80298e-14	22.6798
NMB	1.38237	5.75496	8.27272	9.67633e-15	9.80308e-14	22.6792
SKAP1	-2.37403	7.09268	-8.27034	9.82723e-15	9.94993e-14	22.6639
PRIM1	1.20672	7.09258	8.26153	1.04064e-14	1.04855e-13	22.6075
CHAF1B	1.72446	5.31551	8.2536	1.09569e-14	1.10335e-13	22.5567
KCND3	-3.03789	4.59977	-8.25039	1.11877e-14	1.12592e-13	22.5362
DNASE1L2	2.11784	3.15196	8.2496	1.12449e-14	1.1303e-13	22.5312
ACADM	-1.14442	11.7243	-8.24795	1.1366e-14	1.14111e-13	22.5206
UGP2	-1.02116	13.1341	-8.245	1.15858e-14	1.16247e-13	22.5017
ANGPTL1	-2.64546	6.52751	-8.24221	1.17974e-14	1.18158e-13	22.4839
ANKAR	1.03834	4.49396	8.24199	1.18141e-14	1.18254e-13	22.4825
LOC80154	1.2605	7.36928	8.23648	1.22439e-14	1.22409e-13	22.4473
DES	-2.62344	3.03448	-8.23302	1.25225e-14	1.2497e-13	22.4252
KIAA1644	-1.81353	2.17711	-8.23177	1.26237e-14	1.2583e-13	22.4172
AIM2	-1.68166	2.14668	-8.22869	1.28785e-14	1.28141e-13	22.3975
ACSM3	-2.16882	9.82609	-8.22522	1.31713e-14	1.30899e-13	22.3754
SNHG10	1.01331	5.9819	8.22315	1.33492e-14	1.3249e-13	22.3622
CHRDL1	-2.57678	2.50837	-8.22308	1.33553e-14	1.3249e-13	22.3617
PHLDB2	-1.00031	9.82822	-8.21957	1.36626e-14	1.35459e-13	22.3393
HERC2P2	1.28143	8.79623	8.21626	1.39593e-14	1.38236e-13	22.3182
ACVR1C	-1.77102	5.35959	-8.21321	1.42376e-14	1.40908e-13	22.2987
MBNL2	-1.16454	10.5625	-8.21292	1.4264e-14	1.41003e-13	22.2969
CTSB	-1.01568	14.6495	-8.21263	1.42911e-14	1.41187e-13	22.295
DAPK2	1.56102	7.61925	8.21068	1.44725e-14	1.4288e-13	22.2826
ASCL2	-1.7939	3.01363	-8.21	1.45371e-14	1.43278e-13	22.2782
LPAR5	-1.38962	4.42875	-8.20614	1.49046e-14	1.46814e-13	22.2536
SRD5A2	-2.72933	8.28362	-8.20532	1.49842e-14	1.47511e-13	22.2484
ORM2	-1.66883	15.196	-8.20454	1.50594e-14	1.48077e-13	22.2435
ALPL	-2.18665	10.0291	-8.20197	1.53124e-14	1.50388e-13	22.227
BCAT2	1.40717	8.81244	8.20187	1.53223e-14	1.50396e-13	22.2264
PNOC	-1.37785	1.12565	-8.19592	1.59242e-14	1.56212e-13	22.1885
FANCE	1.24435	5.64931	8.193	1.6227e-14	1.58903e-13	22.1699
SLA	-1.48787	7.09846	-8.19053	1.6489e-14	1.6128e-13	22.1541
IDUA	1.10759	8.06197	8.18673	1.68985e-14	1.64899e-13	22.13
CCNE1	2.29197	4.96598	8.18243	1.73753e-14	1.69453e-13	22.1026
BACH2	-2.06196	5.80994	-8.18202	1.74217e-14	1.69707e-13	22.0999
NLRP3	-1.61499	4.33955	-8.18128	1.75046e-14	1.70316e-13	22.0953
RUNX3	-1.47306	6.35803	-8.18008	1.76414e-14	1.71447e-13	22.0876
CAMK2B	-3.45208	5.26835	-8.17956	1.7701e-14	1.71926e-13	22.0843
FMOD	-2.31215	6.92077	-8.17542	1.81802e-14	1.76376e-13	22.058
ISLR	-2.88523	6.19921	-8.17388	1.8362e-14	1.77932e-13	22.0482
ZSWIM6	-1.10278	7.29744	-8.17369	1.83856e-14	1.78058e-13	22.0469
CSPG5	1.89106	3.98987	8.17077	1.87357e-14	1.81343e-13	22.0283
ARL4C	-1.4144	8.35322	-8.16675	1.92275e-14	1.85888e-13	22.0028
PLSCR1	-1.22561	9.14519	-8.16332	1.9658e-14	1.8983e-13	21.981
ENO2	-1.33325	5.18758	-8.1626	1.97501e-14	1.90609e-13	21.9764
PDE2A	-1.53063	7.97767	-8.16168	1.98672e-14	1.91518e-13	21.9706
NCKAP1L	-1.51868	7.06557	-8.16129	1.99173e-14	1.9189e-13	21.9681
LOC153684	1.39081	3.83683	8.15939	2.01642e-14	1.94157e-13	21.956
SLC24A3	-2.00622	3.09692	-8.15641	2.05554e-14	1.97697e-13	21.937
DSCAML1	-1.96366	2.04804	-8.15519	2.0717e-14	1.99022e-13	21.9293
CYB561D1	1.13065	6.59833	8.15389	2.08916e-14	2.00583e-13	21.9211
MRC1	-2.16438	8.63221	-8.15099	2.1287e-14	2.04263e-13	21.9026
ANKRD23	1.04028	4.88766	8.14793	2.17113e-14	2.08214e-13	21.8832
POLE2	1.63514	5.4972	8.14458	2.21851e-14	2.12636e-13	21.8619
ADCY5	-2.17977	4.55599	-8.14076	2.27381e-14	2.17811e-13	21.8377
NTRK3	-1.67801	1.8711	-8.14036	2.27972e-14	2.18252e-13	21.8351
BLNK	-1.11999	8.97437	-8.13872	2.30394e-14	2.20445e-13	21.8247
C6	-2.16066	12.977	-8.12828	2.46434e-14	2.34984e-13	21.7584
GNAO1	-3.16818	7.22496	-8.12462	2.52311e-14	2.40451e-13	21.7352
FABP3	-1.57751	5.82656	-8.12404	2.53249e-14	2.41207e-13	21.7316
MSX1	1.33678	4.78016	8.11688	2.652e-14	2.52446e-13	21.6862
ASPG	-4.58248	7.7649	-8.11451	2.6928e-14	2.55892e-13	21.6711
FLT3	-1.7399	2.59666	-8.11439	2.69473e-14	2.5593e-13	21.6704
CCL19	-3.60446	5.08472	-8.11247	2.72835e-14	2.58683e-13	21.6582
PIK3R5	-1.28331	6.11676	-8.1096	2.77923e-14	2.63357e-13	21.64
SIGLEC14	-2.36361	3.38873	-8.1057	2.84976e-14	2.69717e-13	21.6153
AMOTL2	-1.25077	9.38334	-8.10562	2.85119e-14	2.69717e-13	21.6148
TNFRSF25	1.48213	5.60927	8.10402	2.88076e-14	2.7236e-13	21.6047
PLEKHH2	-1.81411	4.07983	-8.10315	2.8969e-14	2.73576e-13	21.5992
MSR1	-1.42268	7.51126	-8.1026	2.90721e-14	2.74395e-13	21.5957
GPR19	1.57006	2.56996	8.09761	3.00193e-14	2.83015e-13	21.5641
CA2	-1.62324	10.6272	-8.0928	3.09627e-14	2.9158e-13	21.5337
CST7	-1.5773	5.89599	-8.09188	3.11455e-14	2.93136e-13	21.5279
IKZF1	-1.42267	6.41143	-8.08456	3.26456e-14	3.07081e-13	21.4815
GPBAR1	-1.62072	4.45283	-8.08419	3.27236e-14	3.07642e-13	21.4792
LOC81691	1.31493	6.25265	8.08247	3.30854e-14	3.10869e-13	21.4684
KCNH7	-1.75498	1.29751	-8.07339	3.50732e-14	3.28806e-13	21.4109
LY6H	1.84783	1.97891	8.06865	3.61557e-14	3.38575e-13	21.381
GPM6B	-1.2359	2.69054	-8.06541	3.69158e-14	3.45112e-13	21.3605
FGG	-1.56664	17.3802	-8.05952	3.83352e-14	3.58181e-13	21.3234
PKP3	-2.35503	2.18139	-8.05868	3.8544e-14	3.59729e-13	21.318
EPHA3	-2.18373	5.7358	-8.05804	3.87025e-14	3.61007e-13	21.314
CENPJ	1.01536	6.2959	8.05648	3.90915e-14	3.64432e-13	21.3041
OSBPL3	1.36594	6.64893	8.05255	4.00868e-14	3.73086e-13	21.2794
NCRNA00176	2.60816	4.27784	8.05234	4.01425e-14	3.73397e-13	21.278
SHBG	-2.86235	8.94774	-8.05191	4.02518e-14	3.74205e-13	21.2753
VWF	1.63884	10.4708	8.05128	4.04162e-14	3.75315e-13	21.2713
NCF1	-1.6585	5.01722	-8.04933	4.09226e-14	3.79807e-13	21.2591
DMGDH	-1.30664	11.7049	-8.04768	4.13588e-14	3.83642e-13	21.2486
WNK2	-3.30273	4.19389	-8.04054	4.32946e-14	4.01153e-13	21.2036
EPB41L4B	-1.39225	10.7689	-8.03983	4.3491e-14	4.0275e-13	21.1991
PCK1	-2.51683	14.3341	-8.03944	4.36002e-14	4.03314e-13	21.1967
DUSP9	2.48615	6.12576	8.03725	4.42144e-14	4.08769e-13	21.1829
ASPN	-2.0241	7.82241	-8.03611	4.45381e-14	4.11534e-13	21.1757
NR4A2	-2.24544	7.21878	-8.03504	4.48459e-14	4.14149e-13	21.1689
ARL11	-1.17633	4.00301	-8.03473	4.4935e-14	4.14743e-13	21.167
EPS8L3	3.79606	5.12192	8.03148	4.58792e-14	4.2299e-13	21.1465
GSTP1	-1.35339	8.57806	-8.03055	4.61536e-14	4.25286e-13	21.1407
RGAG4	-1.87648	6.52559	-8.03019	4.62583e-14	4.26015e-13	21.1384
SYDE2	-1.51731	5.34022	-8.02604	4.75058e-14	4.37154e-13	21.1122
CNTN3	-3.30522	3.87394	-8.02599	4.75202e-14	4.37154e-13	21.1119
LDOC1	-1.68874	5.64735	-8.02577	4.75869e-14	4.37527e-13	21.1105
FABP4	2.35153	7.09563	8.0252	4.77614e-14	4.3889e-13	21.1069
FAM40B	1.72148	4.17676	8.02303	4.84276e-14	4.44522e-13	21.0933
RPL32P3	1.09629	6.12103	8.02181	4.88063e-14	4.47753e-13	21.0856
C9orf167	-1.16992	6.75169	-8.02169	4.88455e-14	4.47866e-13	21.0849
C8orf45	1.10737	5.09016	8.0174	5.02032e-14	4.59811e-13	21.0579
TTYH1	-1.97556	2.55814	-8.01494	5.10001e-14	4.66854e-13	21.0424
MCAM	1.01121	9.69555	8.01215	5.19174e-14	4.74991e-13	21.0248
AMIGO2	-1.69147	6.13695	-8.00915	5.29229e-14	4.8366e-13	21.0059
SLC16A4	-2.49487	5.95454	-8.00744	5.35041e-14	4.87903e-13	20.9952
LDLR	-1.19563	11.5385	-8.00084	5.58087e-14	5.0781e-13	20.9537
GYS2	-2.2347	10.5374	-7.99777	5.69107e-14	5.17556e-13	20.9344
CLEC7A	-1.6499	5.26018	-7.99642	5.74037e-14	5.21575e-13	20.9259
MOGAT2	-2.74098	6.90797	-7.99639	5.74151e-14	5.21575e-13	20.9257
LDHD	-1.09219	11.5182	-7.99204	5.90338e-14	5.35697e-13	20.8984
AVPR1A	-3.67723	5.44222	-7.99163	5.91877e-14	5.36342e-13	20.8958
C17orf55	1.59592	6.43996	7.99159	5.92012e-14	5.36342e-13	20.8956
CITED2	-1.19609	9.86509	-7.98169	6.3062e-14	5.70084e-13	20.8334
HSD17B13	-4.47399	10.5536	-7.98064	6.34871e-14	5.73616e-13	20.8268
PTPRC	-1.70175	7.79691	-7.97866	6.42941e-14	5.79966e-13	20.8144
C21orf82	-1.23829	1.91765	-7.97749	6.47732e-14	5.83972e-13	20.8071
KCNE1	-2.02812	2.4509	-7.97371	6.63567e-14	5.97604e-13	20.7833
POU2AF1	-2.03758	4.05887	-7.97346	6.64589e-14	5.98201e-13	20.7818
CNTFR	-3.72687	5.03796	-7.97319	6.65754e-14	5.98928e-13	20.78
C8orf79	-2.42068	4.56351	-7.97235	6.69329e-14	6.01819e-13	20.7748
FGD2	-1.32118	6.1401	-7.96945	6.81821e-14	6.12722e-13	20.7566
CDCP1	-1.89826	4.44644	-7.96747	6.90462e-14	6.19821e-13	20.7442
FUT3	-1.62733	3.15819	-7.96441	7.04081e-14	6.31706e-13	20.725
SIGLEC16	-1.43642	3.22521	-7.96005	7.23915e-14	6.48805e-13	20.6976
TBX15	-2.90734	7.96595	-7.95701	7.38059e-14	6.60772e-13	20.6786
PLGLB2	-2.25375	11.6045	-7.95524	7.46403e-14	6.67885e-13	20.6675
RELL2	1.35887	5.13217	7.9518	7.62918e-14	6.81932e-13	20.646
SLC18A2	-1.15808	1.72391	-7.94841	7.79576e-14	6.95705e-13	20.6247
AQP7	-1.32368	7.86388	-7.94079	8.1832e-14	7.29116e-13	20.577
B3GNTL1	1.16236	6.40666	7.94079	8.18325e-14	7.29116e-13	20.577
OSCAR	-1.21147	4.63053	-7.93615	8.42806e-14	7.4933e-13	20.548
PLCB2	-1.35872	6.96102	-7.93455	8.51408e-14	7.56174e-13	20.538
FAIM3	-1.48053	5.65705	-7.93228	8.6379e-14	7.66356e-13	20.5238
EPHB6	-2.08304	5.42834	-7.92951	8.79156e-14	7.79574e-13	20.5064
IRAK3	-1.37885	5.73923	-7.92939	8.79803e-14	7.79734e-13	20.5057
CFI	-1.32942	13.5054	-7.92832	8.85791e-14	7.84625e-13	20.499
GPSM2	1.09647	6.47231	7.92767	8.89501e-14	7.87493e-13	20.4949
FOXS1	1.77146	4.39603	7.92369	9.12266e-14	8.06792e-13	20.47
LAG3	-1.53524	5.72662	-7.92252	9.19046e-14	8.12359e-13	20.4627
MYCT1	-1.04897	7.36571	-7.91845	9.43128e-14	8.32764e-13	20.4373
ADH1A	-1.76922	14.0135	-7.91833	9.43863e-14	8.32973e-13	20.4365
PTPRO	-1.56102	3.62942	-7.91576	9.59411e-14	8.44909e-13	20.4205
KLF6	-1.25102	11.7122	-7.91498	9.64144e-14	8.4863e-13	20.4156
NIPAL1	-2.52989	4.697	-7.90745	1.01135e-13	8.89247e-13	20.3686
TRIM66	1.00012	7.54739	7.90629	1.0188e-13	8.95322e-13	20.3614
EYA2	-2.39946	3.28833	-7.90119	1.05231e-13	9.22825e-13	20.3295
MFSD2A	-3.8014	9.18394	-7.90089	1.05435e-13	9.24133e-13	20.3276
PIF1	1.67823	4.36429	7.89892	1.0676e-13	9.35258e-13	20.3153
OSM	-1.64178	3.20472	-7.89162	1.1182e-13	9.77019e-13	20.2698
SERPING1	-1.07508	16.3304	-7.88922	1.13532e-13	9.91429e-13	20.2548
GSPT2	-2.71105	6.54468	-7.88914	1.13588e-13	9.91429e-13	20.2543
CLEC2B	-1.19155	6.65023	-7.88636	1.15609e-13	1.0075e-12	20.237
SCP2	-1.11999	13.8118	-7.88612	1.15785e-13	1.0085e-12	20.2355
TYROBP	-1.20566	9.08086	-7.8852	1.1646e-13	1.01386e-12	20.2297
CELF6	1.8773	5.86364	7.88443	1.17026e-13	1.01825e-12	20.225
ENAH	1.04128	10.1314	7.88348	1.17733e-13	1.02333e-12	20.219
FAM57B	1.58546	1.42907	7.87928	1.2091e-13	1.04986e-12	20.1928
NETO2	1.4046	4.95476	7.8772	1.22516e-13	1.0627e-12	20.1799
ZNF815	1.05106	4.41443	7.87513	1.24132e-13	1.07559e-12	20.167
LOC100125556	1.11217	5.55013	7.86759	1.30198e-13	1.12699e-12	20.12
RCSD1	-1.15779	6.90843	-7.86669	1.30937e-13	1.13222e-12	20.1145
CLDN15	1.69563	9.68349	7.86533	1.3207e-13	1.14142e-12	20.106
WEE1	-1.07909	9.68667	-7.85807	1.38276e-13	1.19259e-12	20.0608
APBB3	1.00832	8.85604	7.85687	1.39336e-13	1.20048e-12	20.0533
SYK	-1.28468	6.72267	-7.85513	1.40873e-13	1.21311e-12	20.0425
ATAD2	1.31584	9.61965	7.85472	1.41236e-13	1.2156e-12	20.04
C2orf88	-1.60513	5.5938	-7.84482	1.50363e-13	1.2935e-12	19.9784
GINS3	1.01939	6.05848	7.84363	1.51496e-13	1.30257e-12	19.971
CP	-1.77415	15.1122	-7.84316	1.51946e-13	1.30576e-12	19.9681
ALG1L	2.84968	5.85121	7.84271	1.52375e-13	1.30878e-12	19.9653
MRC2	-1.85495	7.34286	-7.83973	1.55271e-13	1.33297e-12	19.9468
FRMD6	-1.40676	7.66979	-7.83646	1.58509e-13	1.35937e-12	19.9265
CD97	-1.27663	9.04275	-7.83069	1.64393e-13	1.40694e-12	19.8906
PCDHAC2	-2.82835	2.99483	-7.82936	1.65781e-13	1.41809e-12	19.8823
RAB11FIP4	1.44651	9.25348	7.825	1.704e-13	1.45537e-12	19.8553
MEP1B	-2.61633	2.46136	-7.81982	1.76059e-13	1.5014e-12	19.8232
SLC41A2	-1.45304	9.84073	-7.81794	1.78165e-13	1.51781e-12	19.8115
MAFG	1.03633	8.57432	7.81672	1.79543e-13	1.52877e-12	19.8039
STEAP3	-1.91779	11.6933	-7.81333	1.83413e-13	1.56013e-12	19.7829
ITGAD	-2.00862	3.50633	-7.81017	1.87104e-13	1.58991e-12	19.7633
SMYD3	1.19875	7.57848	7.80655	1.91418e-13	1.62491e-12	19.7409
MAMDC2	-1.65732	3.10921	-7.80422	1.94257e-13	1.64651e-12	19.7264
KLRK1	-1.62179	4.96357	-7.8036	1.95011e-13	1.65093e-12	19.7226
KIAA0040	-1.24177	8.82909	-7.8003	1.9911e-13	1.68167e-12	19.7021
CD83	-1.16206	6.94224	-7.79985	1.9967e-13	1.68554e-12	19.6994
C5orf54	1.06817	5.84485	7.79932	2.0034e-13	1.68981e-12	19.6961
GDF6	-1.88474	2.48526	-7.79707	2.03207e-13	1.71194e-12	19.6821
FCGR3B	-2.2539	3.99762	-7.79676	2.03605e-13	1.71443e-12	19.6802
KRTCAP3	-3.22869	4.75177	-7.79395	2.07237e-13	1.74413e-12	19.6628
GLOD5	-1.71686	5.40962	-7.79179	2.10065e-13	1.76704e-12	19.6495
LHX4	1.53653	1.81713	7.79153	2.10408e-13	1.76904e-12	19.6479
KMO	-2.23388	9.57186	-7.78818	2.14899e-13	1.80498e-12	19.6271
SMAD6	-1.32469	6.71117	-7.78154	2.24059e-13	1.87531e-12	19.586
GATS	1.15953	6.54792	7.77963	2.26772e-13	1.89708e-12	19.5742
BTK	-1.33503	5.36277	-7.77697	2.30595e-13	1.92616e-12	19.5578
PNPLA7	-1.45187	8.1766	-7.77492	2.3359e-13	1.9502e-12	19.5451
TP53I3	1.61404	8.96028	7.77051	2.40159e-13	2.00405e-12	19.5178
PHGDH	-2.37011	10.469	-7.76899	2.42463e-13	2.02226e-12	19.5084
HRCT1	2.32078	6.3884	7.76774	2.4437e-13	2.03715e-12	19.5007
SLC38A4	-1.35341	13.1963	-7.7612	2.5461e-13	2.11934e-12	19.4603
CX3CR1	-1.32638	4.87688	-7.75853	2.58923e-13	2.15417e-12	19.4438
TYMS	1.39776	8.41284	7.75698	2.61454e-13	2.17414e-12	19.4342
GBP1	-1.14194	10.346	-7.75409	2.66245e-13	2.21288e-12	19.4164
IL10RA	-1.33236	8.07911	-7.75122	2.71084e-13	2.24974e-12	19.3987
LTBP1	-1.61294	8.5761	-7.74627	2.79628e-13	2.31605e-12	19.3681
TCEAL2	-1.31115	1.50784	-7.74538	2.81196e-13	2.32672e-12	19.3626
RAB38	-1.41598	3.14066	-7.74441	2.82916e-13	2.33864e-12	19.3566
RBM24	2.08247	6.11725	7.73395	3.02092e-13	2.49345e-12	19.2922
ASAM	-1.36741	1.38332	-7.73318	3.03561e-13	2.50434e-12	19.2874
CRYGS	1.30118	4.09507	7.73226	3.05311e-13	2.51754e-12	19.2817
CHST7	-1.598	7.07397	-7.73059	3.08514e-13	2.54144e-12	19.2715
GCDH	-1.02933	11.1521	-7.72925	3.1112e-13	2.56164e-12	19.2632
AMDHD1	-1.30232	11.104	-7.72608	3.17367e-13	2.61179e-12	19.2436
PAQR4	1.39185	7.52588	7.72591	3.177e-13	2.61324e-12	19.2426
SIX1	2.39142	2.29276	7.7246	3.20311e-13	2.63343e-12	19.2346
ANXA10	-2.29489	8.68297	-7.72086	3.27911e-13	2.69326e-12	19.2115
STOM	-1.12275	12.9853	-7.71634	3.37328e-13	2.76516e-12	19.1837
HBA1	-3.41106	6.40524	-7.71138	3.47951e-13	2.84805e-12	19.1532
FAM167B	-1.09118	7.11428	-7.7105	3.49869e-13	2.86209e-12	19.1478
FILIP1L	-1.36362	8.11765	-7.70885	3.53513e-13	2.88933e-12	19.1376
EBI3	-1.48109	5.21582	-7.70739	3.56744e-13	2.91431e-12	19.1286
PPP1R16A	1.02061	11.177	7.70321	3.66203e-13	2.99012e-12	19.1029
CD53	-1.30374	7.91824	-7.70291	3.66884e-13	2.99422e-12	19.1011
SLC22A1	-3.56151	11.8487	-7.70139	3.70392e-13	3.02137e-12	19.0917
C11orf63	-1.17479	2.89903	-7.70086	3.71631e-13	3.03e-12	19.0884
RNF180	-1.83278	5.9373	-7.69847	3.77227e-13	3.06963e-12	19.0737
HAR1A	-1.89743	2.06413	-7.6893	3.99465e-13	3.24585e-12	19.0174
LRRC16B	-1.74354	4.28346	-7.68528	4.09621e-13	3.32514e-12	18.9927
HIST2H3C	1.39394	1.54632	7.6837	4.1368e-13	3.35486e-12	18.983
TPK1	-1.21996	5.94957	-7.68179	4.18656e-13	3.39188e-12	18.9713
RCL1	-1.14257	10.6928	-7.67938	4.24991e-13	3.43655e-12	18.9565
ALOX5AP	-1.64947	5.28952	-7.67649	4.32725e-13	3.49739e-12	18.9388
FOXP2	-2.59222	3.05655	-7.67617	4.33605e-13	3.50281e-12	18.9368
SLAMF7	-1.58888	6.10763	-7.6748	4.37329e-13	3.53118e-12	18.9284
PDE4B	-1.62062	7.05499	-7.67383	4.39968e-13	3.55078e-12	18.9225
IGFBP6	-1.4138	5.57282	-7.67316	4.41824e-13	3.56403e-12	18.9183
LTBP4	-1.7986	9.25355	-7.67306	4.42088e-13	3.56415e-12	18.9177
UCP2	-1.11726	8.84201	-7.67239	4.43946e-13	3.57424e-12	18.9136
PVT1	1.97754	4.50237	7.66957	4.51841e-13	3.63605e-12	18.8963
GBA3	-2.76694	9.39712	-7.66802	4.5622e-13	3.66777e-12	18.8868
C15orf34	1.29693	3.14138	7.66659	4.60317e-13	3.69892e-12	18.878
AOAH	-1.70194	5.71989	-7.66251	4.72179e-13	3.79241e-12	18.853
ACACB	-1.16704	11.3366	-7.66223	4.73003e-13	3.79721e-12	18.8513
EPHB3	-1.92135	3.7483	-7.66125	4.75897e-13	3.81677e-12	18.8453
B3GALT2	-1.57789	2.66559	-7.66053	4.78042e-13	3.83214e-12	18.8409
HIVEP1	-1.03138	8.82186	-7.65251	5.02517e-13	4.02641e-12	18.7918
MAN1A1	-1.41058	11.1608	-7.65188	5.04515e-13	4.04047e-12	18.7879
SLC19A3	-2.04808	8.39084	-7.65053	5.0876e-13	4.07057e-12	18.7797
ANKRD43	1.57605	7.75956	7.64916	5.13137e-13	4.10362e-12	18.7712
C3orf54	1.09883	4.6525	7.64637	5.22133e-13	4.17356e-12	18.7541
MFAP3L	-2.21989	9.07773	-7.64578	5.24034e-13	4.18476e-12	18.7506
PTGDR	-1.3616	2.97859	-7.64537	5.25378e-13	4.19348e-12	18.7481
FZD8	-1.53868	6.15889	-7.6438	5.30557e-13	4.22876e-12	18.7384
MBOAT2	-1.37946	3.62083	-7.6427	5.34199e-13	4.25576e-12	18.7317
ITGB2	-1.18481	9.32961	-7.63521	5.59677e-13	4.45237e-12	18.6859
DNAJC6	1.87031	5.51221	7.63304	5.67279e-13	4.51069e-12	18.6726
ARHGAP39	1.07684	5.94622	7.63062	5.75888e-13	4.57697e-12	18.6578
APOL1	-1.09881	12.4433	-7.62752	5.87093e-13	4.6638e-12	18.6389
PEMT	-1.13577	10.7287	-7.625	5.96394e-13	4.73544e-12	18.6234
PFN2	-1.83852	7.34643	-7.62478	5.9719e-13	4.73951e-12	18.6221
KCNJ15	-1.988	4.55307	-7.61778	6.23731e-13	4.93841e-12	18.5794
FYB	-1.49214	6.77346	-7.61584	6.31296e-13	4.99357e-12	18.5675
ZIC5	2.82795	2.43011	7.61557	6.32366e-13	4.99967e-12	18.5659
PRDM12	1.32022	2.12638	7.60848	6.60844e-13	5.20758e-12	18.5226
PCLO	-2.4201	2.22364	-7.60518	6.74537e-13	5.31047e-12	18.5024
PCDH7	-2.08217	3.49502	-7.60442	6.77726e-13	5.33306e-12	18.4978
ZNF462	-1.51004	4.09993	-7.60383	6.80195e-13	5.34997e-12	18.4942
CD79A	-2.26314	3.88339	-7.6028	6.84578e-13	5.38191e-12	18.4879
SLC3A1	-3.71693	5.94199	-7.60213	6.87411e-13	5.40164e-12	18.4838
CD80	-1.3609	2.58227	-7.59439	7.21225e-13	5.65937e-12	18.4366
C12orf34	1.32692	7.84279	7.59375	7.24095e-13	5.67921e-12	18.4327
ALDH1B1	-1.20175	12.0639	-7.58504	7.64275e-13	5.98593e-12	18.3796
SHMT1	-1.18532	13.0448	-7.58425	7.68029e-13	6.01251e-12	18.3748
MLF1	-1.81635	3.61549	-7.58226	7.7759e-13	6.0845e-12	18.3627
FGB	-1.8886	17.5016	-7.58026	7.8726e-13	6.15552e-12	18.3505
FAM151A	-3.73386	5.49568	-7.58023	7.87402e-13	6.15552e-12	18.3503
MFSD6L	-1.24928	1.03917	-7.57847	7.96051e-13	6.22022e-12	18.3396
BCL2A1	-1.63044	4.35383	-7.57545	8.11107e-13	6.33194e-12	18.3212
TREM1	-1.76862	2.41382	-7.57487	8.14022e-13	6.35173e-12	18.3177
SCML2	1.12752	5.88694	7.56928	8.42694e-13	6.56014e-12	18.2837
TDO2	-2.90573	11.8655	-7.56831	8.4777e-13	6.59417e-12	18.2777
ST3GAL6	-1.18108	9.35606	-7.56829	8.47855e-13	6.59417e-12	18.2777
NCKAP5	-1.87721	5.49701	-7.56609	8.59486e-13	6.6722e-12	18.2643
AIF1	-1.21834	8.15221	-7.56566	8.61784e-13	6.68693e-12	18.2616
SERPINB8	-1.82149	7.71248	-7.56531	8.63641e-13	6.69823e-12	18.2595
RARB	-1.47604	5.63179	-7.56289	8.76696e-13	6.79633e-12	18.2448
WIPF1	-1.06726	8.29231	-7.55446	9.23617e-13	7.14358e-12	18.1935
EMR2	-1.27422	5.14844	-7.55099	9.4366e-13	7.29513e-12	18.1724
PTN	-2.03421	4.84444	-7.55043	9.46889e-13	7.31671e-12	18.1691
HSF2BP	1.40513	2.82767	7.54835	9.59141e-13	7.40796e-12	18.1565
SOX6	-2.25061	6.99181	-7.54634	9.71143e-13	7.49719e-12	18.1442
CLEC4E	-1.76726	3.32322	-7.54418	9.84219e-13	7.59462e-12	18.1311
TTC39B	-1.49063	5.65868	-7.54346	9.88613e-13	7.62149e-12	18.1267
IDO2	-2.86617	4.22624	-7.54336	9.89222e-13	7.62266e-12	18.1261
MAMSTR	1.34549	3.49195	7.5371	1.02819e-12	7.90832e-12	18.0881
IL6	-2.13343	2.62066	-7.53647	1.03224e-12	7.93586e-12	18.0843
LOC100129726	1.41665	2.28721	7.53237	1.05868e-12	8.1354e-12	18.0594
RHBDL1	1.49824	5.05427	7.53095	1.06797e-12	8.20303e-12	18.0508
GP6	-1.23047	1.38143	-7.53029	1.07234e-12	8.23277e-12	18.0468
GPRIN1	1.80971	5.33519	7.52646	1.09804e-12	8.42231e-12	18.0236
NT5DC2	1.54875	7.71065	7.52611	1.10039e-12	8.43652e-12	18.0215
NCOA7	-1.2527	9.63002	-7.52334	1.11938e-12	8.57817e-12	18.0046
JAG2	1.27254	7.22538	7.52269	1.12387e-12	8.60861e-12	18.0007
CHEK1	1.06275	6.42586	7.51554	1.1745e-12	8.97451e-12	17.9574
PRR18	-1.60028	6.04475	-7.51549	1.17486e-12	8.97451e-12	17.9571
ART5	-1.69198	1.41363	-7.51379	1.18728e-12	9.0611e-12	17.9468
RASSF2	-1.12966	7.13747	-7.50847	1.22683e-12	9.35434e-12	17.9146
SH2D1A	-1.57022	4.21177	-7.5079	1.23114e-12	9.38298e-12	17.9111
CMKLR1	-1.1651	7.08482	-7.50654	1.24149e-12	9.45751e-12	17.9029
SELPLG	-1.19833	7.37496	-7.50456	1.25676e-12	9.56945e-12	17.8909
HOXD1	1.70885	1.63528	7.50437	1.25821e-12	9.57615e-12	17.8898
IFI27L1	1.06019	7.36321	7.50409	1.26041e-12	9.58851e-12	17.8881
ADM	-1.33987	8.62434	-7.50332	1.2664e-12	9.62934e-12	17.8834
PKHD1	-2.70535	5.65395	-7.49696	1.31694e-12	9.98675e-12	17.845
PMAIP1	-1.46454	3.19393	-7.49205	1.35737e-12	1.02794e-11	17.8152
PXDN	-1.11535	8.85337	-7.48924	1.38105e-12	1.04398e-11	17.7983
FLJ36031	-1.51661	8.86693	-7.48868	1.38583e-12	1.04671e-11	17.7949
DBNDD1	1.78088	9.17423	7.4867	1.40283e-12	1.05804e-11	17.7829
CLTCL1	1.19112	7.9611	7.48223	1.44195e-12	1.08608e-11	17.7559
WISP2	-2.7211	3.53038	-7.47677	1.49114e-12	1.1206e-11	17.7229
ETS1	-1.01366	9.89688	-7.47521	1.50549e-12	1.13087e-11	17.7135
TNFAIP8L2	-1.21195	5.66719	-7.47111	1.54391e-12	1.1587e-11	17.6887
PSAT1	-1.64328	11.0979	-7.47039	1.55079e-12	1.16333e-11	17.6844
CNKSR1	-2.60376	3.27946	-7.46255	1.6273e-12	1.21854e-11	17.6371
ODZ4	-1.57886	2.28205	-7.46215	1.63127e-12	1.22097e-11	17.6347
HS3ST3B1	-2.01015	5.75505	-7.46178	1.63501e-12	1.22267e-11	17.6324
LOC100270804	1.2908	3.06331	7.45822	1.67113e-12	1.24856e-11	17.611
THEM5	1.35375	2.10403	7.45419	1.71302e-12	1.27872e-11	17.5866
UROC1	-3.71764	9.36546	-7.45313	1.72416e-12	1.28646e-11	17.5803
GEM	-1.91722	6.59712	-7.44761	1.78352e-12	1.32897e-11	17.547
CCL4L2	-1.78037	5.5104	-7.44616	1.79947e-12	1.34025e-11	17.5383
SUCNR1	-1.89542	3.82479	-7.44564	1.80518e-12	1.34391e-11	17.5352
COL4A2	1.07726	11.6577	7.44541	1.80771e-12	1.3452e-11	17.5338
CKAP2	1.06198	7.6388	7.44408	1.82257e-12	1.35546e-11	17.5257
P2RY1	-1.50405	3.07389	-7.44372	1.82653e-12	1.35678e-11	17.5236
CD14	-1.41285	13.5256	-7.44192	1.84682e-12	1.37064e-11	17.5128
FOLH1B	-3.06119	5.84962	-7.44099	1.85737e-12	1.37785e-11	17.5072
TMEM150B	2.38037	5.99277	7.44089	1.85857e-12	1.37813e-11	17.5065
NCRNA00152	1.63109	7.20958	7.43542	1.92191e-12	1.42384e-11	17.4736
NRG1	-3.35393	4.99371	-7.43531	1.92326e-12	1.4242e-11	17.4729
GAPT	-1.40245	2.58173	-7.43211	1.96125e-12	1.4504e-11	17.4537
C4orf12	-1.30965	2.28144	-7.43167	1.96663e-12	1.45374e-11	17.451
SIGLEC8	-1.78242	3.1454	-7.43136	1.97036e-12	1.45586e-11	17.4492
PROZ	-1.886	9.08854	-7.42763	2.01587e-12	1.48816e-11	17.4267
ADH4	-2.84002	14.0039	-7.42741	2.01855e-12	1.48949e-11	17.4254
PDE4C	1.37334	4.36072	7.42326	2.07055e-12	1.52315e-11	17.4005
CCDC141	-1.80868	2.3666	-7.41979	2.11498e-12	1.55446e-11	17.3796
RNPC3	1.05286	6.39582	7.41722	2.14842e-12	1.57765e-11	17.3642
CEP152	1.18886	4.98158	7.41636	2.15983e-12	1.58533e-11	17.359
BCAN	2.53311	3.43787	7.41499	2.17805e-12	1.5973e-11	17.3507
HPSE	-1.52906	3.49942	-7.41262	2.20982e-12	1.61988e-11	17.3365
NHLRC2	-1.03346	6.3482	-7.41063	2.23683e-12	1.63897e-11	17.3246
PCDHAC1	-2.01953	1.55021	-7.40978	2.24844e-12	1.64675e-11	17.3195
SYN1	-1.92428	3.84179	-7.40812	2.27143e-12	1.66213e-11	17.3095
AGPAT2	-1.28617	11.5968	-7.40771	2.27713e-12	1.66557e-11	17.307
LOC148709	2.04807	5.2305	7.40549	2.30831e-12	1.6869e-11	17.2937
DNAH2	-1.32426	2.39068	-7.4014	2.36666e-12	1.72803e-11	17.2692
C20orf165	1.17253	3.56001	7.4011	2.37103e-12	1.72971e-11	17.2674
TNN	-1.80724	4.43542	-7.39774	2.42015e-12	1.76247e-11	17.2472
DNAJC12	-2.09144	8.30159	-7.39683	2.43364e-12	1.77152e-11	17.2418
CELF2	-1.19995	6.48443	-7.39652	2.43828e-12	1.77413e-11	17.2399
MAGEA1	4.08287	3.50919	7.39411	2.47453e-12	1.79893e-11	17.2254
COL8A2	-1.81297	4.21937	-7.39106	2.52103e-12	1.83194e-11	17.2071
DNA2	1.14976	5.65513	7.38955	2.54428e-12	1.84723e-11	17.1981
SLC5A3	-1.25302	8.18507	-7.38758	2.5752e-12	1.86848e-11	17.1862
C16orf79	1.33522	4.0058	7.38754	2.57579e-12	1.86848e-11	17.186
NCRNA00201	1.01988	8.83667	7.3865	2.59218e-12	1.87874e-11	17.1798
ZBTB12	1.18669	5.30479	7.38619	2.59714e-12	1.88152e-11	17.1779
PNMAL1	-2.15315	2.5339	-7.38611	2.59841e-12	1.88162e-11	17.1774
ATF5	-2.3138	13.2142	-7.38506	2.61499e-12	1.89118e-11	17.1712
ITIH5	-1.80897	5.56549	-7.3849	2.61753e-12	1.89219e-11	17.1702
LOC100130557	1.07061	4.55975	7.3798	2.70036e-12	1.95122e-11	17.1396
PSRC1	1.42981	5.91864	7.37829	2.72523e-12	1.96834e-11	17.1306
CD274	-1.3754	3.26258	-7.37002	2.86635e-12	2.06491e-11	17.0811
SLC2A3	-1.42435	7.85273	-7.36546	2.947e-12	2.11844e-11	17.0538
HAO1	-1.18741	12.7399	-7.3624	3.00245e-12	2.15737e-11	17.0355
CPLX2	4.79909	4.74037	7.36223	3.00556e-12	2.15775e-11	17.0345
VAV1	-1.42275	5.81786	-7.35934	3.05894e-12	2.19419e-11	17.0172
SLCO1B3	-4.78882	8.05954	-7.35776	3.08851e-12	2.21445e-11	17.0078
KLHL31	1.32836	4.32107	7.3558	3.12556e-12	2.23717e-11	16.9961
SORL1	-1.22896	11.5442	-7.35462	3.14817e-12	2.25143e-11	16.989
ERRFI1	-1.40465	13.025	-7.3544	3.15236e-12	2.25346e-11	16.9877
FAM149A	-1.35254	8.80298	-7.35326	3.17436e-12	2.26821e-11	16.9808
ADRA1B	-1.80542	6.95962	-7.35093	3.21972e-12	2.29866e-11	16.9669
SPINK5	2.28328	2.90831	7.3507	3.22426e-12	2.30092e-11	16.9655
IL18RAP	-1.36233	3.88359	-7.348	3.27771e-12	2.33806e-11	16.9494
FAM99A	-3.27444	6.92998	-7.34521	3.33373e-12	2.37701e-11	16.9327
SGCD	-2.37189	4.59838	-7.34404	3.35757e-12	2.39298e-11	16.9257
CLSPN	1.86047	3.24993	7.34377	3.36312e-12	2.39592e-11	16.9241
ZPLD1	-1.9413	1.46633	-7.34266	3.38574e-12	2.40998e-11	16.9175
DMD	-1.16206	10.0493	-7.34185	3.40257e-12	2.4199e-11	16.9127
DTNA	2.0281	7.87193	7.33351	3.57944e-12	2.54243e-11	16.8629
CXCL2	-2.2685	9.40633	-7.33113	3.63162e-12	2.5784e-11	16.8487
BNIPL	1.3088	2.81015	7.32604	3.74582e-12	2.65836e-11	16.8183
VNN1	-3.31753	10.4701	-7.32529	3.76282e-12	2.66929e-11	16.8139
HIST1H4H	1.963	4.98166	7.32154	3.84953e-12	2.72963e-11	16.7915
DACT3	-1.67472	4.77116	-7.31988	3.88846e-12	2.75607e-11	16.7816
TLR1	-1.29898	6.2926	-7.31832	3.92556e-12	2.77883e-11	16.7723
ALDH1A3	-2.3643	5.50883	-7.3172	3.95215e-12	2.79528e-11	16.7657
AGXT2	-1.94681	10.1774	-7.31587	3.98427e-12	2.81443e-11	16.7577
SEMA3G	1.28619	7.58435	7.31536	3.99655e-12	2.82191e-11	16.7547
NKG7	-1.35327	6.77412	-7.31416	4.02579e-12	2.83895e-11	16.7476
DNASE1	1.02627	4.10353	7.31387	4.0329e-12	2.84277e-11	16.7458
RGS4	-2.08129	4.77941	-7.3126	4.06426e-12	2.86366e-11	16.7382
MAPK8IP2	2.36292	5.92559	7.30869	4.1617e-12	2.92862e-11	16.715
RASSF5	-1.15171	8.34603	-7.3068	4.20967e-12	2.96113e-11	16.7037
C6orf97	2.16064	6.63537	7.30446	4.26985e-12	2.99967e-11	16.6898
PMFBP1	1.94652	2.47689	7.30267	4.31644e-12	3.0291e-11	16.6791
CD82	-1.04029	9.69707	-7.30264	4.31719e-12	3.0291e-11	16.679
G6PD	1.1935	8.35832	7.30245	4.32229e-12	3.03141e-11	16.6778
RGS1	-2.03796	7.32075	-7.3016	4.3445e-12	3.04443e-11	16.6728
EFS	-1.56482	3.92067	-7.29942	4.40221e-12	3.08358e-11	16.6598
ADH6	-1.26966	12.9745	-7.29849	4.42716e-12	3.09845e-11	16.6543
DAPP1	-1.35817	4.03452	-7.29471	4.52973e-12	3.16759e-11	16.6318
TMC7	1.48522	4.50871	7.29241	4.5932e-12	3.2066e-11	16.6181
BLM	1.75098	4.6813	7.29167	4.61407e-12	3.21848e-11	16.6137
DSEL	-1.98075	6.9326	-7.28867	4.69865e-12	3.27202e-11	16.5958
COL14A1	-2.32125	7.90675	-7.28744	4.73377e-12	3.2951e-11	16.5885
NCAM2	-2.52289	2.70802	-7.28631	4.76606e-12	3.31619e-11	16.5819
ATP11C	-1.29035	9.58676	-7.28619	4.76973e-12	3.31737e-11	16.5811
DNM1P35	1.4182	3.68612	7.28484	4.80874e-12	3.3431e-11	16.5731
TMEM125	-2.04764	2.97392	-7.28225	4.88462e-12	3.39303e-11	16.5577
EPN3	-1.32891	1.26401	-7.27846	4.99791e-12	3.46596e-11	16.5352
HULC	1.73105	12.0106	7.27682	5.04788e-12	3.49917e-11	16.5255
RASA3	-1.23692	6.99758	-7.27546	5.08968e-12	3.52668e-11	16.5174
RAB27A	-1.10105	8.94328	-7.27403	5.13392e-12	3.55586e-11	16.5089
NPBWR1	-2.04444	1.71955	-7.27249	5.18192e-12	3.58762e-11	16.4997
RGMA	1.3885	3.79753	7.27151	5.21262e-12	3.60588e-11	16.4939
SATB1	-1.62676	7.66254	-7.27122	5.2219e-12	3.60931e-11	16.4922
NCRNA00181	-1.1081	7.94054	-7.27108	5.22625e-12	3.61082e-11	16.4914
C8ORFK29	1.32544	2.21961	7.26951	5.27598e-12	3.64225e-11	16.4821
CASR	-2.38791	2.4109	-7.26893	5.29467e-12	3.65356e-11	16.4786
C17orf53	1.37567	5.2124	7.26488	5.42596e-12	3.73798e-11	16.4546
KRTAP5-6	1.43018	2.24337	7.26379	5.46181e-12	3.76113e-11	16.4481
CDA	-2.10486	8.4205	-7.25824	5.64796e-12	3.87813e-11	16.4152
P2RY10	-1.51455	2.56838	-7.25743	5.67571e-12	3.89558e-11	16.4104
ALAS2	-1.51991	1.38829	-7.25099	5.90047e-12	4.0432e-11	16.3723
BCHE	-2.67203	9.69941	-7.25059	5.91503e-12	4.05152e-11	16.3699
EFNA3	1.42697	5.64726	7.24558	6.09657e-12	4.17244e-11	16.3402
AKR1D1	-2.66114	10.5528	-7.24132	6.25533e-12	4.27759e-11	16.315
RALYL	-1.59216	1.15919	-7.23549	6.47912e-12	4.42519e-11	16.2805
GZMM	-1.47539	4.44486	-7.23066	6.67026e-12	4.55388e-11	16.2519
UGT2B7	-2.1596	12.9922	-7.22652	6.83887e-12	4.65947e-11	16.2274
FANCB	1.2884	2.31116	7.22102	7.06944e-12	4.8009e-11	16.1949
CEACAM21	-1.41476	3.2366	-7.22005	7.11051e-12	4.82683e-11	16.1892
BMP6	-1.24756	5.55631	-7.21594	7.28888e-12	4.94188e-11	16.1649
ALX3	1.64213	3.40546	7.21426	7.36278e-12	4.98592e-11	16.155
C14orf64	-1.59682	1.59734	-7.21292	7.42239e-12	5.02425e-11	16.1471
DNAH17	1.04301	3.64236	7.21197	7.46507e-12	5.04905e-11	16.1415
MAG	-1.76042	1.16703	-7.21175	7.47513e-12	5.05381e-11	16.1402
GPR109A	-1.7975	3.54644	-7.20978	7.56407e-12	5.11187e-11	16.1285
SEMA4D	-1.1448	6.64084	-7.2081	7.641e-12	5.16177e-11	16.1186
RDH16	-2.21059	12.3307	-7.20522	7.77446e-12	5.24556e-11	16.1016
PGLYRP2	-2.29229	11.5756	-7.20476	7.79592e-12	5.25792e-11	16.0989
PDGFC	-1.16623	8.36875	-7.20314	7.87212e-12	5.2993e-11	16.0894
LOC541471	1.47115	7.17135	7.20232	7.9111e-12	5.32271e-11	16.0845
GLUD1	-1.00162	13.9115	-7.20019	8.01289e-12	5.38902e-11	16.072
SNHG3	1.17811	4.62956	7.19671	8.1824e-12	5.50081e-11	16.0514
KIAA1524	1.5023	4.67992	7.19384	8.32473e-12	5.58975e-11	16.0345
C19orf77	-3.95142	5.20707	-7.1908	8.47807e-12	5.68585e-11	16.0166
LOC144486	1.06901	2.16865	7.18884	8.57865e-12	5.751e-11	16.005
VANGL2	-1.54583	3.59039	-7.18866	8.58795e-12	5.75492e-11	16.004
HIST1H4I	1.09444	1.06231	7.18692	8.6778e-12	5.81047e-11	15.9938
FNIP2	-1.93797	8.649	-7.17963	9.0663e-12	6.06574e-11	15.9508
HSPB1	1.21622	13.1171	7.17702	9.20933e-12	6.15404e-11	15.9354
GABRE	2.08869	7.00655	7.17593	9.2699e-12	6.18639e-11	15.929
NAMPT	-1.43195	12.0797	-7.17592	9.27033e-12	6.18639e-11	15.929
FAM163A	-1.39566	1.62069	-7.17553	9.29219e-12	6.19702e-11	15.9267
LPHN2	-1.14182	9.95293	-7.17113	9.54044e-12	6.35497e-11	15.9008
MAPK10	-1.42582	3.6198	-7.16111	1.01311e-11	6.74033e-11	15.8419
FANCA	1.11375	7.79568	7.16048	1.01695e-11	6.76322e-11	15.8381
BIN2	-1.25785	6.23798	-7.15751	1.03518e-11	6.88171e-11	15.8207
TPX2	1.38047	8.35463	7.15601	1.04454e-11	6.93843e-11	15.8119
DOCK2	-1.52316	6.53143	-7.15255	1.06642e-11	7.07533e-11	15.7916
ATP8B4	-1.05684	5.89914	-7.15073	1.07809e-11	7.14706e-11	15.7809
SIRPB1	-1.28741	5.98999	-7.14918	1.08814e-11	7.20793e-11	15.7718
SPN	-1.24686	5.8926	-7.14765	1.09811e-11	7.26823e-11	15.7628
2017-03-01	-1.26585	4.03714	-7.14755	1.09879e-11	7.26983e-11	15.7622
LOC642852	1.07531	6.20215	7.1473	1.10045e-11	7.27796e-11	15.7607
ENC1	-1.28888	9.06455	-7.1443	1.12034e-11	7.40655e-11	15.7432
SIX2	1.44565	1.48453	7.14355	1.12541e-11	7.43718e-11	15.7387
LILRA4	-1.39952	2.10403	-7.1428	1.13048e-11	7.46771e-11	15.7343
TIGD3	1.65109	3.76723	7.14185	1.13693e-11	7.50734e-11	15.7287
HBEGF	-1.08508	7.16546	-7.13881	1.15776e-11	7.64184e-11	15.7109
TMEM82	-2.41968	8.48364	-7.13661	1.17308e-11	7.7338e-11	15.698
FXYD2	-3.79498	5.08829	-7.13578	1.17893e-11	7.7671e-11	15.6932
C1orf51	1.54391	6.98149	7.13468	1.18672e-11	7.81448e-11	15.6867
HEY1	1.01094	6.61916	7.13422	1.18999e-11	7.83292e-11	15.684
LOC387646	1.54691	3.3528	7.13403	1.19134e-11	7.83869e-11	15.6829
ID2B	-1.23033	3.80461	-7.1331	1.198e-11	7.87944e-11	15.6774
ADAP1	-1.69548	5.69484	-7.13262	1.20142e-11	7.89883e-11	15.6746
SULF2	-1.62175	9.51856	-7.127	1.24246e-11	8.15901e-11	15.6417
SIRPB2	-1.57267	3.59316	-7.126	1.24985e-11	8.20434e-11	15.6359
IGSF10	-1.92789	3.33613	-7.1226	1.2755e-11	8.35955e-11	15.6159
NCF1B	-1.42266	3.45478	-7.12066	1.29041e-11	8.45067e-11	15.6045
GLS2	-3.81865	9.63277	-7.12043	1.2922e-11	8.45905e-11	15.6032
HAAO	-1.0608	12.1772	-7.11543	1.33133e-11	8.70498e-11	15.5739
ARMCX2	-1.05482	5.52829	-7.11357	1.34621e-11	8.79193e-11	15.563
PLBD1	-1.6528	6.05169	-7.11317	1.34942e-11	8.80947e-11	15.5607
PRKG1	-1.47112	2.75742	-7.11277	1.35264e-11	8.82701e-11	15.5583
SAA4	-2.19126	12.5789	-7.11028	1.37285e-11	8.9519e-11	15.5438
NFATC1	-1.1971	6.62808	-7.10906	1.3829e-11	9.01397e-11	15.5366
ATOH8	-2.02505	8.55043	-7.10874	1.38553e-11	9.02757e-11	15.5348
ARSJ	-1.74691	5.07073	-7.10838	1.3885e-11	9.04338e-11	15.5327
MMP7	-3.15965	4.32562	-7.10342	1.43015e-11	9.28206e-11	15.5037
C1orf173	-1.48177	2.81953	-7.10269	1.43646e-11	9.31888e-11	15.4994
BHLHE22	-1.83088	3.03487	-7.10263	1.43693e-11	9.31888e-11	15.4991
GIPC2	-1.57395	7.99279	-7.10052	1.45515e-11	9.42602e-11	15.4867
P4HA2	1.15406	9.24684	7.0999	1.46049e-11	9.45281e-11	15.4831
FSTL4	2.45435	3.28666	7.09985	1.46098e-11	9.45281e-11	15.4828
IL4R	-1.06024	10.5671	-7.09715	1.48463e-11	9.60212e-11	15.467
SLC14A1	-1.48009	4.21787	-7.09667	1.48891e-11	9.62607e-11	15.4642
SRD5A1	-1.16997	10.0651	-7.0929	1.5227e-11	9.83691e-11	15.4422
NOL4	-2.26193	2.24646	-7.09109	1.53925e-11	9.93614e-11	15.4316
SULT1C4	-1.67254	3.55491	-7.08934	1.55535e-11	1.00362e-10	15.4214
CD84	-1.5144	4.31484	-7.08792	1.56855e-11	1.01174e-10	15.4131
MTHFD1L	1.25954	7.08976	7.08376	1.6079e-11	1.03673e-10	15.3888
TLE4	-1.03072	7.02206	-7.08285	1.61662e-11	1.04195e-10	15.3835
SLC24A4	-1.05608	1.67803	-7.08095	1.63501e-11	1.05217e-10	15.3724
GPD1	-1.8043	11.0672	-7.07561	1.68777e-11	1.08446e-10	15.3413
C16orf54	-1.34187	4.60544	-7.07486	1.6953e-11	1.08846e-10	15.3369
FOLR2	-1.31824	8.03561	-7.07353	1.70875e-11	1.09625e-10	15.3292
SLAMF6	-1.42248	4.98148	-7.07335	1.71056e-11	1.09662e-10	15.3281
IKZF3	-1.54695	2.24865	-7.07335	1.71064e-11	1.09662e-10	15.3281
LOXHD1	1.22983	1.32336	7.0732	1.71208e-11	1.09712e-10	15.3272
GALNTL1	-1.60279	5.20481	-7.07192	1.72521e-11	1.10469e-10	15.3198
FAT4	-1.55541	7.20787	-7.07057	1.73912e-11	1.11232e-10	15.3119
ARHGAP42	-1.03806	7.3649	-7.06944	1.7508e-11	1.11893e-10	15.3053
ACSM5	-1.84445	11.1894	-7.06824	1.76335e-11	1.12609e-10	15.2983
ARMCX3	-1.83873	8.26647	-7.06547	1.79265e-11	1.14218e-10	15.2821
TSHZ3	-1.07177	5.24077	-7.06506	1.79704e-11	1.14454e-10	15.2798
SH3YL1	-1.27135	7.34996	-7.06029	1.84864e-11	1.17516e-10	15.252
LAT2	-1.0368	6.55006	-7.05037	1.96083e-11	1.2427e-10	15.1942
PRSS8	-3.90363	6.64358	-7.04743	1.99525e-11	1.26404e-10	15.1772
IL12RB1	-1.25963	4.46865	-7.04686	2.00212e-11	1.26743e-10	15.1738
CYBRD1	-1.45002	8.80508	-7.04491	2.02534e-11	1.28164e-10	15.1625
SEMA4A	-1.26159	5.45156	-7.04358	2.04136e-11	1.2908e-10	15.1548
RAI2	-1.27784	6.10004	-7.02942	2.22011e-11	1.39959e-10	15.0725
MYO15B	1.19322	9.66182	7.02831	2.23479e-11	1.40831e-10	15.066
ZFP3	-1.53465	4.74166	-7.02109	2.33237e-11	1.46538e-10	15.0241
C16orf75	1.42622	6.31584	7.0189	2.36285e-11	1.48175e-10	15.0114
TIMP2	-1.17151	10.517	-7.015	2.41802e-11	1.51427e-10	14.9887
CD247	-1.17838	5.78439	-7.01412	2.43063e-11	1.52083e-10	14.9836
TNFSF13B	-1.43546	3.9305	-7.011	2.47594e-11	1.54802e-10	14.9655
ATAD5	1.26518	4.73009	7.00794	2.52105e-11	1.57445e-10	14.9478
DPYD	-1.24846	10.0424	-7.00115	2.62429e-11	1.63709e-10	14.9085
LUM	-3.16163	7.80032	-6.99816	2.67116e-11	1.66447e-10	14.8911
FLRT3	-1.76652	7.79855	-6.99015	2.80049e-11	1.74246e-10	14.8448
HLA-DPB2	-1.15315	1.15394	-6.98847	2.82838e-11	1.7585e-10	14.8351
C5orf39	1.07661	5.19572	6.98667	2.8585e-11	1.77525e-10	14.8247
SPP2	-1.86218	11.2334	-6.98507	2.88577e-11	1.79085e-10	14.8154
SSTR2	-1.95487	4.75146	-6.98462	2.89334e-11	1.79488e-10	14.8128
FAM162B	1.24582	3.58581	6.98348	2.91288e-11	1.80633e-10	14.8062
DEPDC1B	1.8282	4.92388	6.98152	2.9468e-11	1.82669e-10	14.7949
SPINT2	-2.08013	7.40524	-6.98056	2.96349e-11	1.83635e-10	14.7893
SLC27A2	-1.19109	12.3717	-6.979	2.9909e-11	1.85127e-10	14.7803
PCDHGB7	-1.8506	3.94652	-6.97772	3.01362e-11	1.86465e-10	14.7729
LY6G5B	1.1088	4.64066	6.96985	3.15671e-11	1.9503e-10	14.7274
BEST4	1.43881	2.13528	6.9602	3.34118e-11	2.06122e-10	14.6718
NEBL	-2.32156	5.13675	-6.95666	3.41158e-11	2.10232e-10	14.6513
PLD1	-1.46862	9.0586	-6.95484	3.4483e-11	2.12341e-10	14.6409
GNGT2	-1.04097	3.82639	-6.95484	3.44835e-11	2.12341e-10	14.6408
NACAD	-1.19484	2.61529	-6.94852	3.57899e-11	2.20061e-10	14.6044
CTNNA3	-1.97743	3.14326	-6.94519	3.6497e-11	2.23914e-10	14.5852
B4GALNT1	2.52027	4.80409	6.94427	3.66959e-11	2.25052e-10	14.5799
PDE8B	-1.51602	3.41949	-6.94261	3.70552e-11	2.27172e-10	14.5703
HCG27	1.0826	3.88564	6.9298	3.99507e-11	2.44475e-10	14.4966
CPAMD8	-1.19685	4.59729	-6.92155	4.1934e-11	2.56142e-10	14.4491
GFPT2	-1.98079	3.62747	-6.92146	4.1956e-11	2.56183e-10	14.4486
DLG2	-1.51871	4.62707	-6.91816	4.27767e-11	2.60623e-10	14.4296
ASPSCR1	1.02489	10.7187	6.91771	4.28881e-11	2.61206e-10	14.4271
FUT7	-1.22654	2.2084	-6.9176	4.29158e-11	2.6128e-10	14.4265
ALOX5	-1.56518	5.63331	-6.91604	4.33116e-11	2.63593e-10	14.4175
EZR	-1.02988	10.6113	-6.91503	4.35686e-11	2.64994e-10	14.4117
GCET2	-1.27164	2.52239	-6.91501	4.35735e-11	2.64994e-10	14.4116
RHEBL1	1.05214	3.18954	6.91363	4.39272e-11	2.66956e-10	14.4036
CADM2	-1.85257	1.67526	-6.91363	4.39281e-11	2.66956e-10	14.4036
PYHIN1	-1.44025	3.69484	-6.9094	4.50291e-11	2.7325e-10	14.3794
FCRL6	-1.34556	3.63542	-6.90443	4.63619e-11	2.80827e-10	14.3508
MUC5B	-3.16019	3.45513	-6.90277	4.68141e-11	2.83258e-10	14.3413
ABCC9	-1.57299	9.54158	-6.89856	4.79813e-11	2.90006e-10	14.3172
RNF175	-1.07103	1.4554	-6.89541	4.88763e-11	2.95202e-10	14.299
LYG1	1.1989	3.19752	6.89528	4.89133e-11	2.95318e-10	14.2983
TCN1	-1.52787	0.74457	-6.8931	4.95417e-11	2.98896e-10	14.2858
GPR180	-1.40325	7.57373	-6.89113	5.01162e-11	3.02144e-10	14.2745
C14orf53	-2.14725	2.41416	-6.88767	5.1141e-11	3.07545e-10	14.2547
FHOD3	-1.88663	3.81194	-6.88652	5.14857e-11	3.09364e-10	14.2481
CEP72	1.04702	6.24295	6.88242	5.27355e-11	3.16565e-10	14.2246
TIAM1	-1.52392	6.63802	-6.88149	5.30205e-11	3.18161e-10	14.2193
COL7A1	2.8876	5.62413	6.88134	5.30671e-11	3.18267e-10	14.2185
KCTD12	-1.0767	8.60841	-6.87851	5.39546e-11	3.23418e-10	14.2022
TMC8	-1.24135	6.94401	-6.87682	5.44888e-11	3.26503e-10	14.1926
CD33	-1.20033	5.15366	-6.87652	5.45841e-11	3.26957e-10	14.1908
ITGA4	-1.28179	6.22861	-6.87608	5.47242e-11	3.27573e-10	14.1883
ARHGAP30	-1.03286	7.60343	-6.87452	5.52265e-11	3.30331e-10	14.1794
CD1C	-1.73975	3.92697	-6.87256	5.58627e-11	3.33897e-10	14.1682
MAB21L2	-2.1093	4.22368	-6.87227	5.59556e-11	3.34213e-10	14.1665
TFEC	-1.26723	4.8246	-6.8678	5.74363e-11	3.42567e-10	14.1409
CDC25A	1.3551	5.37771	6.86594	5.80641e-11	3.46065e-10	14.1303
UNC119B	1.00742	8.13334	6.86015	6.00583e-11	3.57313e-10	14.0972
SPON1	-2.14196	4.67827	-6.85595	6.15485e-11	3.65788e-10	14.0732
RDH5	-1.40023	9.80945	-6.85445	6.20886e-11	3.68735e-10	14.0647
GJB2	-1.27313	9.59002	-6.85375	6.2342e-11	3.70109e-10	14.0607
ADH1B	-1.93883	15.8514	-6.85272	6.27186e-11	3.72212e-10	14.0548
C8orf31	-1.43149	1.83009	-6.84496	6.56195e-11	3.88876e-10	14.0105
RASL11A	-1.31512	6.95926	-6.84303	6.63617e-11	3.92995e-10	13.9995
SLC7A11	2.66033	4.8238	6.84293	6.63996e-11	3.9308e-10	13.9989
ASPDH	-1.41264	10.4644	-6.8365	6.89365e-11	4.07665e-10	13.9622
MYBPC1	1.43466	1.52156	6.83499	6.95413e-11	4.11096e-10	13.9536
PTPN22	-1.30235	3.88379	-6.83182	7.08362e-11	4.18159e-10	13.9356
CLIC2	-1.00223	6.95045	-6.82998	7.16e-11	4.22369e-10	13.925
ROBO1	2.01807	9.23408	6.82571	7.33993e-11	4.31916e-10	13.9007
TNIK	-1.86528	5.56742	-6.82524	7.36031e-11	4.32962e-10	13.898
GPR162	-1.60188	5.65751	-6.82356	7.43265e-11	4.3691e-10	13.8884
CRTAM	-1.26919	2.75629	-6.81875	7.64346e-11	4.48355e-10	13.8611
PCDH18	-1.38497	5.2114	-6.81526	7.79966e-11	4.57037e-10	13.8412
CHKB-CPT1B	1.02937	7.98325	6.8124	7.93044e-11	4.64049e-10	13.825
CCDC11	1.23342	2.62588	6.81231	7.93479e-11	4.64141e-10	13.8244
NR6A1	1.12038	3.35374	6.81024	8.03067e-11	4.69256e-10	13.8127
WDFY4	-1.42983	5.26166	-6.80532	8.26337e-11	4.82516e-10	13.7847
PLA2G16	-1.40832	10.3035	-6.79818	8.61275e-11	5.0239e-10	13.7441
ID4	-1.75104	5.28479	-6.79606	8.71957e-11	5.08444e-10	13.7321
IGSF6	-1.21498	6.01737	-6.79379	8.8349e-11	5.14989e-10	13.7192
TLR3	-1.41357	6.79099	-6.79252	8.90009e-11	5.18608e-10	13.712
PTPRB	-1.19105	8.83687	-6.79212	8.92079e-11	5.19633e-10	13.7097
PLCE1	1.34654	5.61394	6.78491	9.30181e-11	5.41449e-10	13.6688
NPAS3	-1.29863	2.05658	-6.78164	9.47944e-11	5.51213e-10	13.6503
ABLIM3	-1.17535	10.6927	-6.78086	9.52251e-11	5.53525e-10	13.6458
KCP	1.40696	2.59006	6.78049	9.54289e-11	5.54517e-10	13.6437
OMD	-1.82929	2.60465	-6.77983	9.57965e-11	5.56459e-10	13.64
CD81	-1.05774	13.8487	-6.77886	9.63328e-11	5.58964e-10	13.6345
LY86	-1.27882	5.72139	-6.77881	9.63616e-11	5.58964e-10	13.6342
LAMA2	-2.49988	6.51976	-6.77751	9.709e-11	5.62994e-10	13.6268
C14orf37	-1.58011	3.48357	-6.77708	9.73338e-11	5.64212e-10	13.6244
ANK2	-1.39448	5.08318	-6.77451	9.87886e-11	5.71257e-10	13.6098
DHDPSL	-2.10419	9.23328	-6.76987	1.01477e-10	5.86195e-10	13.5836
RAC2	-1.18127	7.82773	-6.76927	1.01833e-10	5.88049e-10	13.5801
PCDHA12	-2.33125	1.93473	-6.76886	1.02074e-10	5.89233e-10	13.5778
USP49	1.23997	2.67372	6.76844	1.02324e-10	5.90272e-10	13.5754
SELE	-2.05795	5.32791	-6.76569	1.03965e-10	5.99118e-10	13.5598
GLYATL3	-1.51194	1.6244	-6.76372	1.05156e-10	6.05562e-10	13.5487
DDX11	1.1448	7.50315	6.7625	1.059e-10	6.09638e-10	13.5418
EMP3	-1.07145	7.40228	-6.76048	1.0714e-10	6.1614e-10	13.5304
A4GNT	-1.24107	0.756989	-6.75808	1.08642e-10	6.2413e-10	13.5168
CABP4	-1.10072	2.29243	-6.75724	1.09166e-10	6.26923e-10	13.5121
CDKN2B	1.16031	7.01123	6.75664	1.09546e-10	6.28891e-10	13.5087
IL7R	-2.29295	3.79099	-6.75528	1.10414e-10	6.33439e-10	13.5009
DOCK3	1.33065	2.38289	6.75299	1.11883e-10	6.41205e-10	13.488
GPR125	-1.19396	10.5157	-6.75123	1.13026e-10	6.47311e-10	13.478
INCENP	1.00554	7.01922	6.74876	1.14646e-10	6.56369e-10	13.4641
CDHR3	1.09062	5.65463	6.74826	1.14983e-10	6.58067e-10	13.4612
SLC45A3	-1.38272	8.07173	-6.74093	1.19947e-10	6.84601e-10	13.4199
SYCE2	1.16241	3.05798	6.7373	1.22487e-10	6.98385e-10	13.3993
KLHL4	-1.14747	3.20368	-6.73519	1.23986e-10	7.06451e-10	13.3874
CCL5	-1.40232	8.21459	-6.73329	1.25356e-10	7.13686e-10	13.3767
LY9	-1.41164	4.03413	-6.73294	1.25608e-10	7.14718e-10	13.3747
TAL2	1.15846	1.39096	6.73057	1.27334e-10	7.2429e-10	13.3614
MEOX2	1.54906	4.11116	6.7288	1.2864e-10	7.30974e-10	13.3514
TMEM47	-1.3427	8.7984	-6.71924	1.35926e-10	7.70276e-10	13.2974
DIO3OS	-1.91275	2.13879	-6.71896	1.36147e-10	7.71005e-10	13.2959
GPR174	-1.2547	1.57909	-6.71825	1.36701e-10	7.73884e-10	13.2919
TRIM16	1.68695	8.16218	6.71752	1.37277e-10	7.7688e-10	13.2878
PDGFA	1.51464	8.149	6.71234	1.41427e-10	7.99282e-10	13.2586
BAIAP2L2	1.93955	5.98553	6.71196	1.41738e-10	8.00768e-10	13.2565
BBOX1	-2.98738	7.68124	-6.70747	1.4545e-10	8.20074e-10	13.2312
TMPRSS2	-1.19115	9.98094	-6.70675	1.46052e-10	8.22916e-10	13.2271
MEI1	-1.37262	3.48981	-6.70667	1.46121e-10	8.22953e-10	13.2267
ZNF469	-1.19956	4.34476	-6.70582	1.46838e-10	8.26231e-10	13.2219
CCNI	-1.08241	10.3058	-6.70516	1.47396e-10	8.29088e-10	13.2182
MFSD2B	1.16	4.11294	6.70267	1.49521e-10	8.4076e-10	13.2041
TNF	-1.29262	2.42147	-6.70253	1.49639e-10	8.41142e-10	13.2034
PDE1A	-1.62964	4.36899	-6.70174	1.50324e-10	8.44707e-10	13.1989
C12orf27	1.26403	5.99491	6.69468	1.56544e-10	8.78516e-10	13.1592
LRRK2	-1.52894	7.06081	-6.69368	1.57452e-10	8.82976e-10	13.1536
IL18	-1.29429	5.86295	-6.69095	1.59932e-10	8.96587e-10	13.1383
IGF2BP1	3.70718	4.15233	6.69017	1.60654e-10	9.0003e-10	13.1339
ITGA7	1.13319	8.22072	6.68897	1.61765e-10	9.05614e-10	13.1271
TMEM51	-1.04251	6.20883	-6.68886	1.61868e-10	9.05614e-10	13.1265
C9orf66	-1.92781	2.44722	-6.68873	1.61984e-10	9.05962e-10	13.1258
MKRN3	2.11916	2.43527	6.68501	1.65487e-10	9.24934e-10	13.1049
SPARCL1	1.82042	10.6845	6.68332	1.67096e-10	9.33615e-10	13.0954
LOC100132111	1.33366	3.06729	6.67549	1.74775e-10	9.75541e-10	13.0514
NTS	-2.42197	2.68797	-6.67523	1.75035e-10	9.7634e-10	13.05
CYP2C9	-1.95977	13.6931	-6.67501	1.75253e-10	9.77229e-10	13.0487
SLC37A2	-1.12192	6.47052	-6.67321	1.77073e-10	9.8672e-10	13.0386
KCNMB4	-1.11722	4.28172	-6.67146	1.78858e-10	9.96003e-10	13.0288
C5orf46	1.65714	1.93623	6.67117	1.7916e-10	9.97347e-10	13.0272
CDKN1C	-1.39806	6.04456	-6.6711	1.79225e-10	9.97381e-10	13.0268
ITGB1BP2	1.40548	3.2848	6.6704	1.79946e-10	1.00106e-09	13.0229
LOC150197	1.8853	3.10198	6.66946	1.80919e-10	1.0058e-09	13.0176
LPAL2	-1.68089	5.55677	-6.66701	1.83478e-10	1.01867e-09	13.0039
FANCC	-1.15808	8.69183	-6.66084	1.90078e-10	1.05357e-09	12.9693
CD209	-1.22414	6.34959	-6.66002	1.90968e-10	1.0578e-09	12.9647
IGF1R	-1.31795	5.95328	-6.65966	1.91365e-10	1.05965e-09	12.9627
NPB	1.73181	3.39688	6.65602	1.95392e-10	1.08051e-09	12.9423
SMAD9	-1.38437	2.11973	-6.65553	1.95939e-10	1.08282e-09	12.9396
MS4A4A	-1.26019	7.06665	-6.65507	1.96456e-10	1.08531e-09	12.937
EPS8L1	-1.86933	3.66999	-6.6546	1.96988e-10	1.08789e-09	12.9343
XG	-1.91563	2.67615	-6.65427	1.97366e-10	1.08962e-09	12.9325
PLXNA4	-2.24816	3.27602	-6.65386	1.97828e-10	1.09145e-09	12.9302
PKNOX2	-1.55168	3.14826	-6.65162	2.00379e-10	1.10516e-09	12.9176
H19	-2.8308	12.6059	-6.65014	2.02085e-10	1.11301e-09	12.9094
[truncated: 1,316 more rows]

## Sheet: Table S3
Table S3. Descriptive statistics of PKM2 and other clinical features grouped by hierarchical clustering.
Variables	Clustering group I, n (%)	Clustering group II, n (%)	P
PKM2
Low	150 (82.0)	35 (18.6)	< 0.001
High	33 (18.0)	153 (81.4)
Sex
Male	146 (79.8)	103 (55.1)	< 0.001
Female	37 (20.2)	84 (44.9)
Age
Age < 40	10 (5.5)	22 (11.8)	0.005
40 ≤ Age < 60	59 (32.2)	78 (41.7)
Age ≥ 60	114 (62.3)	87 (46.5)
Stage
Stage I	95 (55.9)	76 (42.7)	0.046
Stage II	39 (22.9)	47 (26.4)
Stage III	35 (20.6)	50 (28.1)
Stage IV	1 (0.6)	5 (2.8)
Grade
Grade 1	40 (22.2)	15 (8.1)	< 0.001
Grade 2	95 (52.8)	82 (44.1)
Grade 3	41 (22.8)	81 (43.5)
Grade 4	4 (2.2)	8 (4.3)

## Sheet: Table S4
Table S4. Multivariate logistic regression between PKM2 and hierarchical clustering groups with adjusted covariates.
Variables	N1/N2	OR (95% CI)	P
PKM2
Low	35/150	Reference
High	153/33	25.04 (13.11-47.84)	< 0.001
N1: number of samples in cluster group I, N2: number of samples in cluster group II. P value was adjusted for sex, age, stage and grade.

## Sheet: Table S5
Table S5. Details of gene set enrichment analysis in high-PKM2 vs. controls, low-PKM2 vs. controls and high-PKM2 vs. low-PKM2.
Metabolic subsystem	Class	Size	High-PKM2 vs. Controls				Low-PKM2 vs. Controls				High-PKM2 vs. Low-PKM2
			ES	NES	P value	FDR	ES	NES	P value	FDR	ES	NES	P value	FDR
Aminosugar metabolism	Carbohydrate metabolism	26	0.212215	0.590628	0.968889	1	-0.504584	-1.33619	0.104863	0.214228	0.571434	1.43015	0.039548	0.0906555
Androgen and estrogen synthesis and metabolism	Lipid derivatives metabolism	30	-0.80754	-2.59995	0	0	-0.703852	-1.968	0	0	-0.753563	-2.70568	0	0
Arachidonic acid metabolism	Lipid metabolism	41	-0.724237	-2.52029	0	0	-0.62135	-1.83207	0	0.0059818	-0.662538	-2.55672	0	0
Arginine and Proline Metabolism	Amino acid metabolism	36	-0.562612	-1.88467	0	0.0033365	-0.457536	-1.31497	0.095791	0.224503	-0.508768	-1.95732	0	0.00169639
beta-Alanine metabolism	Amino acid metabolism	21	-0.637757	-1.91518	0.00273224	0.00239577	-0.478447	-1.22913	0.213716	0.334575	-0.669837	-2.12922	0	0.000760615
Bile acid synthesis	Lipid metabolism	55	-0.661876	-2.42452	0	0	-0.500287	-1.53739	0.0128388	0.0816575	-0.652289	-2.62943	0	0
Cholesterol metabolism	Lipid metabolism	38	-0.456698	-1.54678	0.020339	0.0316814	-0.245401	-0.720728	0.891933	0.993438	-0.647866	-2.44081	0	0
Chondroitin synthesis	Glycan biosynthesis and metabolism	36	-0.492003	-1.62521	0.00651466	0.0196726	-0.578769	-1.66038	0.0060698	0.0299265	0.425672	1.11016	0.33151	0.880734
Citric acid cycle	Carbohydrate metabolism	27	-0.460029	-1.43456	0.0456989	0.0650682	-0.339889	-0.917382	0.584877	0.744775	-0.482904	-1.68966	0	0.0130696
CoA synthesis	Metabolism of cofactors and vitamins	21	-0.31899	-0.927388	0.566474	0.639262	-0.227957	-0.588031	0.98145	1	0.286977	0.704941	0.874007	1
Eicosanoid metabolism	Lipid derivatives metabolism	87	-0.653629	-2.60971	0	0	-0.543952	-1.79883	0	0.00678804	-0.584227	-2.63866	0	0
Fatty acid oxidation	Lipid metabolism	114	-0.514546	-2.09665	0	0.000510154	-0.356657	-1.21269	0.133249	0.350715	-0.57424	-2.60635	0	0
Fatty acid synthesis	Lipid metabolism	44	-0.557824	-1.96553	0	0.00134545	-0.333978	-0.978794	0.502209	0.647109	-0.614409	-2.36667	0	0
Folate metabolism	Metabolism of cofactors and vitamins	15	0.365111	0.896744	0.600329	1	0.384939	1.00979	0.43401	1	-0.395323	-1.21609	0.18125	0.164204
Fructose and mannose metabolism	Carbohydrate metabolism	36	-0.429533	-1.44406	0.0513595	0.0633166	-0.416248	-1.19173	0.207849	0.352496	-0.368054	-1.39849	0.025974	0.0608308
Galactose metabolism	Carbohydrate metabolism	16	-0.380064	-1.04178	0.417098	0.43498	-0.423507	-1.02533	0.425926	0.568576	-0.33169	-1.01635	0.409396	0.42308
Glutamate metabolism	Amino acid metabolism	58	-0.40304	-1.45069	0.0147601	0.0623033	-0.217483	-0.674071	0.96291	1	-0.416928	-1.66847	0	0.0147465
Glutathione metabolism	Amino acid metabolism	21	-0.3633	-1.05083	0.364672	0.428052	-0.310853	-0.814402	0.733846	0.890904	-0.32227	-1.06551	0.362205	0.362523
Glycerophospholipid metabolism	Lipid metabolism	65	-0.212207	-0.809366	0.888446	0.816456	-0.352406	-1.10694	0.294521	0.474791	0.362952	1.01662	0.470711	1
Glycine, serine, alanine and threonine metabolism	Amino acid metabolism	29	-0.727245	-2.33123	0	0	-0.553049	-1.52932	0.0263975	0.0809488	-0.7685	-2.81725	0	0
Glycolysis or gluconeogenesis	Carbohydrate metabolism	80	-0.474338	-1.83242	0	0.00508324	-0.440979	-1.4367	0.0176152	0.136109	-0.41933	-1.82502	0	0.00430922
Glyoxylate and dicarboxylate metabolism	Carbohydrate metabolism	27	-0.65181	-2.0244	0	0.00090088	-0.583161	-1.58716	0.0152905	0.0523889	-0.585705	-2.06066	0	0.0016072
Histidine metabolism	Amino acid metabolism	21	-0.691815	-2.00495	0	0.000951465	-0.551825	-1.4276	0.0542265	0.13761	-0.591672	-1.90425	0	0.002333
Inositol phosphate metabolism	Carbohydrate metabolism	56	0.422614	1.35019	0.0661765	0.775238	0.223866	0.77367	0.887372	1	0.567306	1.56725	0.00104058	0.0209647
Keratan sulfate synthesis	Glycan biosynthesis and metabolism	21	0.420756	1.12059	0.310078	0.878166	-0.431509	-1.1055	0.342187	0.463587	0.665161	1.61001	0.00461361	0.0305354
Limonene and pinene degradation	Metabolism of terpenoids and polyketides	15	-0.773912	-2.09383	0.00269542	0.000470912	-0.596906	-1.41874	0.0626003	0.139847	-0.764882	-2.27882	0	0
Linoleate metabolism	Lipid metabolism	16	-0.744268	-2.01513	0	0.000840822	-0.568934	-1.35142	0.116358	0.213507	-0.858569	-2.64007	0	0
Lysine metabolism	Amino acid metabolism	36	-0.489698	-1.60752	0.0146628	0.0219439	-0.299677	-0.862133	0.717754	0.839807	-0.574447	-2.08708	0	0.000684554
Methionine and cysteine metabolism	Amino acid metabolism	30	-0.317791	-0.981465	0.476471	0.535717	-0.281385	-0.763434	0.824841	0.957032	-0.283076	-1.02633	0.408602	0.415103
Miscellaneous	Miscellaneous	62	-0.639358	-2.37676	0	0	-0.528134	-1.66857	0.00136426	0.0320271	-0.63232	-2.67934	0	0
N-glycan synthesis	Glycan biosynthesis and metabolism	36	-0.145237	-0.484392	1	0.997308	-0.183551	-0.518859	1	0.994196	0.258088	0.672035	0.911159	1
Nucleotide interconversion	Nucleotide metabolism	111	-0.211025	-0.870324	0.850622	0.740297	-0.274334	-0.937038	0.61457	0.7206	0.321686	0.935088	0.657948	1
O-glycan synthesis	Glycan biosynthesis and metabolism	19	0.221893	0.586605	0.952234	1	-0.653087	-1.62492	0.0117057	0.0421064	0.671989	1.60715	0.00696864	0.0162489
Oxidative phosphorylation	Energy metabolism	91	0.155821	0.540407	1	0.988955	0.198947	0.742292	0.972763	1	0.199548	0.576359	0.993927	0.978653
Pentose phosphate pathway	Carbohydrate metabolism	26	-0.273345	-0.834689	0.740413	0.788677	-0.232651	-0.625307	0.966981	1	-0.258213	-0.894342	0.62037	0.661782
Phosphatidylinositol phosphate metabolism	Glycan biosynthesis and metabolism	42	0.23211	0.704008	0.915942	1	0.190555	0.63713	0.978659	0.96562	0.237225	0.631035	0.956243	1
Propanoate metabolism	Carbohydrate metabolism	16	-0.564056	-1.53284	0.047486	0.0344179	-0.547196	-1.33186	0.122187	0.209589	-0.433062	-1.28032	0.14375	0.122399
Purine catabolism	Nucleotide metabolism	36	-0.500277	-1.65767	0	0.0165059	-0.394594	-1.13623	0.278861	0.429365	-0.417074	-1.50863	0.0357143	0.0333188
Pyrimidine catabolism	Nucleotide metabolism	25	-0.545501	-1.68101	0.00847458	0.0145197	-0.602994	-1.59594	0.0140845	0.0527009	-0.305275	-1.04834	0.320755	0.387883
Pyruvate metabolism	Carbohydrate metabolism	42	-0.616033	-2.14707	0	0.000305195	-0.507339	-1.49611	0.0285285	0.0998758	-0.586268	-2.17817	0	0.000309753
Selenoamino acid metabolism	Amino acid metabolism	21	-0.478343	-1.39783	0.0972222	0.078333	-0.33193	-0.852692	0.669811	0.839473	-0.436691	-1.41357	0.0357143	0.0574965
Glycosphingolipid metabolism	Glycan biosynthesis and metabolism	44	0.288488	0.897748	0.641026	1	-0.359148	-1.08269	0.339181	0.482662	0.367437	0.98242	0.512793	1
Starch and sucrose metabolism	Carbohydrate metabolism	23	-0.557419	-1.65714	0.0110803	0.0159164	-0.470522	-1.23903	0.192982	0.331218	-0.385886	-1.29067	0.126984	0.11525
Steroid metabolism	Lipid metabolism	29	-0.615007	-1.94456	0	0.0018446	-0.377393	-1.04289	0.403374	0.54893	-0.636993	-2.25591	0	0
Tetrahydrobiopterin metabolism	Metabolism of cofactors and vitamins	20	-0.631712	-1.82221	0.00581395	0.00562235	-0.515538	-1.33922	0.100503	0.220408	-0.638328	-2.1141	0	0.000720583
Transport, extracellular	Transport	217	-0.374734	-1.67321	0	0.0151955	-0.407582	-1.49336	0.00119048	0.0892118	0.286413	0.859009	0.86	1
Transport, lysosomal	Transport	29	0.420738	1.18931	0.232964	0.956742	0.382352	1.17974	0.197059	1	0.329978	0.837141	0.7407	1
Transport, mitochondrial	Transport	40	-0.366314	-1.23969	0.165079	0.183783	-0.220425	-0.649808	0.953353	1	-0.404442	-1.54797	0.0126582	0.0273574
Triacylglycerol synthesis	Lipid metabolism	19	-0.495484	-1.42043	0.083558	0.0698232	-0.439344	-1.0948	0.35703	0.470675	-0.525628	-1.67503	0.00657895	0.0142324
Tryptophan metabolism	Amino acid metabolism	49	-0.710718	-2.55293	0	0	-0.602163	-1.81741	0	0.0054975	-0.680826	-2.72422	0	0
Tyrosine metabolism	Amino acid metabolism	55	-0.657841	-2.37438	0	0	-0.48369	-1.49471	0.0125	0.0942385	-0.639148	-2.60533	0	0
Unassigned	Unassigned	92	-0.445764	-1.76309	0	0.00849795	-0.359778	-1.19432	0.168263	0.359631	-0.424432	-1.91403	0	0.00184512
Urea cycle	Urea cycle	27	-0.518463	-1.6323	0.00598802	0.0192476	-0.448486	-1.19775	0.217608	0.366356	-0.529556	-1.86786	0	0.00386737
Valine, leucine, and isoleucine metabolism	Amino acid metabolism	34	-0.539002	-1.76082	0.00621118	0.00814387	-0.416541	-1.18358	0.19457	0.354915	-0.541947	-2.02567	0	0.0017735
Vitamin A metabolism	Metabolism of cofactors and vitamins	28	-0.773101	-2.42455	0	0	-0.66853	-1.82522	0	0.0054516	-0.727884	-2.55823	0	0
Xenobiotics metabolism	Xenobiotics biodegradation and metabolism	24	-0.82416	-2.49562	0	0	-0.727821	-1.91935	0	0.000579545	-0.774335	-2.57124	0	0

## Sheet: Table S6
Table S6. Correlation between PKM2 and metabolic genes in high-PKM2 group.
Gene	Correlation coefficient	P value
A4GALT	0.26881	0.000207357
A4GNT	0.201042	0.00593212
AACS	0.485074	2.27596e-12
AADAC	-0.70731	1.58236e-29
AADAT	-0.149204	0.0420979
AASS	-0.334098	3.15607e-06
ABAT	-0.698063	1.70089e-28
ABCA1	-0.288898	6.35866e-05
ABCB11	-0.50434	2.14978e-13
ABCB4	-0.581866	3.04983e-18
ABCC1	0.588072	0
ABCC2	-0.624567	1.63931e-21
ABCC3	-0.0828195	0.261087
ABCC4	0.284856	8.12481e-05
ABCC5	0.326815	5.29454e-06
ABCD1	-0.0249344	0.735499
ABCD2	0.0213614	0.772275
ABCD3	-0.398649	1.74487e-08
ABO	-0.0481989	0.513567
ABTB2	-0.308769	1.80372e-05
ACAA1	-0.539641	1.9001e-15
ACAA2	-0.431164	8.06926e-10
ACACA	-0.0645774	0.381196
ACACB	-0.379025	9.56675e-08
ACAD10	-0.228059	0.00174388
ACAD11	-0.525523	1.34515e-14
ACAD8	-0.301662	2.86068e-05
ACAD9	-0.149747	0.0413476
ACADL	-0.260664	0.000326462
ACADM	-0.393684	2.71208e-08
ACADS	-0.308204	1.87186e-05
ACADSB	-0.726529	8.34571e-32
ACADVL	-0.23676	0.00113955
ACAT1	-0.534207	4.08001e-15
ACAT2	-0.477634	5.44628e-12
ACE	0.1214	0.0988151
ACE2	0.00702159	0.924222
ACHE	0.196925	0.00705943
ACLY	0.224236	0.00209208
ACMSD	-0.503383	2.42542e-13
ACO1	-0.368398	2.2971e-07
ACO2	0.026253	0.722073
ACOT1	-0.48796	1.6134e-12
ACOT12	-0.667174	2.55906e-25
ACOT2	-0.498461	4.48656e-13
ACOT4	-0.535861	3.23804e-15
ACOT6	-0.406173	8.81862e-09
ACOT7	0.317871	9.81681e-06
ACOT8	-0.11343	0.123187
ACOX1	-0.606705	4.38782e-20
ACOX2	-0.683647	5.78657e-27
ACOX3	-0.268908	0.00020621
ACP1	0.117366	0.110627
ACP2	-0.332155	3.62786e-06
ACP5	0.0210808	0.775186
ACPP	0.405377	9.48593e-09
ACSBG1	0.248033	0.000641559
ACSL1	-0.528306	9.21079e-15
ACSL3	-0.156796	0.0325786
ACSL4	-0.297579	3.70865e-05
ACSL5	-0.465362	2.19547e-11
ACSL6	-0.409617	6.41646e-09
ACSM1	-0.452927	8.5284e-11
ACSS1	0.305453	2.24007e-05
ACSS2	-0.420295	2.33878e-09
ACSS3	-0.307464	1.96489e-05
ACY3	-0.424389	1.57342e-09
ACYP1	0.464543	2.40485e-11
ACYP2	-0.195645	0.00744689
ADA	0.12801	0.081643
ADC	0.228341	0.00172043
ADCY1	-0.135799	0.0645831
ADCY10	-0.473703	8.56395e-12
ADCY3	0.300529	3.07562e-05
ADCY4	-0.17633	0.0160618
ADCY5	0.161118	0.0280264
ADCY6	0.145924	0.0468808
ADCY7	0.244895	0.000754825
ADCY8	-0.0241276	0.743754
ADCY9	-0.311123	1.544e-05
ADH1A	-0.739408	1.92104e-33
ADH1B	-0.630214	5.54519e-22
ADH1C	-0.39033	3.63843e-08
ADH4	-0.59483	3.48954e-19
ADH5	-0.474914	7.4535e-12
ADH6	-0.737411	3.4981e-33
ADH7	-0.261332	0.000314703
ADHFE1	-0.521197	2.40646e-14
ADK	-0.363107	3.51192e-07
ADO	0.382721	7.00271e-08
ADSL	0.0594524	0.420202
ADSS	0.143764	0.0502717
ADSSL1	-0.0696825	0.344615
AFMID	-0.461786	3.26154e-11
AGA	-0.198043	0.00673596
AGL	-0.228852	0.0016786
AGMAT	-0.6624	7.33734e-25
AGPAT1	0.0482913	0.512759
AGPAT2	0.0665251	0.366969
AGPAT3	-0.428847	1.0156e-09
AGPAT4	0.241933	0.000878353
AGPAT5	-0.187365	0.0104428
AGPAT6	0.157613	0.0316729
AGPS	0.00634218	0.931535
AGXT	-0.700048	1.02939e-28
AGXT2	-0.549509	4.57819e-16
AHCY	-0.290541	5.74933e-05
AHCYL1	0.226687	0.00186228
AHCYL2	-0.0379789	0.606793
AK1	-0.0148263	0.840815
AK2	0.0431019	0.559126
AK3	-0.343421	1.59602e-06
AK5	0.368825	2.21905e-07
AK7	0.216224	0.00303496
AKR1A1	-0.278454	0.000118893
AKR1B1	0.322789	7.00795e-06
AKR1C1	-0.150757	0.0399813
AKR1C4	-0.555928	1.76849e-16
AKR1D1	-0.570492	1.89066e-17
AKR7A2	-0.122157	0.0967137
ALAD	-0.561052	8.15502e-17
ALAS1	-0.55257	2.9163e-16
ALAS2	0.178392	0.0148461
ALDH18A1	0.00591241	0.936164
ALDH1A1	-0.494176	7.60311e-13
ALDH1A2	0.00441372	0.952323
ALDH1A3	0.0581801	0.430235
ALDH1B1	-0.279431	0.000112246
ALDH1L1	-0.467227	1.78259e-11
ALDH2	-0.642231	5.12112e-23
ALDH3A1	-0.0828729	0.260779
ALDH3A2	-0.518134	3.61481e-14
ALDH3B1	0.450542	1.09955e-10
ALDH3B2	0.394661	2.4881e-08
ALDH4A1	-0.468459	1.55241e-11
ALDH5A1	-0.695986	2.86361e-28
ALDH6A1	-0.539979	1.81133e-15
ALDH7A1	-0.570399	1.91847e-17
ALDH9A1	-0.436696	4.62667e-10
ALDOA	0.666865	0
ALDOB	-0.626231	1.19377e-21
ALDOC	-0.161571	0.0275826
ALG1	-0.0766479	0.298423
ALG10B	0.0506354	0.492486
ALG12	-0.111264	0.130558
ALG2	-0.0638501	0.386593
ALG3	-0.125094	0.088898
ALG5	-0.170935	0.0196628
ALG6	-0.159497	0.0296662
ALG8	-0.409714	6.35848e-09
ALOX12	0.130664	0.0754647
ALOX15	-0.229448	0.00163106
ALOX15B	0.0302598	0.681806
ALOX5	0.362125	3.79673e-07
ALPI	-0.0775963	0.292467
ALPL	-0.075228	0.30749
AMACR	-0.305612	2.21706e-05
AMD1	0.290986	5.59412e-05
AMDHD2	0.02689	0.715615
AMN	-0.280769	0.00010371
AMPD2	0.0643047	0.383214
AMPD3	0.462206	3.11426e-11
AMT	-0.542272	1.30604e-15
AMY2A	-0.0857503	0.24453
AMY2B	-0.042678	0.563001
ANAPC11	-0.0153882	0.834866
ANPEP	-0.231195	0.00149865
AOC2	0.0210396	0.775614
AOC3	-0.233045	0.00136914
AOX1	-0.528308	9.20895e-15
APRT	0.0694699	0.346093
AQP8	-0.33198	3.67357e-06
AQP9	-0.616771	7.06136e-21
ARG1	-0.673855	5.66775e-26
ARG2	-0.0176404	0.811122
ARSA	-0.394912	2.43334e-08
ARSB	-0.0271801	0.712682
ASAH1	0.366862	2.60046e-07
ASL	-0.541785	1.40035e-15
ASNS	0.274474	0.000149943
ASPA	-0.157527	0.0317679
ASRGL1	0.0608912	0.409024
ASS1	-0.420787	2.23057e-09
ATG9B	0.492076	9.81881e-13
ATHL1	-0.0114264	0.876987
ATIC	0.265023	0.000256522
ATP10A	0.203341	0.00537515
ATP1A1	0.366892	2.59414e-07
ATP1A2	-0.218827	0.00269324
ATP1A3	0.397273	1.97309e-08
ATP1B1	0.116329	0.113833
ATP1B2	-0.219351	0.00262884
ATP1B3	0.502678	2.65121e-13
ATP2B1	0.0637897	0.387043
ATP2B2	-0.589262	8.9604e-19
ATP2B4	-0.0262713	0.721886
ATP5A1	0.05976	0.417798
ATP5B	0.0258433	0.726235
ATP5C1	0.0788962	0.284432
ATP5D	-0.0513297	0.486564
ATP5E	0.0407628	0.580666
ATP5F1	0.056895	0.440506
ATP5G1	-0.115402	0.116763
ATP5G2	0.135866	0.0644488
ATP5G3	-0.0611506	0.407026
ATP5H	-0.0763004	0.300625
ATP5I	-0.0629416	0.393399
ATP5J	-0.296525	3.96324e-05
ATP5J2	0.0292492	0.691882
ATP5L	0.0887783	0.228206
ATP6V0A1	-0.093779	0.202961
ATP6V0A2	-0.0785682	0.286445
ATP6V0B	0.0968068	0.188692
ATP6V0C	0.203009	0.00545259
ATP6V0D1	0.138204	0.0599463
ATP6V0D2	0.0786972	0.285652
ATP6V0E1	0.0482549	0.513077
ATP6V1A	-0.034056	0.644465
ATP6V1B1	0.19584	0.00738681
ATP6V1B2	0.24073	0.000933659
ATP6V1C1	0.00569033	0.938557
ATP6V1C2	0.141146	0.054652
ATP6V1D	0.245354	0.000737179
ATP6V1E1	0.313698	1.30069e-05
ATP6V1E2	0.203901	0.00524667
ATP6V1F	0.385785	5.39026e-08
ATP6V1G1	0.0458099	0.53468
ATP6V1G2	0.0543902	0.460922
ATP6V1H	0.146445	0.0460917
ATP8A1	-0.209564	0.00409499
AUH	-0.256195	0.000416228
B3GALNT1	0.272298	0.000169975
B3GALT4	0.172584	0.0184943
B3GALT6	0.150988	0.0396733
B3GAT1	-0.00919458	0.900876
B3GAT2	0.183059	0.0123867
B3GAT3	-0.00762959	0.917682
B3GNT1	-0.258402	0.00036938
B3GNT2	0.125193	0.0886425
B3GNT3	0.205645	0.00486445
B3GNT4	0.415186	3.80711e-09
B3GNT5	0.151402	0.0391289
B3GNT7	0.291197	5.52191e-05
B3GNT8	0.286136	7.52115e-05
B3GNTL1	0.223081	0.00220919
B4GALNT1	0.148124	0.0436265
B4GALT1	-0.0608781	0.409124
B4GALT2	0.23178	0.00145654
B4GALT3	0.0358358	0.627253
B4GALT5	0.379273	9.3698e-08
B4GALT6	0.194639	0.00776454
B4GALT7	-0.0335085	0.649799
BAAT	-0.555913	1.77231e-16
BBOX1	-0.125173	0.0886956
BCAT1	0.43188	7.51293e-10
BCAT2	0.0878901	0.232912
BCKDHA	-0.229003	0.00166645
BCKDHB	-0.46824	1.59108e-11
BCMO1	0.061826	0.401855
BDH1	-0.737286	3.631e-33
BHMT	-0.542075	1.34343e-15
BHMT2	-0.610594	2.18332e-20
BLVRA	0.234911	0.00124904
BLVRB	-0.187854	0.0102401
BPGM	0.138853	0.0587443
BPNT1	-0.128803	0.0797557
BTD	-0.532716	5.01966e-15
C1GALT1	0.112815	0.125248
C21orf2	-0.0629093	0.393643
CA1	0.0713949	0.33286
CA12	0.12953	0.0780565
CA13	-0.011953	0.871366
CA2	-0.210006	0.00401551
CA3	0.0497725	0.499899
CA4	-0.0367729	0.61827
CA5A	-0.613498	1.28831e-20
CA5B	0.169938	0.0203999
CA8	0.0978415	0.183988
CA9	0.565467	0
CAD	0.366656	2.64404e-07
CANT1	0.383604	6.4959e-08
CAT	-0.596048	2.83188e-19
CBR1	-0.478989	4.65357e-12
CBR3	0.21342	0.0034467
CBS	-0.518622	3.38899e-14
CCBL1	-0.333986	3.18159e-06
CD38	-0.0252269	0.732513
CDA	-0.115601	0.11613
CDIPT	-0.166092	0.0234711
CDO1	-0.721626	3.3167e-31
CDS1	0.203961	0.00523326
CDS2	-0.217752	0.00282997
CEPT1	-0.0118244	0.872737
CERK	-0.10705	0.14586
CES2	-0.533577	4.45384e-15
CH25H	0.0847647	0.250014
CHDH	-0.516197	4.66583e-14
CHIT1	0.0638725	0.386426
CHKA	-0.0814752	0.268934
CHKB	0.0801648	0.276735
CHPF	0.0586903	0.426196
CHPF2	0.292272	5.16708e-05
CHPT1	-0.562164	6.88106e-17
CHST1	0.304124	2.44158e-05
CHST11	0.389976	3.75245e-08
CHST12	0.452728	8.71254e-11
CHST13	-0.526917	1.1132e-14
CHST14	0.288213	6.63007e-05
CHST2	0.266749	0.000232909
CHST3	0.278488	0.000118653
CHST4	0.376469	1.18445e-07
CHST5	0.180115	0.0138925
CHST6	0.269442	0.000200057
CHST7	0.0570828	0.438997
CHSY1	0.179449	0.0142546
CHSY3	0.0835899	0.256662
CINP	-0.0472085	0.522267
CKB	0.20479	0.00504863
CKMT1A	0.191766	0.00873938
CKMT2	0.16407	0.0252398
CLYBL	-0.495672	6.32982e-13
CMA1	-0.0855221	0.245792
CMAS	-0.236907	0.00113122
CMPK1	-0.139135	0.0582282
CNDP1	-0.206466	0.00469329
CNDP2	-0.0213547	0.772345
CNP	0.0407826	0.580482
COASY	0.0671082	0.362775
COL4A3BP	0.0842233	0.253063
COMT	0.0101219	0.890938
COMTD1	0.0856265	0.245214
COQ2	-0.0900267	0.221705
COQ3	-0.172917	0.0182662
COQ6	-0.0725203	0.325276
COQ7	0.00666587	0.92805
COX4I1	0.0952865	0.195762
COX4I2	-0.301025	2.97977e-05
COX5A	-0.0172943	0.81476
COX5B	-0.0279543	0.704873
COX6A1	-0.0357961	0.627635
COX6A2	-0.153404	0.0365788
COX6B1	0.0222403	0.763178
COX6C	-0.128072	0.0814946
COX7A1	0.0856014	0.245353
COX7A2	-0.0604416	0.412497
COX7A2L	0.104326	0.156456
COX7B	0.0103658	0.888328
COX7B2	-0.0800121	0.277654
COX7C	-0.0330741	0.654043
COX8A	0.0269778	0.714727
CP	-0.458605	4.62067e-11
CPA6	0.0479889	0.515406
CPOX	-0.0855565	0.245602
CPS1	-0.532411	5.23656e-15
CPT1A	-0.352432	8.0836e-07
CPT1B	0.140602	0.0556004
CPT1C	0.0962511	0.191255
CPT2	-0.437608	4.2172e-10
CRAT	-0.442251	2.61973e-10
CRLS1	-0.464329	2.46255e-11
CROT	-0.465713	2.11125e-11
CS	0.476691	6.07425e-12
CSAD	-0.248216	0.000635452
CSGALNACT1	0.279368	0.000112668
CSGALNACT2	-0.0787295	0.285454
CTH	-0.466873	1.85466e-11
CTPS2	0.0721735	0.327601
CTSA	0.0470424	0.523734
CUBN	0.0543304	0.461416
CYB5D1	0.0405973	0.582204
CYB5R1	-0.0994064	0.177039
CYB5R3	0.102785	0.162699
CYBRD1	0.0822106	0.264621
CYC1	-0.0912201	0.215615
CYP11A1	-0.259321	0.000351355
CYP17A1	-0.397268	1.97393e-08
CYP19A1	0.0951834	0.196249
CYP1A1	-0.287497	6.92521e-05
CYP1A2	-0.209982	0.00401972
CYP1B1	0.126364	0.0856784
CYP21A2	-0.167041	0.0226785
CYP26A1	-0.1258	0.0870956
CYP26B1	0.353906	7.21725e-07
CYP27A1	-0.674842	4.52126e-26
CYP27B1	0.250886	0.000552407
CYP2A13	-0.407832	7.56957e-09
CYP2A7	-0.41296	4.6957e-09
CYP2B6	-0.524018	1.64841e-14
CYP2C18	-0.419659	2.48607e-09
CYP2C19	-0.472535	9.7852e-12
CYP2C8	-0.411301	5.485e-09
CYP2C9	-0.521549	2.29598e-14
CYP2E1	-0.438172	3.98156e-10
CYP2J2	-0.622104	2.61183e-21
CYP2S1	0.24687	0.000681547
CYP39A1	-0.233352	0.00134872
CYP3A4	-0.411682	5.29335e-09
CYP3A43	-0.523246	1.82892e-14
CYP3A5	-0.476138	6.47422e-12
CYP3A7	-0.51957	2.98875e-14
CYP46A1	-0.0612411	0.406332
CYP4A22	-0.614465	1.07946e-20
CYP4B1	0.189299	0.00966095
CYP4F11	-0.501902	2.92179e-13
CYP4F12	-0.519365	3.07109e-14
CYP4F2	-0.585061	1.80366e-18
CYP4F22	-0.302774	2.66364e-05
CYP4F3	-0.711905	4.69533e-30
CYP4X1	-0.225822	0.00194062
CYP4Z1	-0.218844	0.0026911
CYP51A1	-0.395482	2.31369e-08
CYP7A1	-0.55228	3.04421e-16
CYP7B1	-0.0970767	0.187457
CYP8B1	-0.517694	3.83108e-14
DAD1	0.0229997	0.755344
DAO	-0.652235	6.49121e-24
DBH	-0.357843	5.31764e-07
DBI	-0.117342	0.110699
DBT	-0.34649	1.26892e-06
DCK	0.101955	0.16614
DCTD	0.121445	0.0986894
DCXR	-0.557242	1.45194e-16
DDC	-0.564702	4.6599e-17
DDO	-0.360598	4.284e-07
DDOST	0.229282	0.00164418
DECR1	-0.454078	7.53953e-11
DECR2	-0.493964	7.80277e-13
DEGS1	0.186407	0.0108504
DGAT1	-0.244649	0.000764423
DGAT2	-0.63896	9.8974e-23
DGKA	0.129056	0.0791619
DGKB	0.059707	0.418212
DGKD	0.138788	0.0588635
DGKE	0.187319	0.0104621
DGKG	0.154928	0.0347335
DGKH	-0.191578	0.00880665
DGKI	0.215345	0.00315903
DGKQ	-0.0173444	0.814233
DGKZ	0.312874	1.37428e-05
DGUOK	0.339322	2.15987e-06
DHCR24	-0.476291	6.36162e-12
DHCR7	-0.438958	3.67464e-10
DHFR	-0.0953728	0.195356
DHODH	-0.391575	3.26369e-08
DHRS4L2	-0.365284	2.95187e-07
DLAT	-0.110085	0.13471
DLD	-0.059668	0.418516
DLST	-0.231857	0.00145103
DMGDH	-0.701952	6.33562e-29
DNMT1	0.234965	0.00124567
DNMT3A	0.169403	0.0208049
DNMT3B	0.174491	0.0172191
DOLPP1	-0.240654	0.000937212
DOT1L	0.120755	0.100633
DPAGT1	-0.0758362	0.303584
DPEP1	-0.0772707	0.294502
DPM1	-0.0985829	0.180671
DPM2	0.253059	0.000492319
DPM3	-0.145105	0.0481442
DPYD	-0.274368	0.000150867
DPYS	-0.627656	9.08538e-22
DPYSL2	0.343143	1.62936e-06
DPYSL3	0.128318	0.0809058
DTYMK	0.21118	0.00381089
DUOX1	0.186243	0.0109213
DUOX2	0.198819	0.00651914
DUT	0.144946	0.0483923
EARS2	-0.114425	0.119913
EBP	-0.433761	6.22299e-10
ECH1	-0.254968	0.000444604
ECHDC2	-0.475229	7.18899e-12
ECHS1	-0.538754	2.15475e-15
EGFL8	-0.00924815	0.900302
EGFR	-0.175078	0.016842
EHHADH	-0.634942	2.19959e-22
EHMT1	0.128301	0.0809479
EHMT2	0.328355	4.75111e-06
ELOVL1	0.401751	1.31965e-08
ELOVL2	-0.532187	5.40134e-15
ELOVL4	0.116714	0.112633
ELOVL5	-0.0802437	0.276261
ELOVL6	-0.335919	2.76742e-06
ENGASE	0.108451	0.14063
ENO1	0.338064	2.36786e-06
ENO2	0.634613	0
ENO3	-0.283165	8.99249e-05
ENPP1	-0.499664	3.86394e-13
ENPP2	-0.278296	0.000120001
ENPP3	-0.397599	1.91657e-08
ENTPD1	0.0789051	0.284377
ENTPD2	0.144047	0.0498164
ENTPD3	0.294929	4.38017e-05
ENTPD4	0.17918	0.0144032
ENTPD5	-0.528311	9.20489e-15
ENTPD6	0.11202	0.127949
ENTPD8	-0.282823	9.17812e-05
EPHX1	-0.617026	6.73681e-21
EPHX2	-0.5631	5.96194e-17
ESCO1	0.0881418	0.231572
ESCO2	0.159929	0.0292208
ESD	-0.348332	1.10445e-06
ESPN	-0.566402	3.58195e-17
ETFA	-0.476736	6.04268e-12
ETFB	-0.342629	1.69262e-06
ETFDH	-0.469217	1.42541e-11
ETNK1	0.0637613	0.387255
ETNK2	-0.50229	2.78299e-13
EXT1	0.134452	0.0673043
EXT2	0.18168	0.0130733
EXTL1	0.349709	9.95066e-07
EXTL2	0.0837224	0.255907
EXTL3	0.29916	3.35546e-05
FABP1	-0.604665	6.30388e-20
FADS1	-0.18321	0.0123133
FADS2	-0.126947	0.0842306
FAH	-0.537029	2.74842e-15
FASN	-0.325014	6.00489e-06
FBP1	-0.572849	1.30299e-17
FDFT1	-0.189937	0.00941494
FDPS	-0.362832	3.58964e-07
FECH	-0.140001	0.0566644
FH	-0.545791	7.87022e-16
FLAD1	-0.202694	0.00552692
FMO1	-0.051953	0.481281
FMO2	-0.175234	0.0167433
FMO3	-0.457052	5.47023e-11
FMO4	-0.537091	2.72443e-15
FOLR1	0.322465	7.16673e-06
FPGS	0.0602105	0.41429
FPGT	-0.107154	0.145469
FTCD	-0.60442	6.58321e-20
FTH1	-0.03059	0.678525
FUCA1	-0.316654	1.06609e-05
FUCA2	0.0411891	0.576712
FUK	-0.0748087	0.310201
FUT1	-0.0838422	0.255224
FUT3	0.259948	0.00033952
FUT8	0.422824	1.832e-09
G6PC	-0.669952	1.37398e-25
G6PC3	0.702426	0
G6PD	0.461448	3.38516e-11
GAA	0.163723	0.0255546
GAD1	0.439522	3.46879e-10
GAL3ST1	0.246503	0.00069464
GALC	0.0874066	0.235503
GALE	-0.0906867	0.218322
GALK1	-0.401277	1.37742e-08
GALK2	-0.24202	0.000874478
GALNS	0.33049	4.08493e-06
GALNT1	0.0912395	0.215517
GALNT10	0.362909	3.56785e-07
GALNT11	-0.00989641	0.893353
GALNT12	0.215385	0.00315319
GALNT13	-0.109751	0.135904
GALNT14	0.340773	1.94148e-06
GALNT2	-0.221304	0.00240085
GALNT3	0.337345	2.49525e-06
GALNT4	0.236901	0.0011316
GALNT5	0.458839	4.50437e-11
GALNT6	0.34099	1.9106e-06
GALNT7	0.320861	8.0035e-06
GALT	-0.581726	3.12087e-18
GAMT	-0.492003	9.90744e-13
GANC	0.0665588	0.366726
GAPDH	0.290518	5.75752e-05
GART	0.0847308	0.250204
GATM	-0.520743	2.55657e-14
GBA	-0.114336	0.120202
GBA3	-0.455662	6.35721e-11
GBE1	-0.0755405	0.305479
GBGT1	0.407783	7.6039e-09
GCAT	-0.338052	2.3699e-06
GCDH	-0.525348	1.37737e-14
GCH1	-0.36215	3.78922e-07
GCK	-0.193597	0.00810636
GCLC	-0.443936	2.20031e-10
GCLM	-0.108744	0.139552
GCNT1	0.197645	0.00684963
GCNT2	-0.130879	0.0749794
GCNT3	0.319544	8.75901e-06
GCNT4	0.0516427	0.483908
GCSH	-0.354185	7.06409e-07
GDA	-0.284645	8.22882e-05
GFPT1	0.0884102	0.230148
GFPT2	0.295267	4.28851e-05
GGCT	0.144941	0.0483998
GGH	-0.422186	1.94872e-09
GGPS1	0.058572	0.42713
GGT1	0.00842218	0.909166
GGT5	0.0816059	0.268164
GGT7	0.190668	0.00913955
GK	-0.370702	1.90478e-07
GLA	0.201978	0.00569934
GLB1	-0.0336037	0.64887
GLCE	-0.0206977	0.779166
GLDC	-0.56496	4.47757e-17
GLO1	-0.154704	0.0349994
GLRX	-0.233461	0.00134147
GLRX2	-0.224967	0.00202098
GLS	0.332605	3.51312e-06
GLS2	-0.49139	1.06724e-12
GLUD1	-0.556444	1.6367e-16
GLUD2	-0.387811	4.52762e-08
GLUL	-0.327222	5.1454e-06
GLYAT	-0.469811	1.33296e-11
GLYCTK	-0.728885	4.25428e-32
GMDS	0.146665	0.0457625
GMPPA	-0.0860935	0.24264
GMPPB	-0.136867	0.0624884
GMPR	0.122167	0.0966883
GMPR2	-0.0966313	0.189499
GMPS	0.187062	0.0105702
GNE	-0.297012	3.84363e-05
GNMT	-0.59978	1.48558e-19
GNPAT	-0.20442	0.0051303
GNPDA1	0.470614	1.21725e-11
GNPDA2	0.346841	1.23592e-06
GNPNAT1	-0.498604	4.40772e-13
GNS	0.215766	0.0030991
GOT1	-0.377585	1.07929e-07
GOT2	-0.467155	1.79701e-11
GPAA1	-0.0725655	0.324974
GPAM	-0.646793	2.016e-23
GPD1	-0.452647	8.78773e-11
GPD2	0.487577	1.68909e-12
GPI	0.185524	0.0112385
GPT	-0.544509	9.47162e-16
GPT2	-0.442686	2.50471e-10
GPX1	-0.0382913	0.603835
GPX2	-0.239356	0.0010007
GPX3	-0.315378	1.16194e-05
GPX4	-0.156893	0.0324704
GPX7	0.00106773	0.98846
GRHPR	-0.530227	7.0788e-15
GSR	0.100298	0.173166
GSS	0.0354743	0.630733
GSTK1	-0.303523	2.53821e-05
GSTM1	-0.0757158	0.304354
GSTZ1	-0.209208	0.00416001
GUCY1A2	0.00492263	0.946834
GUCY1A3	0.133263	0.0697838
GUCY1B3	0.16798	0.0219164
GUCY2C	-0.0643848	0.38262
GUCY2D	-0.0732963	0.320112
GUK1	-0.058525	0.427502
GUSB	-0.330226	4.16225e-06
GYG1	0.37711	1.12288e-07
GYG2	-0.271869	0.0001742
GYS1	0.57628	0
GYS2	-0.530407	6.90494e-15
H6PD	-0.394988	2.41718e-08
HAAO	-0.571663	1.57196e-17
HACL1	-0.583486	2.33845e-18
HADH	-0.529805	7.50115e-15
HADHA	-0.210259	0.00397061
HADHB	-0.222313	0.00229017
HAGH	-0.551253	3.5429e-16
HAGHL	0.527797	9.76996e-15
HAL	-0.549025	4.91446e-16
HAO1	-0.717725	9.73597e-31
HAO2	-0.428417	1.05974e-09
HAS1	-0.00622839	0.932761
HAS2	0.214232	0.0033226
HAS3	0.240356	0.000951456
HCST	0.0269516	0.714993
HDC	-0.254783	0.000449039
HEPH	0.0549881	0.456002
HEXA	0.159218	0.029956
HEXB	-0.171358	0.0193573
HGD	-0.580013	4.12567e-18
HIBADH	-0.395187	2.37481e-08
HIBCH	-0.572361	1.40763e-17
HIRIP3	0.0119135	0.871787
HK1	0.276895	0.000130261
HK2	0.456098	6.06539e-11
HK3	0.16461	0.0247563
HKDC1	-0.0295692	0.688686
HLCS	-0.15808	0.0311649
HMBS	-0.0468887	0.525092
HMGCL	-0.460395	3.79987e-11
HMGCLL1	-0.0289587	0.694789
HMGCR	-0.33727	2.50893e-06
HMGCS1	-0.470708	1.20437e-11
HMGCS2	-0.686931	2.63812e-27
HMOX1	0.111618	0.12933
HMOX2	-0.140638	0.0555376
HNMT	-0.480014	4.12967e-12
HPD	-0.549435	4.62833e-16
HPGDS	0.216693	0.00297075
HPRT1	-0.0501706	0.496472
HPS3	-0.111943	0.128213
HS2ST1	0.134332	0.0675513
HS3ST1	0.319235	8.9456e-06
HS3ST2	0.0765072	0.299313
HS3ST3A1	-0.053569	0.467729
HS3ST3B1	-0.313182	1.34628e-05
HS6ST1	-0.231905	0.0014477
HS6ST2	0.0698616	0.343374
HSD11B1	-0.296688	3.92286e-05
HSD11B2	-0.00682899	0.926294
HSD17B1	0.157837	0.0314281
HSD17B10	-0.266131	0.000241119
HSD17B2	-0.423627	1.69461e-09
HSD17B3	-0.210939	0.00385211
HSD17B4	-0.650478	9.38357e-24
HSD17B7	-0.41876	2.70972e-09
HSD17B8	-0.528616	8.82931e-15
HSD3B1	-0.117915	0.108958
HSD3B2	-0.199794	0.00625556
HSD3B7	-0.181774	0.0130251
HYAL3	-0.12155	0.098395
IDH1	-0.400365	1.49558e-08
IDH2	-0.150667	0.0401006
IDH3A	0.159229	0.029944
IDH3B	0.0285491	0.698896
IDH3G	0.150013	0.0409843
IDI1	-0.503425	2.41262e-13
IDI2	0.126943	0.0842407
IDO1	-0.088501	0.229668
IDS	0.293687	4.73288e-05
IDUA	0.0996159	0.176123
IK	-0.0614388	0.404815
IMPA1	-0.275617	0.000140327
IMPA2	-0.141102	0.0547291
IMPDH1	0.482574	3.05889e-12
IMPDH2	0.0753706	0.306571
INPP1	-0.198929	0.00648878
INPP4A	0.22152	0.00237672
INPP4B	0.137824	0.0606608
INPP5A	-0.139436	0.0576798
INPP5B	0.0906717	0.218399
INPP5D	0.0965121	0.190048
INPP5E	0.272816	0.000164993
INPP5J	0.461052	3.53595e-11
INPPL1	0.315726	1.13505e-05
IP6K1	-0.0343023	0.642072
IP6K2	0.217592	0.00285081
IP6K3	0.0635205	0.389054
IPMK	-0.0325234	0.65944
IREB2	-0.0730014	0.322068
ISYNA1	0.340764	1.94268e-06
ITPA	0.229107	0.00165809
ITPKA	0.113657	0.122434
ITPKB	0.0418016	0.571052
ITPKC	0.0770997	0.295576
IVD	-0.487281	1.74986e-12
KDSR	-0.0227788	0.75762
KHK	-0.665969	3.34439e-25
KIAA0319	0.343066	1.63868e-06
KL	-0.146823	0.0455278
KMO	-0.455818	6.25107e-11
KYNU	-0.227559	0.00178618
LAP3	-0.299396	3.30556e-05
LCAT	-0.372042	1.70722e-07
LDHA	0.153473	0.0364928
LDHB	0.161287	0.0278597
LDHC	-0.0928561	0.207461
LDHD	-0.510328	1.00121e-13
LGSN	-0.126861	0.0844443
LHPP	-0.387789	4.53613e-08
LIPA	-0.28612	7.52849e-05
LIPC	-0.547033	6.57216e-16
LIPG	-0.386994	4.85835e-08
LOXL2	0.33835	2.31894e-06
LPGAT1	-0.264068	0.000270541
LPL	0.114781	0.118757
LRAT	0.0908506	0.217488
LSS	-0.337633	2.44339e-06
LTA4H	0.0229074	0.756294
LTC4S	0.115712	0.115778
MAN1A1	-0.27452	0.000149549
MAN1A2	-0.0192267	0.794499
MAN1B1	0.243175	0.000824454
MAN1C1	-0.0879732	0.232469
MAN2A1	-0.0852214	0.247462
MAN2A2	-0.265881	0.000244526
MAN2B1	0.0922814	0.2103
MAN2C1	-0.144964	0.0483636
MANBA	0.340747	1.94517e-06
MANSC1	0.0080858	0.912779
MAOA	-0.412034	5.12166e-09
MAOB	-0.455983	6.14074e-11
MARK1	0.289446	6.14886e-05
MAT1A	-0.738289	2.68926e-33
MAT2A	0.0927657	0.207906
MAT2B	-0.190845	0.0090739
MBOAT2	0.423004	1.8003e-09
MBOAT7	0.46102	3.54836e-11
MCAT	0.0221759	0.763844
MCCC1	-0.100842	0.170836
MCCC2	-0.398523	1.76461e-08
MCEE	-0.480159	4.06005e-12
MDH1	-0.0470521	0.523648
MDH1B	0.425327	1.43572e-09
MDH2	-0.183878	0.0119942
ME1	0.0865578	0.240099
ME2	0.169127	0.021017
ME3	0.337009	2.55704e-06
MECR	-0.0715361	0.331902
MGAM	0.00860517	0.907201
MGAT1	-0.177289	0.0154862
MGAT2	-0.256634	0.000406492
MGAT3	0.115569	0.116232
MGAT4A	0.101648	0.167425
MGAT4B	-0.207103	0.00456414
MGAT5	0.235364	0.00122133
MGLL	0.00158472	0.982873
MGST1	-0.409941	6.22621e-09
MGST2	-0.516505	4.48095e-14
MGST3	-0.0288426	0.695953
MIA3	-0.512468	7.5923e-14
MIOX	0.147036	0.0452119
MLYCD	-0.4557	6.33116e-11
MMAA	-0.413458	4.48093e-09
MOGAT1	-0.134221	0.0677806
MOGAT2	-0.4225	1.89046e-09
MOGS	-0.116492	0.113325
MOXD1	0.033238	0.65244
MPI	-0.207684	0.00444929
MPO	0.0577466	0.433684
MPST	-0.456469	5.82659e-11
MTAP	0.146198	0.0464644
MTHFD1	-0.446157	1.74538e-10
MTHFD1L	0.373428	1.52342e-07
MTHFD2	0.258959	0.00035836
MTHFD2L	0.0958777	0.19299
MTHFR	-0.104258	0.156727
MTMR1	0.138128	0.06009
MTMR2	0.556053	2.22045e-16
MTMR3	0.17628	0.0160922
MTMR6	-0.0862715	0.241664
MTR	-0.106956	0.146219
MUT	-0.525283	1.38944e-14
MVD	-0.155315	0.0342776
MVK	-0.205684	0.00485626
MYO5B	-0.157014	0.0323348
NAA10	0.0488115	0.508223
NADK	-0.24791	0.000645679
NADSYN1	0.0968709	0.188398
NAE1	0.183932	0.0119689
NAGA	-0.260268	0.000333621
NAGK	0.338125	2.35728e-06
NAGLU	-0.0976131	0.185019
NAGS	-0.500394	3.5282e-13
NANS	0.113983	0.121361
NDST1	-0.37483	1.35691e-07
NDST2	-0.0874632	0.235198
NDST3	0.0290094	0.694281
NDUFA1	-0.0569295	0.440229
NDUFA10	-0.0978779	0.183824
NDUFA11	-0.0874318	0.235367
NDUFA12	0.0166694	0.821338
NDUFA13	0.0422194	0.567207
NDUFA2	-0.215126	0.00319064
NDUFA3	-0.0492336	0.504558
NDUFA4	-0.121023	0.0998757
NDUFA4L2	0.218637	0.002717
NDUFA5	-0.0569715	0.439891
NDUFA6	-0.0956155	0.194216
NDUFA7	-0.169655	0.0206134
NDUFA8	0.100801	0.171012
NDUFA9	0.0396569	0.590982
NDUFAB1	-0.132964	0.0704188
NDUFB1	-0.132486	0.0714445
NDUFB10	-0.0100046	0.892194
NDUFB11	-0.0440891	0.550152
NDUFB2	0.0658988	0.371507
NDUFB3	0.0464719	0.528786
NDUFB4	0.0486472	0.509653
NDUFB5	0.0273995	0.710467
NDUFB6	-0.126578	0.085144
NDUFB7	-0.036017	0.625512
NDUFB8	-0.201655	0.00577877
NDUFB9	-0.0680897	0.355782
NDUFC1	0.0712839	0.333615
NDUFC2	-0.412129	5.07648e-09
NDUFS1	-0.15951	0.029652
NDUFS2	-0.354665	6.80683e-07
NDUFS3	0.00486128	0.947495
NDUFS4	-0.176562	0.0159208
NDUFS5	0.208762	0.00424294
NDUFS6	-0.0013677	0.985218
NDUFS7	-0.124353	0.0908191
NDUFS8	0.0769513	0.296509
NDUFV1	-0.210393	0.00394697
NDUFV2	-0.298778	3.4379e-05
NDUFV3	-0.102946	0.16204
NEU1	0.0406276	0.581922
NEU4	-0.32349	6.67591e-06
NIT2	-0.43485	5.5766e-10
NLN	-0.100317	0.173085
NME1	0.0819574	0.266101
NME2	0.289921	5.97248e-05
NME3	0.121061	0.0997673
NME4	0.05116	0.488009
NME6	0.0634117	0.389868
NME7	0.273323	0.000160244
NMNAT1	-0.082198	0.264695
NMNAT2	0.330645	4.04028e-06
NMNAT3	0.0104099	0.887855
NNMT	-0.0304773	0.679644
NNT	-0.204647	0.00508012
NOS2	-0.0724569	0.3257
NOS3	-0.080247	0.276241
NPR1	-0.165471	0.0240025
NPR2	-0.193646	0.00809002
NSDHL	-0.264854	0.000258962
NSF	0.158405	0.0308161
NT5C	0.370149	1.99272e-07
NT5C1B	0.14155	0.0539559
NT5C2	0.0639335	0.385972
NT5E	-0.42148	2.08645e-09
NT5M	0.079433	0.281158
NUDT12	-0.120478	0.101424
NUDT2	0.0700629	0.341982
NUDT5	-0.217195	0.00290317
NUDT9	-0.150825	0.0398907
OAT	-0.0500948	0.497123
OCRL	0.178727	0.014656
ODC1	0.16708	0.0226463
OGDH	0.0811158	0.271058
OGDHL	-0.30332	2.57158e-05
OPLAH	-0.317077	1.03601e-05
OTC	-0.65301	5.51353e-24
OXCT1	0.227229	0.00181463
OXCT2	-0.00470845	0.949144
OXSM	-0.436858	4.55143e-10
P4HA1	-0.0834417	0.25751
P4HA2	0.204024	0.00521884
P4HB	-0.210879	0.00386246
PAFAH1B1	0.179105	0.0144447
PAFAH1B2	0.102071	0.165656
PAFAH1B3	0.350258	9.54383e-07
PAFAH2	0.00904011	0.902533
PAH	-0.721128	3.80933e-31
PAICS	-0.1276	0.0826353
PANK1	-0.636781	1.5284e-22
PANK2	0.00712313	0.923129
PANK3	-0.356849	5.74633e-07
PANK4	-0.069036	0.349121
PAOX	-0.411093	5.59244e-09
PAPSS1	0.275483	0.000141425
PAPSS2	-0.367922	2.38725e-07
PC	-0.620773	3.35402e-21
PCBD1	-0.525416	1.36463e-14
PCBD2	-0.310054	1.65727e-05
PCCA	-0.339909	2.06876e-06
PCCB	-0.509684	1.08782e-13
PCK1	-0.572522	1.37236e-17
PCK2	-0.706201	2.11405e-29
PCYT1A	-0.00338591	0.963417
PCYT1B	0.313636	1.30605e-05
PCYT2	-0.470936	1.17363e-11
PDE10A	0.096235	0.191329
PDE11A	-0.200172	0.00615585
PDE1A	0.0991616	0.178113
PDE1B	0.0725253	0.325243
PDE1C	0.108975	0.138708
PDE2A	-0.201143	0.00590647
PDE3A	0.0867704	0.238942
PDE3B	-0.491647	1.03449e-12
PDE4A	0.279458	0.000112071
PDE4B	0.0461492	0.531655
PDE4C	-0.0801925	0.276569
PDE4D	0.143178	0.0512258
PDE5A	0.330505	4.08049e-06
PDE6A	0.182141	0.0128402
PDE6B	0.226114	0.00191387
PDE6C	-0.252996	0.000493992
PDE6D	0.0710922	0.334919
PDE6G	-0.0290585	0.693791
PDE7A	0.369047	2.17935e-07
PDE7B	0.128321	0.0809006
PDE8A	-0.143864	0.05011
PDE8B	0.313608	1.30853e-05
PDE9A	0.061167	0.406901
PDHA1	-0.00301301	0.967443
PDHB	-0.353035	7.71805e-07
PDHX	-0.256349	0.000412784
PDXK	0.244274	0.000779292
PDXP	-0.555946	1.7636e-16
PECR	-0.604491	6.50176e-20
PEMT	-0.415598	3.6616e-09
PEPD	-0.18451	0.011699
PFAS	0.0967583	0.188915
PFKFB1	-0.62461	1.62572e-21
PFKFB2	0.176217	0.0161309
PFKFB3	0.567824	0
PFKFB4	0.3559	6.18631e-07
PFKL	-0.0648344	0.379299
PFKM	0.321439	7.69198e-06
PFKP	0.528848	8.43769e-15
PGAM1	0.203085	0.00543474
PGAM2	0.00559449	0.93959
PGAP1	0.0522928	0.478414
PGD	0.146439	0.0461015
PGK1	0.374374	1.40914e-07
PGLS	0.10697	0.146166
PGM1	-0.332792	3.46629e-06
PGM2	-0.042265	0.566788
PGM3	-0.149627	0.0415129
PGS1	0.366901	2.59227e-07
PHGDH	0.00745227	0.919589
PHOSPHO1	0.27619	0.000135727
PHPT1	0.207078	0.00456918
PHYH	-0.627117	1.00756e-21
PI4K2A	-0.0860144	0.243074
PI4KA	0.0166002	0.822068
PI4KB	0.26744	0.000224032
PIGA	0.0943937	0.200003
PIGB	0.0534427	0.46878
PIGC	0.0503814	0.494662
PIGF	-0.0541759	0.462693
PIGG	0.14396	0.0499558
PIGH	-0.247973	0.000643568
PIGK	0.0981922	0.182414
PIGL	-0.0258268	0.726403
PIGM	-0.363287	3.46201e-07
PIGN	0.0688712	0.350275
PIGO	-0.111088	0.131169
PIGP	-0.355461	6.40058e-07
PIGQ	0.222726	0.00224633
PIGS	0.61487	0
PIGT	0.164022	0.0252825
PIGU	0.162908	0.0263065
PIGV	-0.256525	0.000408882
PIGW	0.303361	2.56485e-05
PIGX	0.334409	3.08614e-06
PIGZ	0.13147	0.0736646
PIK3C2A	-0.0505343	0.493351
PIK3C2B	-0.0175578	0.81199
PIK3C2G	-0.329664	4.33138e-06
PIK3C3	0.159447	0.0297176
PIK3CA	0.0913996	0.214709
PIK3CB	0.0524986	0.476681
PIK3CD	0.169504	0.0207281
PIK3CG	0.0416919	0.572064
PIK3R1	-0.322652	7.07432e-06
PIK3R3	-0.0658939	0.371543
PIK3R5	0.112072	0.12777
PIKFYVE	-0.0117981	0.873019
PIP4K2A	0.223411	0.00217508
PIP4K2B	0.197855	0.00678938
PIP4K2C	0.222546	0.00226536
PIP5K1A	0.0866286	0.239713
PIP5K1B	0.155862	0.0336412
PIP5K1C	0.426238	1.31316e-09
PIPOX	-0.721235	3.69833e-31
PISD	0.363018	3.53687e-07
PKLR	-0.630275	5.47986e-22
PLA2G12A	-0.0830064	0.260009
PLA2G1B	-0.335119	2.93214e-06
PLA2G2A	-0.183346	0.012248
PLA2G2D	-0.0925922	0.208761
PLA2G4A	0.258208	0.00037329
PLA2G5	-0.230654	0.00153857
PLA2G6	0.00574296	0.93799
PLA2G7	-0.0126816	0.863599
PLCB1	-0.0400217	0.58757
PLCB2	0.153446	0.0365266
PLCB3	0.51625	4.61853e-14
PLCB4	0.0757932	0.303859
PLCD1	-0.207385	0.00450802
PLCD3	0.653872	0
PLCD4	0.257371	0.000390629
PLCE1	0.114458	0.119806
PLCG1	0.145342	0.0477747
PLCG2	-0.354078	7.12218e-07
PLCH1	0.323389	6.72301e-06
PLCH2	-0.311065	1.54998e-05
PLCL1	0.0537118	0.466541
PLCXD2	0.140991	0.0549221
PLD1	0.105913	0.150216
PLD2	0.271597	0.000176938
PLOD1	0.0555079	0.451748
PLOD2	0.00457415	0.950592
PLOD3	0.135775	0.064631
PMM1	-0.234856	0.00125241
PMM2	0.185963	0.0110439
PMVK	-0.303083	2.61116e-05
PNMT	0.18043	0.0137237
PNP	0.213927	0.00336869
PNPLA3	-0.429657	9.37343e-10
PNPLA4	-0.158608	0.0305995
PNPO	-0.464086	2.52977e-11
PORCN	0.219888	0.00256424
PPA1	-0.218909	0.00268313
PPA2	0.0823708	0.263688
PPAP2A	-0.282511	9.3507e-05
PPAP2B	-0.223007	0.00221683
PPAP2C	0.318319	9.52217e-06
PPAT	0.0229719	0.755631
PPCDC	0.22767	0.00177669
PPCS	-0.0863757	0.241094
PPOX	-0.18206	0.0128805
PPT1	0.434375	5.85024e-10
PPT2	0.00627186	0.932292
PRDX1	-0.112089	0.127711
PRDX2	-0.0247943	0.73693
PRDX3	-0.505456	1.86654e-13
PRDX6	-0.366125	2.7593e-07
PRODH	-0.121598	0.098263
PRODH2	-0.626214	1.19768e-21
PROSC	-0.21692	0.00294001
PRPS1	-0.147997	0.0438083
PRPS2	0.0246755	0.738145
PSAT1	-0.411825	5.22263e-09
PSPH	0.0562732	0.445526
PTDSS1	0.0170082	0.81777
PTDSS2	0.299457	3.29295e-05
PTEN	-0.15855	0.0306609
PTGDS	-0.0169326	0.818566
PTGES	0.304871	2.32625e-05
PTGES2	0.228214	0.00173095
PTGES3	-0.023339	0.751852
PTGIS	-0.01292	0.86106
PTGS1	0.455498	6.47089e-11
PTGS2	0.133359	0.0695819
PTPLA	0.41142	5.42427e-09
PTPLB	-0.09517	0.196312
PTS	-0.0689949	0.349408
PYCR1	0.0832261	0.258745
PYCR2	0.0652591	0.376178
PYCRL	-0.0435877	0.554701
PYGB	0.506619	1.60982e-13
PYGL	-0.364898	3.04453e-07
PYGM	-0.0517654	0.482868
QDPR	-0.490514	1.18652e-12
QPRT	-0.473112	9.1624e-12
RBAK	0.110449	0.133417
RBKS	-0.47704	5.83382e-12
RDH10	-0.259892	0.000340559
RDH11	-0.284885	8.11091e-05
RDH12	-0.21513	0.00319005
RDH13	0.075407	0.306337
RDH14	-0.0573318	0.437
RDH16	-0.57567	8.3127e-18
RDH5	-0.446207	1.73632e-10
RENBP	0.242004	0.000875175
RFK	-0.0816843	0.267703
RHBG	-0.336331	2.68602e-06
RPE	0.253649	0.000477086
RPIA	0.232386	0.00141407
RPL14	-0.00997662	0.892494
RPL36A	0.181887	0.012968
RPN1	-0.003942	0.957414
RPN2	-0.074828	0.310077
RRM1	0.21207	0.00366218
RRM2	0.159028	0.0301548
RRM2B	0.00414336	0.955241
RWDD2A	0.0337611	0.647336
SARDH	-0.705913	2.27845e-29
SAT1	-0.00670001	0.927683
SAT2	-0.305922	2.17288e-05
SCD	-0.33797	2.38422e-06
SCD5	0.337046	2.55013e-06
SCLY	-0.491838	1.01081e-12
SCP2	-0.421122	2.15961e-09
SDHA	-0.211283	0.00379347
SDHB	-0.278483	0.00011869
SDHC	-0.42151	2.08028e-09
SDHD	-0.361171	4.09435e-07
SDS	-0.301249	2.93732e-05
SEC11A	0.159992	0.0291568
SEC11C	-0.454507	7.19936e-11
SEPHS1	0.0241232	0.7438
SEPHS2	-0.505724	1.80403e-13
SETD7	-0.216823	0.00295306
SETD8	0.310844	1.57287e-05
SETDB1	0.0655984	0.373697
SETDB2	-0.1129	0.124959
SGMS1	-0.37511	1.32589e-07
SGPL1	-0.0564438	0.444146
SGPP1	0.0551957	0.4543
SGPP2	0.465338	2.20117e-11
SGSH	0.396501	2.11342e-08
SHMT1	-0.502098	2.85057e-13
SHMT2	-0.128104	0.0814177
SKIV2L2	-0.00218993	0.976334
SLC10A1	-0.586537	1.4123e-18
SLC11A2	-0.070633	0.338059
SLC12A1	-0.186335	0.0108813
SLC12A2	0.199636	0.00629751
SLC12A4	0.161161	0.0279836
SLC12A5	0.0635628	0.388738
SLC12A6	0.121462	0.0986407
SLC12A7	0.00385261	0.958378
SLC13A2	-0.286051	7.55999e-05
SLC13A3	-0.254273	0.000461457
SLC13A4	0.264595	0.00026272
SLC13A5	-0.614713	1.03139e-20
SLC14A1	0.13581	0.0645616
SLC14A2	-0.250529	0.000562881
SLC15A1	-0.327324	5.10893e-06
SLC15A2	0.183705	0.0120764
SLC15A3	0.0869573	0.237928
SLC15A4	0.0599004	0.416702
SLC16A1	-0.334253	3.12113e-06
SLC16A10	-0.195969	0.00734704
SLC16A2	-0.365741	2.84559e-07
SLC16A3	0.548134	4.44089e-16
SLC16A7	0.240802	0.000930246
SLC16A8	0.100747	0.17124
SLC17A1	-0.541975	1.36272e-15
SLC17A2	-0.602999	8.45837e-20
SLC17A3	-0.397795	1.88321e-08
SLC17A4	-0.477085	5.80394e-12
SLC17A5	-0.252897	0.000496582
SLC17A7	0.185231	0.0113699
SLC17A8	-0.0565038	0.44366
SLC18A2	0.0436893	0.553778
SLC19A1	-0.10601	0.14984
SLC19A2	-0.456112	6.05604e-11
SLC19A3	-0.194128	0.00793065
SLC1A1	-0.0287201	0.69718
SLC1A2	-0.448138	1.41775e-10
SLC1A3	-0.143947	0.0499766
SLC1A4	-0.135594	0.0649917
SLC1A5	0.482696	3.01514e-12
SLC1A7	-0.0620077	0.400471
SLC20A1	0.0757515	0.304126
SLC20A2	-0.355643	6.31079e-07
SLC22A1	-0.510468	9.83303e-14
SLC22A2	-0.137278	0.0616988
SLC22A3	-0.655802	3.04992e-24
SLC22A4	0.136559	0.0630871
SLC22A5	0.0882384	0.231059
SLC23A1	-0.389318	3.97356e-08
SLC23A2	-0.348979	1.05166e-06
SLC24A1	0.0559113	0.448462
SLC24A3	0.310711	1.58682e-05
SLC24A4	-0.044668	0.544922
SLC25A1	-0.262216	0.000299757
SLC25A10	-0.466649	1.90182e-11
SLC25A11	-0.0671445	0.362515
SLC25A12	0.254139	0.000464773
SLC25A13	-0.615673	8.64635e-21
SLC25A14	0.287529	6.9119e-05
SLC25A15	-0.671962	8.722e-26
SLC25A16	-0.289217	6.23569e-05
SLC25A18	-0.520522	2.63332e-14
SLC25A19	0.406194	8.80128e-09
SLC25A20	-0.59627	2.726e-19
SLC25A21	0.314809	1.20728e-05
SLC25A22	-0.0906564	0.218477
SLC25A26	-0.164995	0.024417
SLC25A27	-0.0565885	0.442977
SLC25A3	-0.0341588	0.643466
SLC25A4	-0.250268	0.000570674
SLC25A5	-0.0288919	0.695458
SLC25A6	0.37661	1.17065e-07
SLC26A1	-0.565206	4.31091e-17
SLC26A11	0.0274447	0.71001
SLC26A2	0.168089	0.0218296
SLC26A3	-0.24894	0.000611873
SLC26A4	0.149713	0.0413943
SLC26A6	-0.0686978	0.351492
SLC26A7	0.126041	0.0864868
SLC26A8	-0.232085	0.001435
SLC26A9	0.237998	0.00107126
SLC27A1	0.237698	0.00108747
SLC27A2	-0.559629	1.01232e-16
SLC27A3	-0.24488	0.000755406
SLC27A4	0.0384791	0.60206
SLC27A5	-0.677401	2.50575e-26
SLC28A1	-0.275029	0.000145202
SLC28A2	0.00839189	0.909491
SLC29A1	-0.0951369	0.196468
SLC29A2	0.250331	0.000568796
SLC29A3	0.0133122	0.856886
SLC2A1	0.576088	0
SLC2A10	-0.376641	1.16758e-07
SLC2A11	0.286452	7.37876e-05
SLC2A12	-0.0905117	0.219216
SLC2A13	-0.0280983	0.703424
SLC2A14	0.126295	0.0858498
SLC2A2	-0.695853	2.96054e-28
SLC2A3	0.273718	0.000156641
SLC2A4	-0.367364	2.49732e-07
SLC2A5	0.165154	0.0242777
SLC2A6	0.253712	0.000475497
SLC2A8	-0.212582	0.00357911
SLC2A9	-0.485406	2.18817e-12
SLC33A1	-0.288955	6.33634e-05
SLC34A1	-0.370645	1.9138e-07
SLC34A2	0.385234	5.65151e-08
SLC34A3	0.211257	0.00379785
SLC35A1	-0.0659353	0.371242
SLC35A2	0.16845	0.0215443
SLC35A3	-0.3151	1.18388e-05
SLC35B2	0.271238	0.00018061
SLC35B4	-0.157369	0.0319413
SLC35C1	-0.187758	0.0102795
SLC35D1	-0.559614	1.0147e-16
SLC35D2	-0.345683	1.34814e-06
SLC36A1	0.295228	4.29911e-05
SLC37A4	-0.422004	1.98343e-09
SLC38A1	0.443689	2.25741e-10
SLC38A2	-0.104786	0.154628
SLC38A4	-0.661168	9.59967e-25
SLC3A1	0.0255695	0.729022
SLC3A2	0.143029	0.0514705
SLC40A1	-0.0944274	0.199842
SLC43A1	-0.617822	5.8138e-21
SLC43A2	0.255541	0.000431141
SLC46A1	-0.55589	1.77864e-16
SLC4A1	0.00344553	0.962773
SLC4A10	-0.195972	0.00734621
SLC4A2	0.247251	0.000668189
SLC4A3	0.43899	3.66285e-10
SLC4A4	0.132671	0.0710461
SLC4A5	0.216681	0.00297225
SLC4A7	0.213111	0.00349499
SLC4A8	0.276888	0.000130314
SLC5A1	0.241281	0.000907913
SLC5A10	0.0322465	0.66216
SLC5A11	-0.25791	0.00037937
SLC5A12	0.031295	0.671542
SLC5A3	0.260906	0.000322162
SLC5A6	-0.178199	0.0149562
SLC5A9	-0.329545	4.36818e-06
SLC6A1	-0.682965	6.80273e-27
SLC6A11	-0.254967	0.000444637
SLC6A12	-0.629319	6.59434e-22
SLC6A13	-0.430625	8.51434e-10
SLC6A2	-0.166141	0.0234289
SLC6A20	0.185224	0.0113728
SLC6A4	0.0158168	0.830336
SLC6A6	0.476794	6.00231e-12
SLC6A7	0.0201464	0.784903
SLC6A8	0.537054	2.66454e-15
SLC6A9	0.23046	0.00155311
SLC7A1	0.405142	9.69272e-09
SLC7A10	0.0641099	0.384659
SLC7A11	0.235853	0.00119209
SLC7A2	-0.414713	3.9813e-09
SLC7A5	0.252595	0.000504634
SLC7A6	0.42326	1.75602e-09
SLC7A7	0.385858	5.35672e-08
SLC7A8	0.353503	7.44516e-07
SLC7A9	-0.67865	1.87491e-26
SLC8A1	0.149995	0.0410092
SLC8A2	0.225166	0.00200202
SLC8A3	-0.0542918	0.461735
SLC9A1	0.639141	0
SLC9A2	0.288625	6.4657e-05
SLC9A3	-0.0888467	0.227846
SLC9A5	0.429517	9.50409e-10
SLC9A7	0.164718	0.0246609
SLC9A8	-0.182873	0.0124775
SLCO1A2	-0.289399	6.16655e-05
SLCO1B1	-0.621371	2.99767e-21
SLCO1B3	-0.13803	0.0602739
SLCO1C1	-0.0911033	0.216206
SLCO2A1	-0.133664	0.0689391
SLCO2B1	-0.479437	4.41681e-12
SLCO3A1	0.254508	0.000455696
SLCO4A1	0.247798	0.000649437
SMPD3	0.257057	0.000397309
SMS	0.309342	1.73694e-05
SOAT1	0.212243	0.00363397
SOAT2	-0.333065	3.39915e-06
SOD1	-0.446447	1.69331e-10
SOD2	-0.132056	0.0723769
SOD3	0.104545	0.155581
SORD	-0.643908	3.64163e-23
SPCS1	-0.384177	6.1859e-08
SPCS2	-0.142741	0.0519476
SPCS3	-0.0693678	0.346804
SPHK2	-0.0289393	0.694984
SPR	-0.125419	0.0880651
SPTLC1	0.432164	7.30267e-10
SPTLC2	0.187851	0.0102412
SQLE	-0.234327	0.00128554
SRD5A1	-0.241619	0.000892499
SRM	0.116014	0.114822
ST20	0.0742706	0.313704
ST3GAL1	-0.28776	6.81558e-05
ST3GAL2	0.0489549	0.506976
ST3GAL3	-0.269639	0.000197834
ST3GAL4	0.115055	0.117874
ST3GAL5	0.265078	0.000255737
ST3GAL6	-0.270291	0.000190635
ST6GAL1	-0.678865	1.78328e-26
ST6GALNAC1	-0.0908796	0.21734
ST6GALNAC2	-0.0640972	0.384754
ST6GALNAC3	-0.0686055	0.352141
ST6GALNAC5	0.31207	1.44992e-05
ST6GALNAC6	-0.0844502	0.251782
ST8SIA1	0.0317336	0.667211
ST8SIA5	0.101119	0.169657
STARD3	0.0443908	0.547424
STS	0.149721	0.0413835
SUCLA2	0.05275	0.474571
SUCLG1	-0.21643	0.00300657
SUCLG2	-0.435801	5.06584e-10
SULT1A1	-0.306279	2.12291e-05
SULT1A2	-0.362253	3.75855e-07
SULT1A3	0.088576	0.229272
SULT1E1	-0.294594	4.47293e-05
SULT2A1	-0.659146	1.48804e-24
SULT2B1	0.390499	3.58534e-08
SULT4A1	-0.00600402	0.935177
SUOX	-0.515732	4.95959e-14
SUV39H1	-0.0790142	0.28371
SUV39H2	0.126197	0.0860948
SYNJ1	0.0289408	0.694969
SYNJ2	0.0263113	0.72148
TALDO1	-0.161663	0.0274926
TAT	-0.543747	1.057e-15
TBXAS1	0.31069	1.589e-05
TCIRG1	0.0353789	0.631653
TDO2	-0.373183	1.55446e-07
TGDS	-0.245595	0.000728062
THNSL1	-0.451564	9.8645e-11
THTPA	-0.156781	0.0325957
TK1	0.329907	4.25735e-06
TK2	0.0224522	0.76099
TKT	0.0620852	0.399881
TKTL1	0.0263475	0.721113
TM7SF2	-0.642666	4.68862e-23
TMEM27	-0.0171278	0.816512
TMEM54	0.406962	8.20158e-09
TMEM91	0.217755	0.00282956
TMLHE	-0.255178	0.000439629
TPI1	0.321108	7.86883e-06
TPK1	-0.0283905	0.700488
TPP1	-0.0992771	0.177605
TPSAB1	-0.0986255	0.180482
TPSB2	-0.0277483	0.706949
TPSD1	-0.0646817	0.380425
TRDMT1	0.395714	2.26657e-08
TRHDE	0.0548447	0.457179
TRNT1	0.00748579	0.919228
TST	-0.551834	3.25158e-16
TSTA3	0.0743671	0.313074
TUSC3	0.326988	5.23075e-06
TXNRD1	-0.0727414	0.323799
TXNRD2	-0.34696	1.22488e-06
TYMP	-0.123212	0.0938466
TYMS	0.249322	0.00059974
TYRP1	0.18418	0.0118525
UAP1	-0.566475	3.54144e-17
UAP1L1	0.42718	1.19716e-09
UCK1	0.00045819	0.995048
UCK2	0.164529	0.0248278
UCKL1	-0.0100211	0.892018
UCP2	0.134991	0.066205
UCP3	0.224323	0.0020835
UEVLD	0.106389	0.148382
UGCG	0.0379417	0.607145
UGDH	-0.222346	0.00228663
UGP2	-0.360619	4.27679e-07
UGT1A1	-0.515092	5.39373e-14
UGT1A10	0.281977	9.6532e-05
UGT1A3	-0.354522	6.88262e-07
UGT1A4	-0.424811	1.50991e-09
UGT1A5	-0.276904	0.000130193
UGT1A6	-0.362141	3.79203e-07
UGT1A7	0.101674	0.167316
UGT1A9	-0.398944	1.69927e-08
UGT2B10	-0.575075	9.14296e-18
UGT2B11	-0.188258	0.0100753
UGT2B15	-0.38519	5.67282e-08
UGT2B28	-0.306447	2.09985e-05
UGT2B4	-0.655571	3.20338e-24
UGT2B7	-0.450339	1.12358e-10
UGT8	0.369607	2.08253e-07
UMPS	-0.377531	1.08416e-07
UPB1	-0.621315	3.02941e-21
UPP1	0.399318	1.64315e-08
UPP2	-0.38224	7.29454e-08
UQCR10	0.00549556	0.940657
UQCR11	-0.10339	0.160226
UQCRB	0.0163156	0.825069
UQCRC1	-0.178925	0.0145453
UQCRC2	-0.132603	0.0711915
UQCRFS1	-0.0720913	0.328154
UQCRH	0.249257	0.000601795
UQCRQ	-0.302863	2.64839e-05
UROC1	-0.495921	6.13926e-13
UROD	-0.0182257	0.804978
UROS	-0.0530248	0.472268
UST	0.183855	0.0120049
UXS1	0.278784	0.000116608
VNN1	-0.24152	0.000896967
VNN2	-0.0610886	0.407504
XDH	-0.437978	4.06143e-10
XYLB	-0.671557	9.56058e-26
XYLT1	0.200328	0.0061151
XYLT2	0.267813	0.000219367
ZADH2	-6.68062e-05	0.999278

## Sheet: Table S7
Table S7. Correlation between PKM2 and metabolic genes in low-PKM2 group.
Gene	Correlation coefficient	P value
A4GALT	0.189117	0.00993337
A4GNT	0.238857	0.0010592
AACS	0.305888	2.29294e-05
AADAC	-0.273312	0.000167104
AADAT	-0.043808	0.553784
AASS	-0.157533	0.0322301
ABAT	0.0126255	0.864563
ABCA1	0.158899	0.0307455
ABCB11	-0.103026	0.162857
ABCB4	-0.178178	0.0152448
ABCC1	0.384891	6.32159e-08
ABCC2	-0.185128	0.0116429
ABCC3	0.152799	0.0378551
ABCC4	0.296499	4.16701e-05
ABCC5	0.365947	3.01528e-07
ABCD1	0.00820652	0.911723
ABCD2	0.185073	0.0116681
ABCD3	-0.0820956	0.266599
ABO	0.0872846	0.237441
ABTB2	-0.119754	0.104453
ACAA1	-0.182025	0.0131463
ACAA2	-0.0590364	0.424733
ACACA	-0.050612	0.493867
ACACB	0.162625	0.0269878
ACAD10	0.0481796	0.514885
ACAD11	-0.134444	0.068071
ACAD8	-0.0084609	0.908998
ACAD9	-0.0523538	0.479102
ACADL	-0.123776	0.0932328
ACADM	-0.125155	0.0896151
ACADS	-0.0475033	0.52081
ACADSB	-0.126115	0.0871624
ACADVL	-0.0745478	0.313219
ACAT1	0.0178614	0.809312
ACAT2	0.109517	0.13782
ACE	0.247505	0.000682227
ACE2	-0.293293	5.08581e-05
ACHE	0.428735	1.13964e-09
ACLY	0.0232337	0.753587
ACMSD	0.0648966	0.380143
ACO1	0.0255356	0.730076
ACO2	0.0240686	0.745032
ACOT1	-0.195553	0.00763972
ACOT12	0.0976287	0.18615
ACOT2	-0.198854	0.00665704
ACOT4	-0.00920598	0.901023
ACOT6	-0.166656	0.0233732
ACOT7	0.144503	0.0497112
ACOT8	0.10086	0.171928
ACOX1	-0.0564814	0.445086
ACOX2	-0.152435	0.0383205
ACOX3	0.0872849	0.237439
ACP1	0.0188849	0.798612
ACP2	0.302644	2.82523e-05
ACP5	0.32347	7.0829e-06
ACPP	0.179656	0.0144062
ACSBG1	0.125585	0.0885097
ACSL1	-0.0497457	0.5013
ACSL3	0.040076	0.588083
ACSL4	0.242879	0.000864881
ACSL5	-0.253779	0.000491
ACSL6	-0.172988	0.0185361
ACSM1	-0.0393399	0.594961
ACSS1	0.459865	4.54676e-11
ACSS2	0.077307	0.295594
ACSS3	-0.267497	0.000232325
ACY3	-0.0422471	0.568011
ACYP1	0.0643226	0.38438
ACYP2	-0.163033	0.0266019
ADA	0.404665	1.11004e-08
ADC	0.0824586	0.264483
ADCY1	0.00698714	0.924797
ADCY10	-0.195842	0.00754889
ADCY3	0.394956	2.64538e-08
ADCY4	0.318112	1.02117e-05
ADCY5	0.296904	4.0627e-05
ADCY6	0.104399	0.157298
ADCY7	0.271888	0.000181264
ADCY8	-0.156962	0.0328682
ADCY9	0.0661025	0.371335
ADH1A	-0.116185	0.115276
ADH1B	-0.264596	0.000273071
ADH1C	-0.122601	0.0964057
ADH4	-0.203029	0.00557643
ADH5	-0.291624	5.63661e-05
ADH6	-0.272928	0.00017082
ADH7	-0.106514	0.14901
ADHFE1	-0.190591	0.00936028
ADK	-0.183302	0.012508
ADO	0.125349	0.0891135
ADSL	-0.0206365	0.780388
ADSS	0.095257	0.197124
ADSSL1	-0.00861261	0.907373
AFMID	-0.275345	0.000148659
AGA	0.0445263	0.547296
AGL	-0.0582745	0.430746
AGMAT	-0.0483354	0.513525
AGPAT1	-0.179337	0.0145842
AGPAT2	0.23917	0.00104275
AGPAT3	0.133858	0.0692929
AGPAT4	0.431343	8.80926e-10
AGPAT5	0.334582	3.24259e-06
AGPAT6	-0.0682937	0.355654
AGPS	0.0330465	0.655196
AGXT	0.121376	0.0998057
AGXT2	-0.00775332	0.916579
AHCY	0.105829	0.151657
AHCYL1	-0.204311	0.0052776
AHCYL2	-0.0350086	0.636152
AK1	-0.0308218	0.67706
AK2	-0.134152	0.0686783
AK3	-0.230229	0.0016177
AK5	0.356446	6.36224e-07
AK7	-0.000622818	0.993287
AKR1A1	0.00767668	0.917401
AKR1B1	0.303164	2.73257e-05
AKR1C1	-0.14907	0.0428515
AKR1C4	-0.0652851	0.377292
AKR1D1	0.0386203	0.601721
AKR7A2	-0.1768	0.0160651
ALAD	-0.25985	0.000354346
ALAS1	-0.368464	2.46412e-07
ALAS2	-0.0175318	0.812765
ALDH18A1	0.143188	0.0518481
ALDH1A1	-0.193987	0.00814971
ALDH1A2	0.32255	7.54564e-06
ALDH1A3	0.24795	0.000666699
ALDH1B1	-0.198535	0.00674682
ALDH1L1	-0.280725	0.000108603
ALDH2	-0.161446	0.0281324
ALDH3A1	-0.259188	0.000367313
ALDH3A2	-0.183818	0.0122582
ALDH3B1	0.344625	1.55834e-06
ALDH3B2	0.0790484	0.284817
ALDH4A1	-0.290524	6.02988e-05
ALDH5A1	-0.241318	0.000936028
ALDH6A1	-0.167134	0.0229736
ALDH7A1	0.0123295	0.867709
ALDH9A1	-0.214964	0.00329866
ALDOA	0.185664	0.0113989
ALDOB	0.171904	0.0192973
ALDOC	0.121332	0.0999306
ALG1	-0.0719014	0.330754
ALG10B	-0.0772184	0.29615
ALG12	-0.0899191	0.223525
ALG2	-0.0921131	0.212385
ALG3	0.145337	0.0483937
ALG5	-0.158006	0.0317094
ALG6	0.0257999	0.727393
ALG8	0.0101617	0.890809
ALOX12	-0.0428499	0.562496
ALOX15	0.315426	1.22357e-05
ALOX15B	0.248738	0.000639958
ALOX5	0.426534	1.41403e-09
ALPI	0.160996	0.0285792
ALPL	0.0613051	0.407123
AMACR	-0.313991	1.34669e-05
AMD1	0.193662	0.00825931
AMDHD2	-0.0010024	0.989196
AMN	0.104656	0.15627
AMPD2	-0.221259	0.0024728
AMPD3	0.419091	2.89909e-09
AMT	0.00750363	0.919257
AMY2A	0.101612	0.168736
AMY2B	0.0334815	0.650953
ANAPC11	-0.0232209	0.753718
ANPEP	0.0986171	0.181711
AOC2	0.0929681	0.208153
AOC3	0.186393	0.0110744
AOX1	-0.246999	0.000700335
APRT	-0.0540919	0.464609
AQP8	0.11194	0.129266
AQP9	-0.314737	1.28129e-05
ARG1	0.213472	0.00352779
ARG2	-0.041463	0.575223
ARSA	-0.185	0.0117018
ARSB	-0.00351023	0.962178
ASAH1	0.306515	2.20162e-05
ASL	0.029591	0.689274
ASNS	0.293619	4.98452e-05
ASPA	0.0042476	0.954241
ASRGL1	0.371107	1.98971e-07
ASS1	0.000169102	0.998177
ATG9B	0.339101	2.33922e-06
ATHL1	0.0707316	0.338703
ATIC	-0.0488408	0.509127
ATP10A	0.194367	0.0080232
ATP1A1	0.35225	8.78067e-07
ATP1A2	-0.00537147	0.942152
ATP1A3	0.3471	1.29567e-06
ATP1B1	-0.078076	0.290802
ATP1B2	0.332008	3.8966e-06
ATP1B3	0.2727	0.000173058
ATP2B1	0.143163	0.0518882
ATP2B2	0.189224	0.0098905
ATP2B4	0.198703	0.00669957
ATP5A1	0.0474267	0.521483
ATP5B	0.0886156	0.230336
ATP5C1	0.000944082	0.989824
ATP5D	0.027727	0.707925
ATP5E	0.159695	0.0299076
ATP5F1	-0.14604	0.0473061
ATP5G1	-0.0251392	0.734108
ATP5G2	0.133697	0.0696301
ATP5G3	0.129896	0.0780233
ATP5H	-0.00195503	0.97893
ATP5I	0.0570771	0.440292
ATP5J	0.0721986	0.328754
ATP5J2	0.0326131	0.659432
ATP5L	0.149494	0.0422562
ATP6V0A1	-0.198333	0.00680441
ATP6V0A2	0.145505	0.0481322
ATP6V0B	0.0541214	0.464366
ATP6V0C	-0.0581571	0.431676
ATP6V0D1	-0.0388863	0.599219
ATP6V0D2	0.254523	0.000471982
ATP6V0E1	-0.0555146	0.452929
ATP6V1A	-0.131226	0.0749978
ATP6V1B1	0.238235	0.00109257
ATP6V1B2	0.222374	0.00234775
ATP6V1C1	-0.0802995	0.277238
ATP6V1C2	0.193178	0.0084248
ATP6V1D	-0.0308306	0.676972
ATP6V1E1	0.0073382	0.921031
ATP6V1E2	0.137799	0.0614137
ATP6V1F	0.10562	0.15247
ATP6V1G1	-0.224254	0.00214995
ATP6V1G2	-0.052836	0.475057
ATP6V1H	-0.0956311	0.195363
ATP8A1	0.340796	2.0668e-06
AUH	-0.114552	0.120511
B3GALNT1	0.361884	4.16196e-07
B3GALT4	0.164395	0.0253459
B3GALT6	-0.10161	0.168749
B3GAT1	0.244738	0.000786672
B3GAT2	0.253586	0.000496058
B3GAT3	0.243655	0.000831427
B3GNT1	-0.152333	0.0384522
B3GNT2	0.070651	0.339255
B3GNT3	0.314789	1.27682e-05
B3GNT4	0.327819	5.23597e-06
B3GNT5	0.306174	2.25086e-05
B3GNT7	0.307774	2.02859e-05
B3GNT8	0.31163	1.5751e-05
B3GNTL1	0.0657521	0.373881
B4GALNT1	0.180926	0.0137182
B4GALT1	0.213621	0.00350437
B4GALT2	-0.0063218	0.93194
B4GALT3	-0.0942099	0.202116
B4GALT5	0.341013	2.0342e-06
B4GALT6	-0.0889357	0.22865
B4GALT7	0.125383	0.0890276
BAAT	-0.203484	0.00546859
BBOX1	0.016007	0.828788
BCAT1	0.51046	1.14797e-13
BCAT2	0.132271	0.0726881
BCKDHA	-0.0801416	0.278187
BCKDHB	1.87027e-06	0.99998
BCMO1	0.10841	0.141868
BDH1	-0.0383397	0.604366
BHMT	0.051092	0.489774
BHMT2	-0.184192	0.0120795
BLVRA	0.380777	8.95108e-08
BLVRB	-0.0901661	0.22225
BPGM	-0.0455011	0.538551
BPNT1	-0.0588925	0.425865
BTD	-0.0628215	0.395596
C1GALT1	0.0208095	0.778594
C21orf2	0.0418078	0.572046
CA1	0.0168049	0.820394
CA12	0.254035	0.000484375
CA13	0.115342	0.117956
CA2	0.0134268	0.856058
CA3	0.0605576	0.412877
CA4	-0.381358	8.52471e-08
CA5A	-0.106756	0.148085
CA5B	-0.00143386	0.984546
CA8	0.137104	0.0627487
CA9	0.104839	0.155543
CAD	-0.0631366	0.393225
CANT1	0.112989	0.125693
CAT	-0.201244	0.00601754
CBR1	-0.179343	0.0145808
CBR3	0.309394	1.82484e-05
CBS	0.0534724	0.469747
CCBL1	0.0446966	0.545763
CD38	0.236341	0.00120029
CDA	0.245189	0.0007687
CDIPT	-0.0238929	0.74683
CDO1	-0.13564	0.0656348
CDS1	0.33641	2.84313e-06
CDS2	0.0444692	0.54781
CEPT1	-0.197648	0.00700232
CERK	-0.122279	0.0972912
CES2	-0.243742	0.000827759
CH25H	-0.107715	0.144456
CHDH	0.0178744	0.809176
CHIT1	0.130666	0.0762598
CHKA	0.00961753	0.896623
CHKB	0.0262481	0.722848
CHPF	0.278848	0.000121266
CHPF2	0.298066	3.77701e-05
CHPT1	-0.0772491	0.295957
CHST1	0.539176	2.44249e-15
CHST11	0.47054	1.39471e-11
CHST12	0.183386	0.0124673
CHST13	0.0884896	0.231002
CHST14	0.0332231	0.653472
CHST2	0.358443	5.44924e-07
CHST3	0.354949	7.14115e-07
CHST4	0.226338	0.00194849
CHST5	0.229901	0.00164353
CHST6	0.241612	0.000922239
CHST7	0.27544	0.00014784
CHSY1	0.338003	2.53365e-06
CHSY3	0.224264	0.00214895
CINP	-0.0258001	0.72739
CKB	0.0137002	0.853159
CKMT1A	0.266599	0.000244288
CKMT2	0.233371	0.00138894
CLYBL	-0.0727576	0.325013
CMA1	-0.032032	0.66513
CMAS	0.175475	0.0168895
CMPK1	0.0213278	0.773228
CNDP1	0.0593223	0.42249
CNDP2	-0.197163	0.00714558
CNP	-0.00814194	0.912415
COASY	-0.11065	0.133769
COL4A3BP	-0.0966857	0.190459
COMT	-0.0403903	0.585158
COMTD1	-0.112328	0.127935
COQ2	0.228584	0.00175081
COQ3	0.206573	0.0047852
COQ6	-0.126627	0.0858779
COQ7	-0.122306	0.0972165
COX4I1	0.0421063	0.569303
COX4I2	-0.0118782	0.87251
COX5A	0.152882	0.0377503
COX5B	0.0703108	0.341591
COX6A1	0.0381351	0.606298
COX6A2	0.103076	0.162652
COX6B1	0.171712	0.0194343
COX6C	0.0156911	0.832116
COX7A1	0.221606	0.00243323
COX7A2	0.21608	0.00313616
COX7A2L	0.00749631	0.919335
COX7B	0.118014	0.109625
COX7B2	0.0873983	0.236828
COX7C	0.0990091	0.179973
COX8A	0.101503	0.1692
CP	0.150397	0.0410131
CPA6	0.0590492	0.424633
CPOX	0.0130826	0.859709
CPS1	-0.0466105	0.528683
CPT1A	0.0173241	0.814944
CPT1B	0.119596	0.104915
CPT1C	0.217491	0.0029411
CPT2	-0.203009	0.00558114
CRAT	-0.204298	0.00528051
CRLS1	-0.202244	0.00576677
CROT	0.224768	0.00209861
CS	-0.130838	0.0758713
CSAD	-0.233758	0.00136295
CSGALNACT1	0.275796	0.000144832
CSGALNACT2	0.100383	0.173974
CTH	-0.220816	0.00252405
CTPS2	0.0347322	0.63882
CTSA	0.100024	0.17553
CUBN	0.462298	3.48583e-11
CYB5D1	-0.195027	0.00780776
CYB5R1	-0.237459	0.00113563
CYB5R3	-0.115009	0.119028
CYBRD1	0.396714	2.26498e-08
CYC1	-0.0147049	0.842526
CYP11A1	-0.00143921	0.984488
CYP17A1	-0.150511	0.0408589
CYP19A1	0.182518	0.0128965
CYP1A1	-0.259456	0.000362016
CYP1A2	-0.220676	0.00254051
CYP1B1	-0.0580953	0.432166
CYP21A2	0.0413589	0.576184
CYP26A1	-0.0356216	0.63025
CYP26B1	0.0604303	0.413861
CYP27A1	-0.0919736	0.213081
CYP27B1	0.177235	0.0158023
CYP2A13	0.166938	0.0231364
CYP2A7	0.156062	0.0338963
CYP2B6	0.0629305	0.394775
CYP2C18	0.0311311	0.674003
CYP2C19	-0.143354	0.0515739
CYP2C8	-0.13051	0.0766154
CYP2C9	-0.2081	0.00447649
CYP2E1	-0.192771	0.00856625
CYP2J2	-0.0602332	0.415389
CYP2S1	0.387982	4.8526e-08
CYP39A1	-0.186037	0.011232
CYP3A4	-0.291639	5.63138e-05
CYP3A43	-0.140075	0.0572101
CYP3A5	0.00859792	0.907531
CYP3A7	0.146804	0.0461481
CYP46A1	-0.0170041	0.818302
CYP4A22	-0.0576519	0.435694
CYP4B1	-0.075027	0.31011
CYP4F11	-0.0480239	0.516246
CYP4F12	-0.11504	0.118927
CYP4F2	-0.0207689	0.779015
CYP4F22	0.345833	1.42438e-06
CYP4F3	0.0730538	0.323043
CYP4X1	-0.0551344	0.456034
CYP4Z1	-0.0415652	0.57428
CYP51A1	-0.0826276	0.263502
CYP7A1	0.000120028	0.998706
CYP7B1	-0.125801	0.0879576
CYP8B1	-0.173938	0.0178917
DAD1	0.039627	0.592274
DAO	-0.0754841	0.307163
DBH	0.0808521	0.273935
DBI	0.0474087	0.521641
DBT	-0.161176	0.0283998
DCK	-0.0166514	0.822007
DCTD	-0.0427903	0.563041
DCXR	-0.28258	9.73163e-05
DDC	-0.00526906	0.943253
DDO	0.201749	0.00588976
DDOST	0.0324234	0.66129
DECR1	-0.0134058	0.85628
DECR2	-0.229026	0.00171408
DEGS1	0.254157	0.000481256
DGAT1	-0.0164973	0.823628
DGAT2	0.239249	0.00103861
DGKA	0.511837	9.61453e-14
DGKB	0.134967	0.0669966
DGKD	0.132997	0.0711193
DGKE	0.174936	0.0172349
DGKG	0.23387	0.00135546
DGKH	0.0722552	0.328374
DGKI	0.0945531	0.20047
DGKQ	0.0633231	0.391827
DGKZ	0.320939	8.42622e-06
DGUOK	0.203514	0.00546152
DHCR24	-0.056595	0.44417
DHCR7	0.201326	0.00599663
DHFR	0.0901606	0.222278
DHODH	0.0420646	0.569686
DHRS4L2	0.126245	0.0868345
DLAT	0.0618844	0.402696
DLD	-0.0215608	0.770818
DLST	-0.0736881	0.318847
DMGDH	-0.205159	0.00508787
DNMT1	0.268862	0.000215166
DNMT3A	0.112622	0.126934
DNMT3B	0.0639391	0.387227
DOLPP1	-0.187679	0.0105221
DOT1L	0.191294	0.00909718
DPAGT1	0.146386	0.0467791
DPEP1	0.347097	1.29596e-06
DPM1	0.10831	0.142236
DPM2	0.0534166	0.470211
DPM3	-0.231618	0.00151263
DPYD	0.145423	0.0482604
DPYS	-0.152657	0.0380361
DPYSL2	0.278451	0.000124116
DPYSL3	0.395074	2.61801e-08
DTYMK	0.127711	0.0832051
DUOX1	-0.0221259	0.764984
DUOX2	0.291766	5.58763e-05
DUT	-0.230645	0.00158558
EARS2	-0.12691	0.0851727
EBP	0.0605438	0.412983
ECH1	-0.114699	0.120034
ECHDC2	-0.110042	0.135928
ECHS1	-0.156372	0.0335393
EGFL8	0.142163	0.0535651
EGFR	0.13298	0.0711544
EHHADH	-0.273502	0.000165287
EHMT1	-0.111659	0.130236
EHMT2	-0.185384	0.0115258
ELOVL1	0.154664	0.0355481
ELOVL2	-0.0992991	0.178694
ELOVL4	0.320732	8.54632e-06
ELOVL5	-0.13485	0.0672363
ELOVL6	0.0392471	0.595832
ENGASE	-0.106218	0.15015
ENO1	0.0348848	0.637346
ENO2	0.510447	1.15019e-13
ENO3	0.0949695	0.198486
ENPP1	-0.0678599	0.358725
ENPP2	0.111835	0.129629
ENPP3	0.128744	0.0807205
ENTPD1	0.333271	3.56129e-06
ENTPD2	0.159005	0.0306329
ENTPD3	0.104895	0.155323
ENTPD4	0.233286	0.00139474
ENTPD5	-0.0135448	0.854807
ENTPD6	0.17501	0.0171873
ENTPD8	0.179527	0.0144781
EPHX1	-0.139966	0.0574056
EPHX2	0.106935	0.147401
ESCO1	0.201747	0.00589023
ESCO2	0.306548	2.19691e-05
ESD	-0.121919	0.0982889
ESPN	0.034153	0.644427
ETFA	-0.0801134	0.278357
ETFB	-0.0314751	0.67061
ETFDH	-0.162039	0.0275515
ETNK1	0.00862571	0.907233
ETNK2	-0.00122795	0.986765
EXT1	0.128338	0.0816906
EXT2	0.132006	0.0732692
EXTL1	-0.0473626	0.522047
EXTL2	-0.0708468	0.337914
EXTL3	0.197637	0.00700536
FABP1	0.187117	0.0107606
FADS1	0.263372	0.00029219
FADS2	0.217248	0.00297384
FAH	0.0944345	0.201037
FASN	-0.0741373	0.315898
FBP1	0.105123	0.154424
FDFT1	0.150066	0.0414661
FDPS	0.0207032	0.779695
FECH	-0.097589	0.18633
FH	0.076212	0.302508
FLAD1	-0.0863709	0.242406
FMO1	0.243962	0.000818491
FMO2	-0.0518274	0.483539
FMO3	-0.281337	0.000104753
FMO4	-0.297661	3.87428e-05
FOLR1	0.141208	0.0552081
FPGS	-0.0619296	0.402352
FPGT	-0.0697514	0.345455
FTCD	-0.075287	0.308431
FTH1	0.136209	0.0645004
FUCA1	-0.0526929	0.476256
FUCA2	0.208989	0.00430517
FUK	-0.0188569	0.798904
FUT1	0.250921	0.000570965
FUT3	0.144907	0.0490701
FUT8	0.366204	2.95413e-07
G6PC	-0.0858396	0.245326
G6PC3	0.103636	0.160369
G6PD	0.260624	0.000339719
GAA	-0.00297564	0.967935
GAD1	0.150162	0.0413336
GAL3ST1	0.217508	0.00293885
GALC	0.198988	0.00661961
GALE	-0.127352	0.0840834
GALK1	0.153164	0.0373941
GALK2	-0.166778	0.02327
GALNS	0.0858582	0.245224
GALNT1	-0.0844155	0.253274
GALNT10	0.0798155	0.280154
GALNT11	-0.0190248	0.797152
GALNT12	0.369822	2.20818e-07
GALNT13	0.222562	0.00232733
GALNT14	0.110676	0.133676
GALNT2	0.147531	0.0450686
GALNT3	0.174867	0.0172798
GALNT4	0.189239	0.00988463
GALNT5	0.30465	2.48383e-05
GALNT6	0.456547	6.51106e-11
GALNT7	0.290601	6.00137e-05
GALT	-0.0458863	0.535115
GAMT	0.00317406	0.965798
GANC	-0.030326	0.68197
GAPDH	0.107258	0.146176
GART	-0.00195754	0.978902
GATM	-0.129191	0.0796666
GBA	-0.203053	0.00557056
GBA3	0.118531	0.108068
GBE1	-0.107544	0.145097
GBGT1	0.491788	1.17106e-12
GCAT	-0.127562	0.0835693
GCDH	-0.132572	0.0720339
GCH1	0.0996406	0.177198
GCK	-0.0185529	0.802079
GCLC	-0.399703	1.73611e-08
GCLM	-0.045196	0.54128
GCNT1	0.374125	1.55504e-07
GCNT2	-0.140477	0.0564937
GCNT3	0.18385	0.0122428
GCNT4	-0.0647343	0.381338
GCSH	-0.0816623	0.26914
GDA	0.124693	0.0908132
GFPT1	0.188744	0.010083
GFPT2	0.419237	2.85895e-09
GGCT	0.131811	0.0736975
GGH	-0.170621	0.020232
GGPS1	0.00949854	0.897895
GGT1	0.204369	0.00526444
GGT5	0.321021	8.37933e-06
GGT7	-0.0362198	0.624513
GK	0.045979	0.534289
GLA	0.192822	0.00854819
GLB1	-0.0710193	0.336737
GLCE	0.0331565	0.654121
GLDC	0.358224	5.54292e-07
GLO1	-0.242817	0.000867644
GLRX	-0.0227436	0.758623
GLRX2	-0.0730501	0.323067
GLS	0.337502	2.6272e-06
GLS2	0.318103	1.02183e-05
GLUD1	-0.089137	0.227594
GLUD2	-0.0872921	0.2374
GLUL	-0.327216	5.46148e-06
GLYAT	-0.176546	0.0162201
GLYCTK	0.0297732	0.687461
GMDS	-0.209428	0.00422291
GMPPA	-0.00833022	0.910397
GMPPB	0.0649413	0.379815
GMPR	0.10579	0.151808
GMPR2	-0.106854	0.147708
GMPS	0.0939363	0.203435
GNE	-0.0545801	0.460582
GNMT	0.0579947	0.432965
GNPAT	-0.149571	0.0421492
GNPDA1	0.109669	0.13727
GNPDA2	0.228295	0.00177516
GNPNAT1	0.0643182	0.384413
GNS	0.102462	0.165185
GOT1	0.0897356	0.224474
GOT2	-0.0320881	0.66458
GPAA1	-0.0471894	0.523571
GPAM	-0.212877	0.00362321
GPD1	0.0329413	0.656223
GPD2	0.173373	0.0182728
GPI	0.192283	0.00873861
GPT	-0.080247	0.277554
GPT2	-0.116749	0.113511
GPX1	-0.0141301	0.848606
GPX2	0.0400581	0.58825
GPX3	-0.0936041	0.205045
GPX4	0.0763008	0.301944
GPX7	0.393255	3.07115e-08
GRHPR	-0.275915	0.000143838
GSR	0.204023	0.00534351
GSS	-0.0120458	0.870726
GSTK1	-0.090447	0.220807
GSTM1	-0.202931	0.00559979
GSTZ1	-0.0518934	0.482981
GUCY1A2	0.112681	0.126735
GUCY1A3	0.351905	9.0143e-07
GUCY1B3	0.288577	6.78929e-05
GUCY2C	0.161674	0.0279079
GUCY2D	0.319389	9.36528e-06
GUK1	0.00525892	0.943362
GUSB	0.0315873	0.669505
GYG1	0.206195	0.0048646
GYG2	0.0131892	0.858578
GYS1	0.174577	0.0174686
GYS2	-0.115689	0.116848
H6PD	-0.128733	0.0807465
HAAO	-0.015804	0.830926
HACL1	0.188258	0.0102813
HADH	-0.277842	0.000128606
HADHA	0.000250919	0.997295
HADHB	-0.0872654	0.237544
HAGH	-0.125392	0.0890042
HAGHL	0.283262	9.34539e-05
HAL	0.331873	3.93398e-06
HAO1	-0.20279	0.00563368
HAO2	0.193156	0.00843219
HAS1	0.382947	7.4551e-08
HAS2	0.337694	2.59098e-06
HAS3	-0.00618859	0.933371
HCST	0.26462	0.000272713
HDC	-0.139631	0.0580108
HEPH	0.35082	9.78937e-07
HEXA	-0.242698	0.00087291
HEXB	0.0281357	0.703821
HGD	-0.148036	0.044331
HIBADH	-0.353066	8.25025e-07
HIBCH	-0.184768	0.011809
HIRIP3	-0.259187	0.000367339
HK1	0.247561	0.000680265
HK2	0.200899	0.00610633
HK3	0.311219	1.61847e-05
HKDC1	0.352012	8.9415e-07
HLCS	0.0212457	0.774076
HMBS	0.0584172	0.429616
HMGCL	-0.146924	0.045968
HMGCLL1	0.124225	0.0920418
HMGCR	0.0189519	0.797913
HMGCS1	-0.0138158	0.851935
HMGCS2	0.0558788	0.449965
HMOX1	0.200662	0.00616795
HMOX2	-0.00609783	0.934346
HNMT	-0.214744	0.00333153
HPD	-0.231774	0.00150129
HPGDS	0.176048	0.0165283
HPRT1	0.0873829	0.236911
HPS3	0.231481	0.00152275
HS2ST1	0.0493804	0.504452
HS3ST1	0.239268	0.00103766
HS3ST2	0.117125	0.112345
HS3ST3A1	-0.0847145	0.25159
HS3ST3B1	-0.11467	0.120128
HS6ST1	-0.224542	0.00212102
HS6ST2	0.0866823	0.240705
HSD11B1	-0.0900726	0.222732
HSD11B2	0.0523423	0.479199
HSD17B1	-0.0557599	0.450932
HSD17B10	-0.0804645	0.276249
HSD17B2	0.0658778	0.372966
HSD17B3	0.104769	0.155822
HSD17B4	-0.380734	8.9831e-08
HSD17B7	-0.168965	0.0214965
HSD17B8	-0.352865	8.37797e-07
HSD3B1	0.0793998	0.282674
HSD3B2	0.093908	0.203572
HSD3B7	0.101963	0.167262
HYAL3	-0.0640224	0.386608
IDH1	-0.212933	0.00361399
IDH2	-0.00393506	0.957604
IDH3A	0.22727	0.0018641
IDH3B	-0.0673767	0.362166
IDH3G	0.00101421	0.989068
IDI1	-0.131267	0.0749052
IDI2	0.183812	0.012261
IDO1	0.0555159	0.452918
IDS	0.0384983	0.602871
IDUA	0.0820107	0.267095
IK	0.0989591	0.180194
IMPA1	-0.152204	0.0386177
IMPA2	0.0349513	0.636704
IMPDH1	0.617527	0
IMPDH2	-0.0742587	0.315104
INPP1	0.134155	0.0686713
INPP4A	0.420964	2.4238e-09
INPP4B	0.202011	0.00582427
INPP5A	0.0772128	0.296185
INPP5B	-0.0292054	0.693117
INPP5D	0.478036	5.93414e-12
INPP5E	-0.0643969	0.383831
INPP5J	0.288923	6.6481e-05
INPPL1	0.0601407	0.416107
IP6K1	0.0412243	0.577427
IP6K2	0.0674383	0.361726
IP6K3	0.0554909	0.453122
IPMK	0.0301148	0.684065
IREB2	0.0506712	0.493362
ISYNA1	0.368875	2.38383e-07
ITPA	-0.0164868	0.823738
ITPKA	0.228333	0.00177193
ITPKB	0.359481	5.02555e-07
ITPKC	0.239069	0.00104804
IVD	-0.086808	0.240021
KDSR	-0.0212526	0.774005
KHK	0.00299612	0.967714
KIAA0319	-0.0149867	0.839549
KL	0.0414133	0.575681
KMO	0.166819	0.0232361
KYNU	0.0871172	0.238345
LAP3	-0.100697	0.172625
LCAT	0.00161103	0.982636
LDHA	0.0973768	0.187294
LDHB	0.165437	0.0244192
LDHC	0.0923506	0.211203
LDHD	-0.154385	0.0358846
LGSN	-0.113316	0.124595
LHPP	-0.180763	0.0138049
LIPA	0.121729	0.098818
LIPC	-0.108499	0.141539
LIPG	-0.031768	0.667726
LOXL2	0.43919	4.0051e-10
LPGAT1	0.184229	0.012062
LPL	0.0780538	0.290939
LRAT	-0.0933188	0.206435
LSS	-0.0621061	0.40101
LTA4H	0.136999	0.0629521
LTC4S	0.205715	0.00496685
MAN1A1	0.0650878	0.378738
MAN1A2	0.0347357	0.638787
MAN1B1	-0.0076762	0.917406
MAN1C1	0.082029	0.266989
MAN2A1	-0.0135333	0.854929
MAN2A2	0.0207439	0.779274
MAN2B1	0.336203	2.88583e-06
MAN2C1	-0.102289	0.165904
MANBA	-0.0567576	0.44286
MANSC1	0.228645	0.00174562
MAOA	-0.109539	0.13774
MAOB	-0.0624857	0.398131
MARK1	0.316659	1.12639e-05
MAT1A	-0.151348	0.0397383
MAT2A	0.133052	0.0709999
MAT2B	-0.0532234	0.471821
MBOAT2	0.362593	3.93573e-07
MBOAT7	0.163413	0.0262458
MCAT	-0.163623	0.0260513
MCCC1	-0.00930534	0.899961
MCCC2	-0.137501	0.0619833
MCEE	-0.224087	0.00216694
MDH1	0.0824867	0.26432
MDH1B	0.146883	0.0460298
MDH2	-0.173393	0.0182594
ME1	0.181613	0.0133583
ME2	0.205753	0.0049587
ME3	0.0612361	0.407651
MECR	-0.127807	0.0829711
MGAM	0.211752	0.00380965
MGAT1	0.197455	0.00705889
MGAT2	0.08181	0.268272
MGAT3	0.353541	7.95574e-07
MGAT4A	0.393074	3.12014e-08
MGAT4B	0.0152662	0.836598
MGAT5	0.123745	0.0933155
MGLL	0.247909	0.000668094
MGST1	-0.151976	0.0389142
MGST2	-0.175112	0.0171215
MGST3	-0.111793	0.129773
MIA3	-0.239399	0.00103085
MIOX	0.131013	0.075475
MLYCD	-0.141923	0.0539734
MMAA	-0.179767	0.0143452
MOGAT1	-0.204083	0.00532962
MOGAT2	-0.105192	0.154149
MOGS	0.0527658	0.475645
MOXD1	0.414995	4.27186e-09
MPI	-0.254297	0.00047768
MPO	0.161301	0.0282753
MPST	-0.0537539	0.467408
MTAP	-0.0723464	0.327762
MTHFD1	-0.311781	1.55946e-05
MTHFD1L	0.26445	0.000275297
MTHFD2	0.461853	3.66001e-11
MTHFD2L	-0.0806653	0.275049
MTHFR	0.129605	0.0786975
MTMR1	-0.0693198	0.348456
MTMR2	0.530044	8.43769e-15
MTMR3	-0.00992679	0.893318
MTMR6	-0.0563775	0.445925
MTR	-0.104729	0.155983
MUT	-0.159633	0.0299717
MVD	-0.0514891	0.486402
MVK	-0.140997	0.0555768
MYO5B	-0.0945639	0.200418
NAA10	-0.0323421	0.662087
NADK	-0.109402	0.138235
NADSYN1	0.241039	0.000949303
NAE1	0.113681	0.123379
NAGA	-0.00945352	0.898376
NAGK	0.191734	0.00893592
NAGLU	-0.00115969	0.9875
NAGS	-0.220765	0.00253001
NANS	0.0349774	0.636453
NDST1	0.226632	0.00192157
NDST2	0.0643175	0.384418
NDST3	0.170542	0.0202907
NDUFA1	0.0654994	0.375724
NDUFA10	-0.122776	0.095929
NDUFA11	0.000306471	0.996697
NDUFA12	0.179631	0.0144204
NDUFA13	0.100561	0.17321
NDUFA2	0.102544	0.164844
NDUFA3	0.0858545	0.245244
NDUFA4	-0.0353068	0.633278
NDUFA4L2	0.090248	0.221828
NDUFA5	-0.0757625	0.305377
NDUFA6	0.0348904	0.637292
NDUFA7	-0.00870849	0.906347
NDUFA8	-0.00526515	0.943295
NDUFA9	0.0703895	0.34105
NDUFAB1	0.0165494	0.823079
NDUFB1	-0.00761145	0.9181
NDUFB10	-0.0182646	0.805092
NDUFB11	0.0707569	0.338529
NDUFB2	0.0813591	0.270928
NDUFB3	0.13101	0.0754833
NDUFB4	0.0546138	0.460305
NDUFB5	0.0520212	0.481903
NDUFB6	-0.0943593	0.201398
NDUFB7	-0.00724436	0.922038
NDUFB8	-0.0922755	0.211576
NDUFB9	-0.0806675	0.275035
NDUFC1	-0.0626278	0.397057
NDUFC2	0.0109452	0.882448
NDUFS1	-0.113074	0.125409
NDUFS2	-0.0890797	0.227894
NDUFS3	0.100905	0.171737
NDUFS4	-0.0417005	0.573034
NDUFS5	0.0157514	0.83148
NDUFS6	0.149687	0.041989
NDUFS7	-0.0709015	0.337541
NDUFS8	-0.0267	0.718277
NDUFV1	-0.040328	0.585737
NDUFV2	0.099365	0.178405
NDUFV3	-0.0235559	0.750282
NEU1	-0.279874	0.00011418
NEU4	-0.0817086	0.268867
NIT2	-0.0755183	0.306943
NLN	-0.137049	0.0628541
NME1	-0.0894038	0.2262
NME2	-0.0519774	0.482272
NME3	0.0141985	0.847883
NME4	0.0273396	0.711824
NME6	0.0425394	0.565334
NME7	-0.0440271	0.551801
NMNAT1	-0.100837	0.172026
NMNAT2	0.318824	9.731e-06
NMNAT3	-0.0152109	0.837181
NNMT	0.190402	0.00943204
NNT	-0.111923	0.129326
NOS2	0.0918263	0.213818
NOS3	0.317658	1.05303e-05
NPR1	0.134386	0.0681913
NPR2	-0.0620603	0.401357
NSDHL	-0.0718508	0.331096
NSF	-0.0832024	0.260183
NT5C	-0.0322517	0.662974
NT5C1B	-0.0581609	0.431646
NT5C2	0.0802516	0.277526
NT5E	0.227327	0.00185909
NT5M	-0.198655	0.0067129
NUDT12	0.0133437	0.856939
NUDT2	-0.136215	0.064487
NUDT5	-0.135701	0.0655116
NUDT9	-0.136371	0.0641797
OAT	-0.187195	0.0107272
OCRL	-0.0148916	0.840553
ODC1	0.189316	0.00985416
OGDH	-0.13934	0.0585411
OGDHL	0.183726	0.0123023
OPLAH	-0.1146	0.120357
OTC	-0.0328983	0.656643
OXCT1	0.117063	0.112537
OXCT2	0.370053	2.16733e-07
OXSM	-0.0903368	0.221372
P4HA1	0.156457	0.0334424
P4HA2	0.0490628	0.507201
P4HB	0.0058206	0.937325
PAFAH1B1	-0.0444593	0.5479
PAFAH1B2	0.0431156	0.560074
PAFAH1B3	0.357473	5.87597e-07
PAFAH2	-0.120269	0.10296
PAH	-0.258525	0.000380746
PAICS	-0.19981	0.00639423
PANK1	-0.229625	0.00166543
PANK2	-0.105651	0.152352
PANK3	0.011966	0.871576
PANK4	0.0533619	0.470666
PAOX	-0.0280705	0.704475
PAPSS1	0.0533809	0.470508
PAPSS2	-0.0506741	0.493337
PC	-0.151221	0.0399068
PCBD1	-0.161035	0.0285399
PCBD2	0.0473229	0.522395
PCCA	-0.0294078	0.691099
PCCB	-0.0690918	0.350047
PCK1	-0.0426881	0.563974
PCK2	-0.117105	0.112407
PCYT1A	0.0894463	0.225979
PCYT1B	0.204801	0.00516717
PCYT2	-0.231992	0.00148543
PDE10A	0.274476	0.000156297
PDE11A	0.0242046	0.743641
PDE1A	0.398054	2.01114e-08
PDE1B	0.298987	3.56401e-05
PDE1C	0.174663	0.0174123
PDE2A	0.0863748	0.242385
PDE3A	0.102724	0.1641
PDE3B	0.107034	0.147026
PDE4A	0.470335	1.42724e-11
PDE4B	0.207039	0.00468911
PDE4C	0.0595306	0.42086
PDE4D	0.0920495	0.212702
PDE5A	0.108268	0.142392
PDE6A	0.161134	0.0284415
PDE6B	0.398033	2.01499e-08
PDE6C	0.121737	0.0987959
PDE6D	-0.0520539	0.481627
PDE6G	0.331741	3.97112e-06
PDE7A	0.36804	2.54974e-07
PDE7B	0.0360128	0.626495
PDE8A	0.224051	0.00217057
PDE8B	-0.130896	0.0757385
PDE9A	0.249674	0.000609473
PDHA1	0.118969	0.106761
PDHB	-0.0151181	0.838161
PDHX	-0.16604	0.0238969
PDXK	0.0424298	0.566337
PDXP	-0.138287	0.0604921
PECR	-0.229709	0.00165872
PEMT	-0.0542954	0.462928
PEPD	-0.203998	0.00534922
PFAS	-0.0183719	0.80397
PFKFB1	0.0132177	0.858276
PFKFB2	-0.0508318	0.491991
PFKFB3	0.260503	0.000341964
PFKFB4	0.200312	0.00626007
PFKL	-0.0525247	0.477666
PFKM	0.0493628	0.504605
PFKP	0.379305	1.0125e-07
PGAM1	-0.0791443	0.284231
PGAM2	0.0976791	0.185922
PGAP1	0.0154966	0.834166
PGD	0.140842	0.055848
PGK1	0.0596068	0.420265
PGLS	0.0439704	0.552314
PGM1	-0.159565	0.0300427
PGM2	0.0657419	0.373955
PGM3	0.228056	0.00179552
PGS1	0.0935281	0.205415
PHGDH	0.00252078	0.972834
PHOSPHO1	0.221247	0.00247412
PHPT1	0.0533667	0.470626
PHYH	0.0163377	0.825306
PI4K2A	0.0762228	0.302439
PI4KA	0.0945959	0.200265
PI4KB	0.00631056	0.932061
PIGA	0.293295	5.08518e-05
PIGB	0.0765834	0.300151
PIGC	-0.102977	0.163058
PIGF	-0.0161411	0.827375
PIGG	-0.102495	0.16505
PIGH	-0.0607913	0.411073
PIGK	-0.11331	0.124615
PIGL	0.103954	0.159084
PIGM	-0.0185989	0.801598
PIGN	-0.111202	0.131828
PIGO	-0.0838992	0.256199
PIGP	-0.233813	0.00135928
PIGQ	-0.100011	0.175586
PIGS	0.244125	0.000811708
PIGT	0.141833	0.0541286
PIGU	0.182617	0.0128468
PIGV	-0.272369	0.000176365
PIGW	-0.183089	0.0126126
PIGX	0.185656	0.0114025
PIGZ	0.0263205	0.722115
PIK3C2A	0.0948297	0.19915
PIK3C2B	0.218211	0.0028459
PIK3C2G	0.041205	0.577605
PIK3C3	0.0208757	0.777908
PIK3CA	0.0466777	0.528089
PIK3CB	0.203209	0.00553343
PIK3CD	0.489832	1.48148e-12
PIK3CG	0.255459	0.000448992
PIK3R1	-0.11195	0.129232
PIK3R3	0.256707	0.000419945
PIK3R5	0.413558	4.88827e-09
PIKFYVE	-0.0244168	0.741474
PIP4K2A	0.445767	2.03642e-10
PIP4K2B	-0.0698354	0.344873
PIP4K2C	0.088943	0.228612
PIP5K1A	-0.0607239	0.411593
PIP5K1B	0.0468376	0.526675
PIP5K1C	0.390392	3.94088e-08
PIPOX	-0.134888	0.0671585
PISD	0.0543277	0.462662
PKLR	-0.147267	0.0454577
PLA2G12A	-0.0329795	0.65585
PLA2G1B	0.194861	0.00786143
PLA2G2A	0.252147	0.000535297
PLA2G2D	0.390317	3.96678e-08
PLA2G4A	0.367438	2.67606e-07
PLA2G5	0.256379	0.000427392
PLA2G6	-0.0347279	0.638862
PLA2G7	0.322152	7.75496e-06
PLCB1	0.259574	0.000359695
PLCB2	0.393766	2.93673e-08
PLCB3	0.308355	1.95322e-05
PLCB4	0.30831	1.95899e-05
PLCD1	0.125703	0.0882091
PLCD3	0.144898	0.049084
PLCD4	0.18901	0.00997599
PLCE1	0.328831	4.87705e-06
PLCG1	0.0355674	0.630771
PLCG2	0.0963406	0.192053
PLCH1	0.129625	0.0786507
PLCH2	0.176697	0.0161276
PLCL1	0.315089	1.25151e-05
PLCXD2	0.249095	0.000628155
PLD1	0.415431	4.10024e-09
PLD2	0.172067	0.0191806
PLOD1	-0.0466925	0.527958
PLOD2	0.142129	0.0536222
PLOD3	0.0364745	0.622078
PMM1	0.0303168	0.682061
PMM2	0.0967646	0.190095
PMVK	-0.180765	0.0138041
PNMT	-0.0211524	0.775043
PNP	0.234304	0.00132697
PNPLA3	0.0346807	0.639318
PNPLA4	-0.0969223	0.189371
PNPO	-0.182683	0.0128138
PORCN	0.164986	0.0248165
PPA1	-0.00568045	0.938831
PPA2	-0.129296	0.0794201
PPAP2A	-0.0628313	0.395522
PPAP2B	-0.0341829	0.644138
PPAP2C	0.154618	0.0356036
PPAT	-0.0860213	0.244325
PPCDC	0.0809339	0.273448
PPCS	-0.030529	0.679957
PPOX	-0.145903	0.0475171
PPT1	0.307429	2.07473e-05
PPT2	-0.0147266	0.842297
PRDX1	0.0523335	0.479273
PRDX2	-0.00813913	0.912445
PRDX3	-0.0315498	0.669874
PRDX6	-0.0988767	0.180558
PRODH	-0.0198721	0.788326
PRODH2	-0.116977	0.112802
PROSC	0.249228	0.000623835
PRPS1	0.014093	0.848999
PRPS2	0.0411888	0.577754
PSAT1	0.0565614	0.44444
PSPH	0.0963848	0.191848
PTDSS1	-0.0421516	0.568887
PTDSS2	0.0630665	0.393752
PTEN	-0.00291231	0.968617
PTGDS	0.442435	2.87374e-10
PTGES	0.323741	6.95182e-06
PTGES2	0.0154211	0.834963
PTGES3	0.146433	0.0467085
PTGIS	0.404536	1.12308e-08
PTGS1	0.396738	2.26016e-08
PTGS2	0.282376	9.85053e-05
PTPLA	0.357737	5.75685e-07
PTPLB	0.0426195	0.564602
PTS	0.0794563	0.282331
PYCR1	0.180421	0.0139884
PYCR2	-0.0568313	0.442267
PYCRL	-0.133689	0.0696475
PYGB	0.169004	0.0214656
PYGL	0.0491554	0.506399
PYGM	0.297334	3.95454e-05
QDPR	-0.236438	0.00119458
QPRT	-0.194919	0.00784268
RBAK	0.0461346	0.532905
RBKS	-0.0833049	0.259594
RDH10	0.0428378	0.562607
RDH11	0.0941671	0.202322
RDH12	0.409927	6.85266e-09
RDH13	0.0931575	0.207224
RDH14	-0.136066	0.0647838
RDH16	0.0354891	0.631524
RDH5	-0.103858	0.15947
RENBP	0.30469	2.47744e-05
RFK	0.150787	0.0404864
RHBG	-0.301483	3.04247e-05
RPE	0.0405813	0.583383
RPIA	0.108372	0.142007
RPL14	-0.00920043	0.901083
RPL36A	-0.0964659	0.191473
RPN1	0.134934	0.0670643
RPN2	0.242898	0.000864086
RRM1	0.0652835	0.377304
RRM2	0.250991	0.000568883
RRM2B	-0.0360281	0.626349
RWDD2A	0.183174	0.012571
SARDH	0.0158789	0.830137
SAT1	-0.0366968	0.619955
SAT2	-0.151686	0.0392926
SCD	0.0273573	0.711646
SCD5	0.468873	1.68194e-11
SCLY	0.0551804	0.455658
SCP2	-0.126776	0.0855056
SDHA	-0.018772	0.799791
SDHB	-0.126719	0.0856465
SDHC	-0.188835	0.0100465
SDHD	-0.00249878	0.973071
SDS	0.176997	0.0159455
SEC11A	-0.0779038	0.291871
SEC11C	0.142411	0.0531453
SEPHS1	0.0461033	0.533184
SEPHS2	-0.0602956	0.414905
SETD7	-0.121337	0.0999175
SETD8	0.212538	0.00367851
SETDB1	-0.111932	0.129295
SETDB2	-0.12983	0.0781761
SGMS1	0.0992642	0.178848
SGPL1	-0.213559	0.00351405
SGPP1	-0.114282	0.121395
SGPP2	0.227674	0.00182858
SGSH	-0.0326738	0.658838
SHMT1	-0.0720445	0.32979
SHMT2	-0.102502	0.16502
SKIV2L2	0.0108994	0.882937
SLC10A1	0.00163346	0.982395
SLC11A2	-0.0791079	0.284453
SLC12A1	-0.313542	1.38754e-05
SLC12A2	0.347525	1.2551e-06
SLC12A4	0.0308523	0.676757
SLC12A5	0.300001	3.34284e-05
SLC12A6	0.0244066	0.741577
SLC12A7	0.0529454	0.474142
SLC13A2	0.292398	5.37474e-05
SLC13A3	-0.272515	0.000174894
SLC13A4	0.0552634	0.454979
SLC13A5	0.0266829	0.71845
SLC14A1	0.044341	0.548966
SLC14A2	-0.164369	0.0253689
SLC15A1	0.265709	0.000256712
SLC15A2	0.241867	0.000910433
SLC15A3	0.264203	0.000279076
SLC15A4	0.207382	0.00461938
SLC16A1	-0.111198	0.131842
SLC16A10	0.00132974	0.985668
SLC16A2	-0.00535406	0.942339
SLC16A3	0.397584	2.09684e-08
SLC16A7	-0.176852	0.0160331
SLC16A8	0.212624	0.00366432
SLC17A1	-0.165104	0.0247122
SLC17A2	-0.235627	0.00124342
SLC17A3	-0.229528	0.00167323
SLC17A4	-0.0780934	0.290694
SLC17A5	0.0406042	0.58317
SLC17A7	0.150343	0.0410874
SLC17A8	0.181722	0.0133022
SLC18A2	0.0430887	0.560319
SLC19A1	-0.179896	0.014274
SLC19A2	-0.187117	0.0107603
SLC19A3	0.249007	0.000631069
SLC1A1	-0.00668552	0.928035
SLC1A2	-0.383248	7.2676e-08
SLC1A3	0.268186	0.000223514
SLC1A4	0.204755	0.00517763
SLC1A5	0.514376	6.92779e-14
SLC1A7	0.303474	2.6789e-05
SLC20A1	0.198285	0.00681797
SLC20A2	-0.121243	0.10018
SLC22A1	0.00492137	0.946992
SLC22A2	-0.0411975	0.577674
SLC22A3	-0.102294	0.165882
SLC22A4	-0.0854186	0.247658
SLC22A5	0.17332	0.0183086
SLC23A1	0.0835425	0.258233
SLC23A2	-0.201118	0.00604998
SLC24A1	0.00703791	0.924253
SLC24A3	0.440494	3.50637e-10
SLC24A4	0.195283	0.00772576
SLC25A1	-0.174448	0.0175531
SLC25A10	-0.112225	0.128287
SLC25A11	-0.0636816	0.389146
SLC25A12	0.0425267	0.56545
SLC25A13	-0.245201	0.000768241
SLC25A14	0.0151941	0.837358
SLC25A15	0.00780626	0.916012
SLC25A16	0.0603287	0.414648
SLC25A18	0.114918	0.119323
SLC25A19	0.0656098	0.374918
SLC25A20	-0.0937355	0.204407
SLC25A21	0.100542	0.17329
SLC25A22	0.232322	0.00146184
SLC25A26	-0.0774433	0.294741
SLC25A27	-0.196952	0.00720868
SLC25A3	0.170793	0.020104
SLC25A4	-0.110202	0.135358
SLC25A5	0.0797269	0.28069
SLC25A6	0.193445	0.0083331
SLC26A1	-0.100088	0.175253
SLC26A11	0.0372668	0.614527
SLC26A2	0.337672	2.59513e-06
SLC26A3	-0.128447	0.0814297
SLC26A4	-0.00753096	0.918964
SLC26A6	-0.0309585	0.675707
SLC26A7	0.0218489	0.767842
SLC26A8	-0.0525831	0.477176
SLC26A9	0.267396	0.000233638
SLC27A1	0.211419	0.00386652
SLC27A2	-0.0443829	0.548588
SLC27A3	0.385952	5.77492e-08
SLC27A4	-0.0868182	0.239966
SLC27A5	-0.147399	0.0452629
SLC28A1	0.023539	0.750456
SLC28A2	-0.215478	0.00322294
SLC29A1	-0.0374561	0.612728
SLC29A2	0.259853	0.000354282
SLC29A3	0.0268681	0.71658
SLC2A1	0.173029	0.0185082
SLC2A10	0.133674	0.0696791
SLC2A11	-0.155449	0.0346128
SLC2A12	0.0250265	0.735255
SLC2A13	0.24653	0.000717483
SLC2A14	0.220036	0.00261676
SLC2A2	-0.0802649	0.277446
SLC2A3	0.273294	0.000167271
SLC2A4	-0.110928	0.132789
SLC2A5	0.107273	0.14612
SLC2A6	0.489848	1.47882e-12
SLC2A8	-0.0333535	0.652201
SLC2A9	0.258711	0.000376924
SLC33A1	-0.0299519	0.685683
SLC34A1	-0.103997	0.15891
SLC34A2	0.173654	0.0180823
SLC34A3	0.0671162	0.364029
SLC35A1	0.106576	0.148773
SLC35A2	0.162273	0.0273251
SLC35A3	-0.0185291	0.802327
SLC35B2	-0.188531	0.0101697
SLC35B4	-0.161621	0.0279597
SLC35C1	0.148129	0.0441949
SLC35D1	0.00502511	0.945876
SLC35D2	-0.0373884	0.613371
SLC36A1	0.331118	4.15034e-06
SLC37A4	0.0867229	0.240484
SLC38A1	0.387111	5.22944e-08
SLC38A2	-0.115998	0.115868
SLC38A4	0.124612	0.0910261
SLC3A1	0.104257	0.157863
SLC3A2	-0.159789	0.0298099
SLC40A1	-0.0644649	0.383327
SLC43A1	0.0954481	0.196223
SLC43A2	0.229595	0.00166784
SLC46A1	-0.00672166	0.927647
SLC4A1	0.0309586	0.675707
SLC4A10	0.268483	0.00021981
SLC4A2	-0.0581612	0.431644
SLC4A3	0.373612	1.6218e-07
SLC4A4	-0.22572	0.00200636
SLC4A5	0.425069	1.63088e-09
SLC4A7	0.350922	9.71401e-07
SLC4A8	0.286875	7.52603e-05
SLC5A1	0.247006	0.000700092
SLC5A10	0.12132	0.0999636
SLC5A11	0.148634	0.0434701
SLC5A12	0.116759	0.113478
SLC5A3	0.0724085	0.327346
SLC5A6	-0.30917	1.85187e-05
SLC5A9	0.128635	0.0809819
SLC6A1	0.0208473	0.778202
SLC6A11	0.134041	0.0689087
SLC6A12	-0.172168	0.0191089
SLC6A13	-0.3076	2.05171e-05
SLC6A2	-0.284701	8.57613e-05
SLC6A20	-0.0237819	0.747966
SLC6A4	-0.0101182	0.891274
SLC6A6	0.472754	1.08593e-11
SLC6A7	-0.164909	0.0248853
SLC6A8	0.196021	0.00749295
SLC6A9	0.0338916	0.646965
SLC7A1	0.227732	0.00182352
SLC7A10	0.164623	0.0251404
SLC7A11	0.0601353	0.416149
SLC7A2	0.230351	0.00160822
SLC7A5	-0.0326764	0.658813
SLC7A6	-0.0603802	0.414249
SLC7A7	0.44517	2.1665e-10
SLC7A8	0.28835	6.88356e-05
SLC7A9	0.0362045	0.624659
SLC8A1	0.337181	2.68903e-06
SLC8A2	0.222692	0.00231326
SLC8A3	-0.050638	0.493646
SLC9A1	0.378671	1.06752e-07
SLC9A2	0.152721	0.0379549
SLC9A3	0.0368832	0.618177
SLC9A5	0.320765	8.52733e-06
SLC9A7	0.259639	0.000358433
SLC9A8	0.189442	0.00980446
SLCO1A2	-0.143955	0.0505922
SLCO1B1	-0.171279	0.0197478
SLCO1B3	-0.306516	2.2016e-05
SLCO1C1	0.122637	0.0963094
SLCO2A1	0.123302	0.0945027
SLCO2B1	-0.00283896	0.969407
SLCO3A1	0.547587	8.88178e-16
SLCO4A1	0.187321	0.0106733
SMPD3	0.128901	0.0803487
SMS	0.313114	1.42758e-05
SOAT1	0.201065	0.00606358
SOAT2	0.160281	0.0293029
SOD1	-0.147661	0.0448771
SOD2	0.179915	0.0142639
SOD3	0.447429	1.71259e-10
SORD	-0.219681	0.00266003
SPCS1	-0.147985	0.0444041
SPCS2	-0.0239677	0.746064
SPCS3	-0.0595656	0.420586
SPHK2	0.218743	0.0027772
SPR	-0.0631135	0.393399
SPTLC1	0.0387959	0.600068
SPTLC2	0.14069	0.0561163
SQLE	-0.0134448	0.855867
SRD5A1	-0.00437997	0.952816
SRM	0.0374355	0.612924
ST20	0.166122	0.0238268
ST3GAL1	0.0703597	0.341255
ST3GAL2	-0.0409865	0.579626
ST3GAL3	-0.150206	0.0412741
ST3GAL4	0.155067	0.0350647
ST3GAL5	0.109538	0.137744
ST3GAL6	-0.22745	0.00184824
ST6GAL1	0.069571	0.346707
ST6GALNAC1	0.245617	0.000752013
ST6GALNAC2	0.118252	0.108906
ST6GALNAC3	-0.00288846	0.968874
ST6GALNAC5	0.274149	0.000159261
ST6GALNAC6	-0.114269	0.121436
ST8SIA1	0.400921	1.55664e-08
ST8SIA5	0.092732	0.209316
STARD3	-0.0661197	0.37121
STS	0.181247	0.0135491
SUCLA2	-0.14276	0.0525583
SUCLG1	0.151632	0.0393634
SUCLG2	-0.139233	0.0587364
SULT1A1	0.140525	0.0564084
SULT1A2	0.193185	0.00842218
SULT1A3	0.000235427	0.997462
SULT1E1	-0.0966174	0.190774
SULT2A1	-0.158628	0.031035
SULT2B1	-0.162534	0.0270745
SULT4A1	-0.325995	5.94673e-06
SUOX	-0.0690056	0.35065
SUV39H1	-0.0118487	0.872824
SUV39H2	0.0610832	0.408826
SYNJ1	0.0138634	0.85143
SYNJ2	0.298056	3.77934e-05
TALDO1	0.071119	0.336057
TAT	-0.0160039	0.82882
TBXAS1	0.367343	2.69642e-07
TCIRG1	0.20983	0.00414859
TDO2	0.170811	0.0200911
TGDS	0.0928994	0.208491
THNSL1	-0.269884	0.000203115
THTPA	-0.0974383	0.187014
TK1	0.0120048	0.871162
TK2	-0.217884	0.00288876
TKT	-0.0789373	0.285496
TKTL1	0.137001	0.0629469
TM7SF2	-0.173689	0.0180583
TMEM27	-0.0700071	0.343685
TMEM54	0.249936	0.000601189
TMEM91	0.208456	0.00440732
TMLHE	-0.108873	0.140162
TPI1	0.120217	0.103109
TPK1	0.0621973	0.400317
TPP1	-0.0875059	0.236249
TPSAB1	0.0590199	0.424863
TPSB2	0.0649662	0.379632
TPSD1	0.0459238	0.534781
TRDMT1	0.301708	2.99908e-05
TRHDE	0.2777	0.000129676
TRNT1	0.0725301	0.326533
TST	-0.199492	0.00648082
TSTA3	-0.0901903	0.222125
TUSC3	0.3219	7.89033e-06
TXNRD1	-0.0290814	0.694355
TXNRD2	-0.139897	0.0575306
TYMP	0.276068	0.000142568
TYMS	0.22849	0.00175865
TYRP1	0.129712	0.0784481
UAP1	0.00766824	0.917492
UAP1L1	0.460775	4.11784e-11
UCK1	-0.0197664	0.789426
UCK2	0.070346	0.341349
UCKL1	0.0408951	0.580473
UCP2	0.460211	4.37899e-11
UCP3	0.108534	0.141408
UEVLD	-0.0252236	0.733249
UGCG	0.108268	0.142394
UGDH	0.0289005	0.696162
UGP2	0.0532247	0.47181
UGT1A1	-0.189378	0.00982942
UGT1A10	0.126284	0.0867363
UGT1A3	-0.291181	5.79204e-05
UGT1A4	-0.234035	0.00134459
UGT1A5	-0.265008	0.000266908
UGT1A6	-0.151389	0.0396837
UGT1A7	-0.0044662	0.951888
UGT1A9	-0.285944	7.96011e-05
UGT2B10	-0.0711782	0.335654
UGT2B11	-0.195151	0.00776794
UGT2B15	-0.0324235	0.66129
UGT2B28	-0.13889	0.0593688
UGT2B4	-0.0482827	0.513985
UGT2B7	-0.0459545	0.534507
UGT8	0.150039	0.041503
UMPS	-0.0336896	0.648928
UPB1	-0.085675	0.246236
UPP1	0.340725	2.0776e-06
UPP2	0.125453	0.0888471
UQCR10	0.00501962	0.945935
UQCR11	-0.0112506	0.879193
UQCRB	-0.0170792	0.817513
UQCRC1	-0.151193	0.039944
UQCRC2	-0.0056485	0.939174
UQCRFS1	0.121271	0.100101
UQCRH	0.113723	0.123238
UQCRQ	-0.0103704	0.888581
UROC1	0.202493	0.00570579
UROD	-0.0309031	0.676255
UROS	-0.0579621	0.433225
UST	-0.113177	0.12506
UXS1	0.17995	0.0142443
VNN1	0.279631	0.000115823
VNN2	0.29739	3.94068e-05
XDH	0.113419	0.12425
XYLB	-0.0490717	0.507124
XYLT1	0.458067	5.5262e-11
XYLT2	0.00257822	0.972215
ZADH2	-0.0767433	0.29914

## Sheet: Table S8
Table S8. Survival analysis of up-regulated and PKM2-positively correlated metabolic genes.
Gene	HR	95 % CI	P value	FDR
ATP1B3	2.102	1.47-3.00	4.40322e-05	0.000440322
SLC2A1	1.87059	1.31-2.66	0.000521459	0.0026073
SLC16A3	1.80856	1.27-2.57	0.00100008	0.0033336
ALDOA	1.7383	1.22-2.47	0.00202039	0.00505098
ABCC1	1.67164	1.18-2.38	0.00415161	0.00830322
PFKP	1.58031	1.11-2.24	0.0104752	0.0174587
PLCD3	1.40602	1.00-1.99	0.0530666	0.0758094
PYGB	1.36021	0.96-1.92	0.0824844	0.103106
SLC6A8	1.25514	0.89-1.77	0.198089	0.220099
HAGHL	1.08355	0.77-1.53	0.647993	0.647993

## Sheet: Table S9
Table S9. Survival analysis of down-regulated and PKM2-negatively correlated metabolic genes.
Gene	HR	95 % CI	P value	FDR
SLC25A15	2.45104	1.71-3.52	1.20792e-06	0.000181188
DMGDH	2.14791	1.50-3.08	3.21483e-05	0.00241112
SLC22A1	2.03068	1.42-2.90	9.64451e-05	0.00343239
SLC2A2	2.02063	1.42-2.88	9.34451e-05	0.00343239
ALDH5A1	2.0144	1.41-2.88	0.000114413	0.00343239
HMGCS2	1.95613	1.37-2.79	0.000197855	0.00494638
G6PC	1.92899	1.36-2.74	0.000261615	0.00560604
GYS2	1.87127	1.31-2.67	0.000560035	0.00654411
TAT	1.84844	1.30-2.63	0.000599544	0.00654411
CYP3A43	1.86495	1.31-2.65	0.000507071	0.00654411
CPS1	1.85592	1.30-2.64	0.000610784	0.00654411
UPB1	1.87362	1.32-2.66	0.000456264	0.00654411
SARDH	1.87719	1.32-2.67	0.000456377	0.00654411
PAH	1.90035	1.33-2.71	0.000407634	0.00654411
SLC10A1	1.849	1.30-2.64	0.000692724	0.00676023
CYP2C9	1.82604	1.29-2.59	0.000766159	0.00676023
CAT	1.84357	1.29-2.63	0.000763261	0.00676023
ADH4	1.82184	1.28-2.60	0.000925722	0.00771435
SLC6A1	1.79501	1.26-2.55	0.00112918	0.00891458
FTCD	1.76657	1.24-2.51	0.00145592	0.0109194
RDH16	1.74486	1.23-2.48	0.00184404	0.0120263
CYP4F12	1.75021	1.23-2.49	0.00180408	0.0120263
HAGH	1.74335	1.23-2.47	0.00184097	0.0120263
CDO1	1.74012	1.22-2.47	0.00204652	0.0122791
FMO4	1.74088	1.23-2.47	0.0019727	0.0122791
AKR1D1	1.72175	1.21-2.44	0.00229589	0.0127549
MUT	1.7222	1.21-2.44	0.00228662	0.0127549
SORD	1.70059	1.20-2.41	0.00291915	0.0152626
ALDH7A1	1.70638	1.20-2.43	0.00295076	0.0152626
DPYS	1.69601	1.19-2.41	0.00317222	0.0158611
ACOT12	1.6679	1.18-2.36	0.0039485	0.017653
GPT	1.67394	1.18-2.37	0.00386417	0.017653
PANK1	1.67144	1.18-2.37	0.00400134	0.017653
BDH1	1.67129	1.18-2.37	0.00390637	0.017653
ACAT1	1.65689	1.17-2.35	0.00444879	0.0190662
SLC38A4	1.64302	1.16-2.33	0.00525729	0.0218994
ADHFE1	1.65135	1.16-2.35	0.00540186	0.0218994
GNMT	1.62809	1.15-2.31	0.00603554	0.0238245
BHMT	1.6247	1.14-2.31	0.006564	0.0245058
ALDH6A1	1.61502	1.14-2.29	0.00718836	0.0245058
ABAT	1.62275	1.14-2.31	0.00693128	0.0245058
CYP27A1	1.62498	1.15-2.30	0.00641857	0.0245058
ALAD	1.61362	1.14-2.29	0.00712834	0.0245058
BTD	1.61964	1.14-2.30	0.00687562	0.0245058
SLCO1B1	1.61038	1.14-2.28	0.00742591	0.024753
HSD17B8	1.60604	1.13-2.27	0.00760353	0.0247941
ADH1A	1.60186	1.13-2.27	0.00830197	0.0264956
CYP8B1	1.59314	1.12-2.26	0.00887922	0.0271813
PECR	1.59194	1.12-2.25	0.00880118	0.0271813
ST6GAL1	1.58729	1.12-2.25	0.00924396	0.0277319
SLC17A2	1.58278	1.12-2.24	0.00994186	0.0292408
ACSL1	1.56851	1.11-2.22	0.0113482	0.0321175
SLC25A13	1.57569	1.11-2.24	0.0111813	0.0321175
DAO	1.5572	1.10-2.21	0.0128331	0.0349994
EHHADH	1.55587	1.10-2.20	0.0127916	0.0349994
CYP4F2	1.54228	1.09-2.18	0.0143685	0.0378501
ALDOB	1.54138	1.09-2.18	0.0147826	0.0378501
SLC22A3	1.54017	1.09-2.18	0.0148877	0.0378501
HGD	1.54356	1.09-2.19	0.0147939	0.0378501
GLYCTK	1.53595	1.09-2.17	0.0153874	0.0384685
SHMT1	1.52337	1.08-2.16	0.017622	0.0420174
GCDH	1.52602	1.08-2.16	0.0176473	0.0420174
DGAT2	1.52309	1.08-2.16	0.0176185	0.0420174
SLC27A2	1.52107	1.07-2.16	0.0187125	0.0436498
ACOX2	1.51933	1.07-2.15	0.0189149	0.0436498
ABCB11	1.51366	1.07-2.14	0.0194975	0.0436511
PIPOX	1.5136	1.07-2.14	0.0193168	0.0436511
CA5A	1.51515	1.07-2.15	0.0201003	0.0436963
ACAD11	1.51119	1.07-2.14	0.0198822	0.0436963
HAO1	1.50438	1.06-2.13	0.0213607	0.0451282
ECHS1	1.50205	1.06-2.12	0.0213354	0.0451282
ALDH2	1.49984	1.06-2.12	0.021917	0.0456604
ALAS1	1.49354	1.05-2.12	0.0243514	0.0493609
SUOX	1.49305	1.05-2.11	0.024061	0.0493609
ACADSB	1.48846	1.05-2.11	0.0250325	0.050065
HAAO	1.48309	1.05-2.10	0.0260134	0.0513422
ETNK2	1.47231	1.04-2.08	0.0290536	0.0565979
LDHD	1.45898	1.03-2.06	0.0326165	0.062724
OTC	1.45957	1.03-2.07	0.0332454	0.0631242
EPHX2	1.45521	1.03-2.06	0.0342508	0.0641174
SLC26A1	1.45686	1.03-2.07	0.0346234	0.0641174
SLC27A5	1.45222	1.03-2.06	0.0352539	0.0641908
BAAT	1.45297	1.03-2.06	0.0355189	0.0641908
CBS	1.44586	1.02-2.04	0.0369201	0.0659288
FBP1	1.43877	1.02-2.03	0.039048	0.0688292
AGXT	1.43897	1.02-2.03	0.0394621	0.0688292
CYP4A22	1.43812	1.01-2.04	0.0415111	0.0715709
GLUD1	1.43239	1.01-2.03	0.043697	0.0744835
AGXT2	1.42431	1.01-2.01	0.0455912	0.0768391
PCK2	1.41909	1.00-2.01	0.0479801	0.0799668
ADH1B	1.42009	1.00-2.01	0.0488562	0.0805322
ADH6	1.41657	1.00-2.01	0.0497501	0.0811143
ACOX1	1.41239	1.00-2.00	0.0507524	0.0818587
CYP4F3	1.40698	0.99-1.99	0.0544776	0.0869323
HSD17B4	1.40097	0.99-1.98	0.057239	0.0903774
HPD	1.38594	0.98-1.96	0.0658427	0.102879
SLC25A20	1.38289	0.98-1.96	0.0675789	0.104503
GATM	1.37793	0.97-1.95	0.0696097	0.106545
GPAM	1.37781	0.97-1.95	0.0703887	0.10665
BHMT2	1.3744	0.97-1.94	0.0723394	0.107845
FAH	1.37297	0.97-1.94	0.0726156	0.107845
HADH	1.36969	0.97-1.94	0.0749712	0.110252
PCK1	1.36762	0.97-1.94	0.0773608	0.111887
NAGS	1.36536	0.97-1.93	0.0775748	0.111887
UGT2B10	1.35397	0.96-1.92	0.0887883	0.12684
KHK	1.34561	0.95-1.90	0.0932689	0.131984
LIPC	1.34184	0.95-1.90	0.0971108	0.135571
SLC17A1	1.3415	0.95-1.90	0.097611	0.135571
SULT2A1	1.33609	0.95-1.89	0.100812	0.138732
AADAC	1.33247	0.94-1.88	0.104574	0.142601
TST	1.32349	0.94-1.87	0.112182	0.151597
AOX1	1.32151	0.93-1.87	0.116349	0.155825
PKLR	1.31842	0.93-1.87	0.12197	0.161907
MAT1A	1.30588	0.92-1.85	0.131969	0.173643
PRODH2	1.29813	0.92-1.83	0.138406	0.178599
ACMSD	1.30025	0.92-1.84	0.13712	0.178599
CES2	1.29902	0.92-1.84	0.139307	0.178599
DCXR	1.28482	0.91-1.82	0.15673	0.199233
FABP1	1.27239	0.90-1.80	0.171868	0.214835
ACAA1	1.27312	0.90-1.80	0.170669	0.214835
HIBCH	1.25868	0.89-1.78	0.193146	0.239437
CYP2J2	1.25354	0.89-1.77	0.20122	0.247402
ASL	1.24726	0.88-1.76	0.20953	0.255524
ARG1	1.24543	0.88-1.76	0.21345	0.258206
AQP9	1.2432	0.88-1.76	0.218636	0.260281
GRHPR	1.24235	0.88-1.75	0.217812	0.260281
PHYH	1.2381	0.88-1.75	0.224401	0.265041
PFKFB1	1.20582	0.85-1.70	0.288658	0.338271
CYP4F11	1.20006	0.85-1.70	0.301363	0.350422
SLC13A5	1.19442	0.84-1.69	0.316731	0.365459
SLC35D1	1.18979	0.84-1.68	0.323182	0.370056
SLC6A12	1.18573	0.84-1.67	0.333082	0.378502
DDC	1.16635	0.83-1.65	0.381234	0.429963
ABCB4	1.15848	0.82-1.64	0.404114	0.452366
ESPN	1.15661	0.82-1.63	0.409529	0.455032
AMT	1.11041	0.79-1.57	0.551177	0.607916
CYP2B6	1.10356	0.78-1.56	0.577432	0.632225
SLC25A18	0.911401	0.64-1.29	0.599155	0.651255
AGMAT	1.0947	0.77-1.55	0.607625	0.65571
CYP3A7	1.08842	0.77-1.54	0.629656	0.674631
GLDC	1.06862	0.76-1.51	0.705682	0.750726
UGT2B4	0.942418	0.67-1.33	0.736726	0.778232
PCBD1	1.0349	0.73-1.46	0.845884	0.887291
XYLB	1.02568	0.73-1.45	0.885274	0.92216
AKR1C4	1.01196	0.72-1.43	0.946061	0.978684
PC	1.00792	0.71-1.42	0.964249	0.989746
ENTPD5	1.00665	0.71-1.42	0.969951	0.989746
UGT1A1	0.996454	0.71-1.41	0.983928	0.990532
ABCC2	0.995357	0.70-1.41	0.979056	0.990532
HAL	1.00154	0.71-1.41	0.993021	0.993021

## Sheet: Table S10
Table S10. Interaction of PKM2 and PKM2-uncorrelated metabolic genes on patients' overall survival.
Gene	Group 1 (Reference)	Group 2	HR (2 vs 1)	95% CI (2 vs 1)	P (2 vs 1)	Group 3	HR (3 vs 1)	95% CI (3 vs 1)	P (3 vs 1)	Group 4	HR (4 vs 1)	95% CI (4 vs 1)	P (4 vs 1)	Interaction P
ABCC3	PKM2 < 11.25 & ABCC3 < 11.98 (90)	PKM2 < 11.25 & ABCC3 ≥ 11.98 (95)	0.76	0.44-1.32	0.326	PKM2 ≥ 11.25 & ABCC3 < 11.98 (95)	0.76	0.44-1.32	0.326	PKM2 ≥ 11.25 & ABCC3 ≥ 11.98 (91)	0.76	0.44-1.32	0.326	0.531666
ABCD1	PKM2 < 11.25 & ABCD1 < 9.61 (101)	PKM2 < 11.25 & ABCD1 ≥ 9.61 (84)	0.74	0.42-1.27	0.272	PKM2 ≥ 11.25 & ABCD1 < 9.61 (84)	0.74	0.42-1.27	0.272	PKM2 ≥ 11.25 & ABCD1 ≥ 9.61 (102)	0.74	0.42-1.27	0.272	0.485438
ACE	PKM2 < 11.25 & ACE < 7.38 (111)	PKM2 < 11.25 & ACE ≥ 7.38 (74)	1.5	0.87-2.60	0.143	PKM2 ≥ 11.25 & ACE < 7.38 (74)	1.5	0.87-2.60	0.143	PKM2 ≥ 11.25 & ACE ≥ 7.38 (112)	1.5	0.87-2.60	0.143	0.766362
ACO2	PKM2 < 11.25 & ACO2 < 11.86 (92)	PKM2 < 11.25 & ACO2 ≥ 11.86 (93)	1.53	0.88-2.68	0.135	PKM2 ≥ 11.25 & ACO2 < 11.86 (93)	1.53	0.88-2.68	0.135	PKM2 ≥ 11.25 & ACO2 ≥ 11.86 (93)	1.53	0.88-2.68	0.135	0.185272
ACOT8	PKM2 < 11.25 & ACOT8 < 9.43 (84)	PKM2 < 11.25 & ACOT8 ≥ 9.43 (101)	0.64	0.36-1.12	0.119	PKM2 ≥ 11.25 & ACOT8 < 9.43 (101)	0.64	0.36-1.12	0.119	PKM2 ≥ 11.25 & ACOT8 ≥ 9.43 (85)	0.64	0.36-1.12	0.119	0.737823
ACP5	PKM2 < 11.25 & ACP5 < 9.68 (120)	PKM2 < 11.25 & ACP5 ≥ 9.68 (65)	1.09	0.62-1.91	0.774	PKM2 ≥ 11.25 & ACP5 < 9.68 (65)	1.09	0.62-1.91	0.774	PKM2 ≥ 11.25 & ACP5 ≥ 9.68 (121)	1.09	0.62-1.91	0.774	0.0152729
ADCY1	PKM2 < 11.25 & ADCY1 < 6.54 (91)	PKM2 < 11.25 & ADCY1 ≥ 6.54 (94)	1.82	1.03-3.23	0.04	PKM2 ≥ 11.25 & ADCY1 < 6.54 (94)	1.82	1.03-3.23	0.04	PKM2 ≥ 11.25 & ADCY1 ≥ 6.54 (92)	1.82	1.03-3.23	0.04	0.296939
ADSS	PKM2 < 11.25 & ADSS < 9.76 (104)	PKM2 < 11.25 & ADSS ≥ 9.76 (81)	1.15	0.67-1.98	0.619	PKM2 ≥ 11.25 & ADSS < 9.76 (81)	1.15	0.67-1.98	0.619	PKM2 ≥ 11.25 & ADSS ≥ 9.76 (105)	1.15	0.67-1.98	0.619	0.0980201
ADSSL1	PKM2 < 11.25 & ADSSL1 < 8.04 (86)	PKM2 < 11.25 & ADSSL1 ≥ 8.04 (99)	0.88	0.51-1.54	0.662	PKM2 ≥ 11.25 & ADSSL1 < 8.04 (99)	0.88	0.51-1.54	0.662	PKM2 ≥ 11.25 & ADSSL1 ≥ 8.04 (87)	0.88	0.51-1.54	0.662	0.945086
AGPAT1	PKM2 < 11.25 & AGPAT1 < 11.31 (92)	PKM2 < 11.25 & AGPAT1 ≥ 11.31 (93)	0.65	0.37-1.12	0.118	PKM2 ≥ 11.25 & AGPAT1 < 11.31 (93)	0.65	0.37-1.12	0.118	PKM2 ≥ 11.25 & AGPAT1 ≥ 11.31 (93)	0.65	0.37-1.12	0.118	0.998951
AGPAT2	PKM2 < 11.25 & AGPAT2 < 11.49 (99)	PKM2 < 11.25 & AGPAT2 ≥ 11.49 (86)	0.84	0.49-1.46	0.543	PKM2 ≥ 11.25 & AGPAT2 < 11.49 (86)	0.84	0.49-1.46	0.543	PKM2 ≥ 11.25 & AGPAT2 ≥ 11.49 (100)	0.84	0.49-1.46	0.543	0.0179487
AHCYL2	PKM2 < 11.25 & AHCYL2 < 8.34 (85)	PKM2 < 11.25 & AHCYL2 ≥ 8.34 (100)	1.51	0.87-2.64	0.146	PKM2 ≥ 11.25 & AHCYL2 < 8.34 (100)	1.51	0.87-2.64	0.146	PKM2 ≥ 11.25 & AHCYL2 ≥ 8.34 (86)	1.51	0.87-2.64	0.146	0.139428
AK1	PKM2 < 11.25 & AK1 < 9.95 (93)	PKM2 < 11.25 & AK1 ≥ 9.95 (92)	0.81	0.47-1.41	0.452	PKM2 ≥ 11.25 & AK1 < 9.95 (92)	0.81	0.47-1.41	0.452	PKM2 ≥ 11.25 & AK1 ≥ 9.95 (94)	0.81	0.47-1.41	0.452	0.419567
AK2	PKM2 < 11.25 & AK2 < 11.58 (81)	PKM2 < 11.25 & AK2 ≥ 11.58 (104)	1.55	0.89-2.71	0.121	PKM2 ≥ 11.25 & AK2 < 11.58 (104)	1.55	0.89-2.71	0.121	PKM2 ≥ 11.25 & AK2 ≥ 11.58 (82)	1.55	0.89-2.71	0.121	0.728517
AKR7A2	PKM2 < 11.25 & AKR7A2 < 10.51 (76)	PKM2 < 11.25 & AKR7A2 ≥ 10.51 (109)	1.1	0.64-1.91	0.732	PKM2 ≥ 11.25 & AKR7A2 < 10.51 (109)	1.1	0.64-1.91	0.732	PKM2 ≥ 11.25 & AKR7A2 ≥ 10.51 (77)	1.1	0.64-1.91	0.732	0.359632
ALDH18A1	PKM2 < 11.25 & ALDH18A1 < 10.46 (111)	PKM2 < 11.25 & ALDH18A1 ≥ 10.46 (74)	0.65	0.36-1.18	0.155	PKM2 ≥ 11.25 & ALDH18A1 < 10.46 (74)	0.65	0.36-1.18	0.155	PKM2 ≥ 11.25 & ALDH18A1 ≥ 10.46 (112)	0.65	0.36-1.18	0.155	0.897933
ALDH1A2	PKM2 < 11.25 & ALDH1A2 < 5.11 (106)	PKM2 < 11.25 & ALDH1A2 ≥ 5.11 (79)	1.34	0.77-2.32	0.299	PKM2 ≥ 11.25 & ALDH1A2 < 5.11 (79)	1.34	0.77-2.32	0.299	PKM2 ≥ 11.25 & ALDH1A2 ≥ 5.11 (107)	1.34	0.77-2.32	0.299	0.344
ALDH1A3	PKM2 < 11.25 & ALDH1A3 < 5.58 (100)	PKM2 < 11.25 & ALDH1A3 ≥ 5.58 (85)	1.42	0.82-2.46	0.208	PKM2 ≥ 11.25 & ALDH1A3 < 5.58 (85)	1.42	0.82-2.46	0.208	PKM2 ≥ 11.25 & ALDH1A3 ≥ 5.58 (101)	1.42	0.82-2.46	0.208	0.591579
ALDH3A1	PKM2 < 11.25 & ALDH3A1 < 6.51 (82)	PKM2 < 11.25 & ALDH3A1 ≥ 6.51 (103)	0.69	0.40-1.20	0.186	PKM2 ≥ 11.25 & ALDH3A1 < 6.51 (103)	0.69	0.40-1.20	0.186	PKM2 ≥ 11.25 & ALDH3A1 ≥ 6.51 (83)	0.69	0.40-1.20	0.186	0.432967
ALG1	PKM2 < 11.25 & ALG1 < 9.77 (88)	PKM2 < 11.25 & ALG1 ≥ 9.77 (97)	1.07	0.62-1.86	0.802	PKM2 ≥ 11.25 & ALG1 < 9.77 (97)	1.07	0.62-1.86	0.802	PKM2 ≥ 11.25 & ALG1 ≥ 9.77 (89)	1.07	0.62-1.86	0.802	0.027627
ALG10B	PKM2 < 11.25 & ALG10B < 7.17 (88)	PKM2 < 11.25 & ALG10B ≥ 7.17 (97)	1.15	0.67-1.99	0.607	PKM2 ≥ 11.25 & ALG10B < 7.17 (97)	1.15	0.67-1.99	0.607	PKM2 ≥ 11.25 & ALG10B ≥ 7.17 (89)	1.15	0.67-1.99	0.607	0.97241
ALG12	PKM2 < 11.25 & ALG12 < 10.07 (94)	PKM2 < 11.25 & ALG12 ≥ 10.07 (91)	0.95	0.55-1.64	0.863	PKM2 ≥ 11.25 & ALG12 < 10.07 (91)	0.95	0.55-1.64	0.863	PKM2 ≥ 11.25 & ALG12 ≥ 10.07 (95)	0.95	0.55-1.64	0.863	0.808286
ALG2	PKM2 < 11.25 & ALG2 < 10.00 (82)	PKM2 < 11.25 & ALG2 ≥ 10.00 (103)	1.22	0.71-2.11	0.477	PKM2 ≥ 11.25 & ALG2 < 10.00 (103)	1.22	0.71-2.11	0.477	PKM2 ≥ 11.25 & ALG2 ≥ 10.00 (83)	1.22	0.71-2.11	0.477	0.757048
ALG3	PKM2 < 11.25 & ALG3 < 11.05 (95)	PKM2 < 11.25 & ALG3 ≥ 11.05 (90)	0.59	0.34-1.02	0.061	PKM2 ≥ 11.25 & ALG3 < 11.05 (90)	0.59	0.34-1.02	0.061	PKM2 ≥ 11.25 & ALG3 ≥ 11.05 (96)	0.59	0.34-1.02	0.061	0.870453
ALOX15B	PKM2 < 11.25 & ALOX15B < 3.02 (115)	PKM2 < 11.25 & ALOX15B ≥ 3.02 (70)	3.17	1.79-5.61	0	PKM2 ≥ 11.25 & ALOX15B < 3.02 (70)	3.17	1.79-5.61	0	PKM2 ≥ 11.25 & ALOX15B ≥ 3.02 (116)	3.17	1.79-5.61	0	0.162339
ALPI	PKM2 < 11.25 & ALPI < 1.05 (109)	PKM2 < 11.25 & ALPI ≥ 1.05 (76)	0.99	0.57-1.71	0.968	PKM2 ≥ 11.25 & ALPI < 1.05 (76)	0.99	0.57-1.71	0.968	PKM2 ≥ 11.25 & ALPI ≥ 1.05 (110)	0.99	0.57-1.71	0.968	0.372301
AMDHD2	PKM2 < 11.25 & AMDHD2 < 8.82 (91)	PKM2 < 11.25 & AMDHD2 ≥ 8.82 (94)	1.1	0.63-1.91	0.748	PKM2 ≥ 11.25 & AMDHD2 < 8.82 (94)	1.1	0.63-1.91	0.748	PKM2 ≥ 11.25 & AMDHD2 ≥ 8.82 (92)	1.1	0.63-1.91	0.748	0.828682
AMPD2	PKM2 < 11.25 & AMPD2 < 10.41 (72)	PKM2 < 11.25 & AMPD2 ≥ 10.41 (113)	1.14	0.64-2.02	0.65	PKM2 ≥ 11.25 & AMPD2 < 10.41 (113)	1.14	0.64-2.02	0.65	PKM2 ≥ 11.25 & AMPD2 ≥ 10.41 (73)	1.14	0.64-2.02	0.65	0.389768
ANAPC11	PKM2 < 11.25 & ANAPC11 < 11.33 (89)	PKM2 < 11.25 & ANAPC11 ≥ 11.33 (96)	0.69	0.40-1.20	0.189	PKM2 ≥ 11.25 & ANAPC11 < 11.33 (96)	0.69	0.40-1.20	0.189	PKM2 ≥ 11.25 & ANAPC11 ≥ 11.33 (90)	0.69	0.40-1.20	0.189	0.152834
AOC2	PKM2 < 11.25 & AOC2 < 4.58 (84)	PKM2 < 11.25 & AOC2 ≥ 4.58 (101)	1.04	0.60-1.80	0.88	PKM2 ≥ 11.25 & AOC2 < 4.58 (101)	1.04	0.60-1.80	0.88	PKM2 ≥ 11.25 & AOC2 ≥ 4.58 (85)	1.04	0.60-1.80	0.88	0.679003
APRT	PKM2 < 11.25 & APRT < 11.23 (90)	PKM2 < 11.25 & APRT ≥ 11.23 (95)	0.76	0.44-1.31	0.328	PKM2 ≥ 11.25 & APRT < 11.23 (95)	0.76	0.44-1.31	0.328	PKM2 ≥ 11.25 & APRT ≥ 11.23 (91)	0.76	0.44-1.31	0.328	0.547742
ARG2	PKM2 < 11.25 & ARG2 < 7.28 (83)	PKM2 < 11.25 & ARG2 ≥ 7.28 (102)	1.01	0.58-1.77	0.968	PKM2 ≥ 11.25 & ARG2 < 7.28 (102)	1.01	0.58-1.77	0.968	PKM2 ≥ 11.25 & ARG2 ≥ 7.28 (84)	1.01	0.58-1.77	0.968	0.265293
ARSB	PKM2 < 11.25 & ARSB < 8.57 (83)	PKM2 < 11.25 & ARSB ≥ 8.57 (102)	1.51	0.86-2.65	0.15	PKM2 ≥ 11.25 & ARSB < 8.57 (102)	1.51	0.86-2.65	0.15	PKM2 ≥ 11.25 & ARSB ≥ 8.57 (84)	1.51	0.86-2.65	0.15	0.408652
ATP1B1	PKM2 < 11.25 & ATP1B1 < 12.72 (96)	PKM2 < 11.25 & ATP1B1 ≥ 12.72 (89)	1.3	0.74-2.29	0.356	PKM2 ≥ 11.25 & ATP1B1 < 12.72 (89)	1.3	0.74-2.29	0.356	PKM2 ≥ 11.25 & ATP1B1 ≥ 12.72 (97)	1.3	0.74-2.29	0.356	0.0220276
ATP2B1	PKM2 < 11.25 & ATP2B1 < 9.52 (115)	PKM2 < 11.25 & ATP2B1 ≥ 9.52 (70)	1.01	0.57-1.79	0.975	PKM2 ≥ 11.25 & ATP2B1 < 9.52 (70)	1.01	0.57-1.79	0.975	PKM2 ≥ 11.25 & ATP2B1 ≥ 9.52 (116)	1.01	0.57-1.79	0.975	0.756896
ATP2B4	PKM2 < 11.25 & ATP2B4 < 10.45 (106)	PKM2 < 11.25 & ATP2B4 ≥ 10.45 (79)	0.97	0.56-1.68	0.903	PKM2 ≥ 11.25 & ATP2B4 < 10.45 (79)	0.97	0.56-1.68	0.903	PKM2 ≥ 11.25 & ATP2B4 ≥ 10.45 (107)	0.97	0.56-1.68	0.903	0.891273
ATP5A1	PKM2 < 11.25 & ATP5A1 < 13.52 (92)	PKM2 < 11.25 & ATP5A1 ≥ 13.52 (93)	0.97	0.56-1.67	0.905	PKM2 ≥ 11.25 & ATP5A1 < 13.52 (93)	0.97	0.56-1.67	0.905	PKM2 ≥ 11.25 & ATP5A1 ≥ 13.52 (93)	0.97	0.56-1.67	0.905	0.735289
ATP5B	PKM2 < 11.25 & ATP5B < 14.01 (95)	PKM2 < 11.25 & ATP5B ≥ 14.01 (90)	1.07	0.61-1.87	0.813	PKM2 ≥ 11.25 & ATP5B < 14.01 (90)	1.07	0.61-1.87	0.813	PKM2 ≥ 11.25 & ATP5B ≥ 14.01 (96)	1.07	0.61-1.87	0.813	0.0907385
ATP5C1	PKM2 < 11.25 & ATP5C1 < 12.43 (99)	PKM2 < 11.25 & ATP5C1 ≥ 12.43 (86)	0.66	0.38-1.17	0.157	PKM2 ≥ 11.25 & ATP5C1 < 12.43 (86)	0.66	0.38-1.17	0.157	PKM2 ≥ 11.25 & ATP5C1 ≥ 12.43 (100)	0.66	0.38-1.17	0.157	0.074749
ATP5D	PKM2 < 11.25 & ATP5D < 11.27 (85)	PKM2 < 11.25 & ATP5D ≥ 11.27 (100)	0.61	0.35-1.06	0.08	PKM2 ≥ 11.25 & ATP5D < 11.27 (100)	0.61	0.35-1.06	0.08	PKM2 ≥ 11.25 & ATP5D ≥ 11.27 (86)	0.61	0.35-1.06	0.08	0.604674
ATP5E	PKM2 < 11.25 & ATP5E < 12.55 (102)	PKM2 < 11.25 & ATP5E ≥ 12.55 (83)	0.71	0.40-1.25	0.238	PKM2 ≥ 11.25 & ATP5E < 12.55 (83)	0.71	0.40-1.25	0.238	PKM2 ≥ 11.25 & ATP5E ≥ 12.55 (103)	0.71	0.40-1.25	0.238	0.312426
ATP5F1	PKM2 < 11.25 & ATP5F1 < 11.75 (83)	PKM2 < 11.25 & ATP5F1 ≥ 11.75 (102)	1.02	0.59-1.77	0.936	PKM2 ≥ 11.25 & ATP5F1 < 11.75 (102)	1.02	0.59-1.77	0.936	PKM2 ≥ 11.25 & ATP5F1 ≥ 11.75 (84)	1.02	0.59-1.77	0.936	0.0903355
ATP5G1	PKM2 < 11.25 & ATP5G1 < 11.14 (93)	PKM2 < 11.25 & ATP5G1 ≥ 11.14 (92)	1.32	0.75-2.30	0.333	PKM2 ≥ 11.25 & ATP5G1 < 11.14 (92)	1.32	0.75-2.30	0.333	PKM2 ≥ 11.25 & ATP5G1 ≥ 11.14 (94)	1.32	0.75-2.30	0.333	0.313515
ATP5G2	PKM2 < 11.25 & ATP5G2 < 12.50 (108)	PKM2 < 11.25 & ATP5G2 ≥ 12.50 (77)	0.91	0.52-1.59	0.73	PKM2 ≥ 11.25 & ATP5G2 < 12.50 (77)	0.91	0.52-1.59	0.73	PKM2 ≥ 11.25 & ATP5G2 ≥ 12.50 (109)	0.91	0.52-1.59	0.73	0.471677
ATP5G3	PKM2 < 11.25 & ATP5G3 < 12.57 (95)	PKM2 < 11.25 & ATP5G3 ≥ 12.57 (90)	0.93	0.54-1.62	0.796	PKM2 ≥ 11.25 & ATP5G3 < 12.57 (90)	0.93	0.54-1.62	0.796	PKM2 ≥ 11.25 & ATP5G3 ≥ 12.57 (96)	0.93	0.54-1.62	0.796	0.294466
ATP5H	PKM2 < 11.25 & ATP5H < 12.16 (87)	PKM2 < 11.25 & ATP5H ≥ 12.16 (98)	0.89	0.52-1.55	0.686	PKM2 ≥ 11.25 & ATP5H < 12.16 (98)	0.89	0.52-1.55	0.686	PKM2 ≥ 11.25 & ATP5H ≥ 12.16 (88)	0.89	0.52-1.55	0.686	0.0208106
ATP5I	PKM2 < 11.25 & ATP5I < 11.36 (93)	PKM2 < 11.25 & ATP5I ≥ 11.36 (92)	0.75	0.43-1.30	0.304	PKM2 ≥ 11.25 & ATP5I < 11.36 (92)	0.75	0.43-1.30	0.304	PKM2 ≥ 11.25 & ATP5I ≥ 11.36 (94)	0.75	0.43-1.30	0.304	0.218334
ATP5J2	PKM2 < 11.25 & ATP5J2 < 11.58 (98)	PKM2 < 11.25 & ATP5J2 ≥ 11.58 (87)	0.97	0.56-1.68	0.918	PKM2 ≥ 11.25 & ATP5J2 < 11.58 (87)	0.97	0.56-1.68	0.918	PKM2 ≥ 11.25 & ATP5J2 ≥ 11.58 (99)	0.97	0.56-1.68	0.918	0.48705
ATP5L	PKM2 < 11.25 & ATP5L < 11.77 (99)	PKM2 < 11.25 & ATP5L ≥ 11.77 (86)	1.82	1.04-3.19	0.037	PKM2 ≥ 11.25 & ATP5L < 11.77 (86)	1.82	1.04-3.19	0.037	PKM2 ≥ 11.25 & ATP5L ≥ 11.77 (100)	1.82	1.04-3.19	0.037	0.0927918
ATP6V0A1	PKM2 < 11.25 & ATP6V0A1 < 11.06 (84)	PKM2 < 11.25 & ATP6V0A1 ≥ 11.06 (101)	0.86	0.50-1.50	0.605	PKM2 ≥ 11.25 & ATP6V0A1 < 11.06 (101)	0.86	0.50-1.50	0.605	PKM2 ≥ 11.25 & ATP6V0A1 ≥ 11.06 (85)	0.86	0.50-1.50	0.605	0.243988
ATP6V0A2	PKM2 < 11.25 & ATP6V0A2 < 8.44 (103)	PKM2 < 11.25 & ATP6V0A2 ≥ 8.44 (82)	1.41	0.81-2.44	0.22	PKM2 ≥ 11.25 & ATP6V0A2 < 8.44 (82)	1.41	0.81-2.44	0.22	PKM2 ≥ 11.25 & ATP6V0A2 ≥ 8.44 (104)	1.41	0.81-2.44	0.22	0.79611
ATP6V0B	PKM2 < 11.25 & ATP6V0B < 11.74 (109)	PKM2 < 11.25 & ATP6V0B ≥ 11.74 (76)	0.54	0.30-0.97	0.04	PKM2 ≥ 11.25 & ATP6V0B < 11.74 (76)	0.54	0.30-0.97	0.04	PKM2 ≥ 11.25 & ATP6V0B ≥ 11.74 (110)	0.54	0.30-0.97	0.04	0.0841704
ATP6V0D1	PKM2 < 11.25 & ATP6V0D1 < 11.13 (99)	PKM2 < 11.25 & ATP6V0D1 ≥ 11.13 (86)	0.96	0.55-1.65	0.873	PKM2 ≥ 11.25 & ATP6V0D1 < 11.13 (86)	0.96	0.55-1.65	0.873	PKM2 ≥ 11.25 & ATP6V0D1 ≥ 11.13 (100)	0.96	0.55-1.65	0.873	0.594249
ATP6V0E1	PKM2 < 11.25 & ATP6V0E1 < 11.91 (97)	PKM2 < 11.25 & ATP6V0E1 ≥ 11.91 (88)	1.12	0.64-1.94	0.69	PKM2 ≥ 11.25 & ATP6V0E1 < 11.91 (88)	1.12	0.64-1.94	0.69	PKM2 ≥ 11.25 & ATP6V0E1 ≥ 11.91 (98)	1.12	0.64-1.94	0.69	0.0512153
ATP6V1A	PKM2 < 11.25 & ATP6V1A < 10.84 (92)	PKM2 < 11.25 & ATP6V1A ≥ 10.84 (93)	1.12	0.64-1.93	0.697	PKM2 ≥ 11.25 & ATP6V1A < 10.84 (93)	1.12	0.64-1.93	0.697	PKM2 ≥ 11.25 & ATP6V1A ≥ 10.84 (93)	1.12	0.64-1.93	0.697	0.694397
ATP6V1C1	PKM2 < 11.25 & ATP6V1C1 < 10.86 (101)	PKM2 < 11.25 & ATP6V1C1 ≥ 10.86 (84)	1.05	0.61-1.80	0.871	PKM2 ≥ 11.25 & ATP6V1C1 < 10.86 (84)	1.05	0.61-1.80	0.871	PKM2 ≥ 11.25 & ATP6V1C1 ≥ 10.86 (102)	1.05	0.61-1.80	0.871	0.738613
ATP6V1C2	PKM2 < 11.25 & ATP6V1C2 < 6.23 (113)	PKM2 < 11.25 & ATP6V1C2 ≥ 6.23 (72)	0.85	0.48-1.48	0.561	PKM2 ≥ 11.25 & ATP6V1C2 < 6.23 (72)	0.85	0.48-1.48	0.561	PKM2 ≥ 11.25 & ATP6V1C2 ≥ 6.23 (114)	0.85	0.48-1.48	0.561	0.722334
ATP6V1G1	PKM2 < 11.25 & ATP6V1G1 < 11.09 (82)	PKM2 < 11.25 & ATP6V1G1 ≥ 11.09 (103)	1.24	0.72-2.16	0.436	PKM2 ≥ 11.25 & ATP6V1G1 < 11.09 (103)	1.24	0.72-2.16	0.436	PKM2 ≥ 11.25 & ATP6V1G1 ≥ 11.09 (83)	1.24	0.72-2.16	0.436	0.159289
ATP6V1G2	PKM2 < 11.25 & ATP6V1G2 < 3.10 (101)	PKM2 < 11.25 & ATP6V1G2 ≥ 3.10 (84)	1.04	0.60-1.81	0.884	PKM2 ≥ 11.25 & ATP6V1G2 < 3.10 (84)	1.04	0.60-1.81	0.884	PKM2 ≥ 11.25 & ATP6V1G2 ≥ 3.10 (102)	1.04	0.60-1.81	0.884	0.121791
B3GAT1	PKM2 < 11.25 & B3GAT1 < 3.52 (112)	PKM2 < 11.25 & B3GAT1 ≥ 3.52 (73)	1.08	0.62-1.88	0.784	PKM2 ≥ 11.25 & B3GAT1 < 3.52 (73)	1.08	0.62-1.88	0.784	PKM2 ≥ 11.25 & B3GAT1 ≥ 3.52 (113)	1.08	0.62-1.88	0.784	0.00110569
B3GNT2	PKM2 < 11.25 & B3GNT2 < 8.71 (107)	PKM2 < 11.25 & B3GNT2 ≥ 8.71 (78)	1.04	0.59-1.86	0.882	PKM2 ≥ 11.25 & B3GNT2 < 8.71 (78)	1.04	0.59-1.86	0.882	PKM2 ≥ 11.25 & B3GNT2 ≥ 8.71 (108)	1.04	0.59-1.86	0.882	0.828159
B4GALT1	PKM2 < 11.25 & B4GALT1 < 12.06 (91)	PKM2 < 11.25 & B4GALT1 ≥ 12.06 (94)	0.97	0.56-1.70	0.926	PKM2 ≥ 11.25 & B4GALT1 < 12.06 (94)	0.97	0.56-1.70	0.926	PKM2 ≥ 11.25 & B4GALT1 ≥ 12.06 (92)	0.97	0.56-1.70	0.926	0.011263
B4GALT7	PKM2 < 11.25 & B4GALT7 < 9.63 (95)	PKM2 < 11.25 & B4GALT7 ≥ 9.63 (90)	0.78	0.45-1.35	0.381	PKM2 ≥ 11.25 & B4GALT7 < 9.63 (90)	0.78	0.45-1.35	0.381	PKM2 ≥ 11.25 & B4GALT7 ≥ 9.63 (96)	0.78	0.45-1.35	0.381	0.246484
BBOX1	PKM2 < 11.25 & BBOX1 < 6.73 (80)	PKM2 < 11.25 & BBOX1 ≥ 6.73 (105)	1.49	0.84-2.64	0.176	PKM2 ≥ 11.25 & BBOX1 < 6.73 (105)	1.49	0.84-2.64	0.176	PKM2 ≥ 11.25 & BBOX1 ≥ 6.73 (81)	1.49	0.84-2.64	0.176	0.151823
BCAT2	PKM2 < 11.25 & BCAT2 < 9.31 (107)	PKM2 < 11.25 & BCAT2 ≥ 9.31 (78)	0.92	0.53-1.61	0.777	PKM2 ≥ 11.25 & BCAT2 < 9.31 (78)	0.92	0.53-1.61	0.777	PKM2 ≥ 11.25 & BCAT2 ≥ 9.31 (108)	0.92	0.53-1.61	0.777	0.752705
BCMO1	PKM2 < 11.25 & BCMO1 < 2.50 (101)	PKM2 < 11.25 & BCMO1 ≥ 2.50 (84)	1.24	0.71-2.18	0.447	PKM2 ≥ 11.25 & BCMO1 < 2.50 (84)	1.24	0.71-2.18	0.447	PKM2 ≥ 11.25 & BCMO1 ≥ 2.50 (102)	1.24	0.71-2.18	0.447	0.970871
BPGM	PKM2 < 11.25 & BPGM < 8.65 (91)	PKM2 < 11.25 & BPGM ≥ 8.65 (94)	0.93	0.54-1.62	0.799	PKM2 ≥ 11.25 & BPGM < 8.65 (94)	0.93	0.54-1.62	0.799	PKM2 ≥ 11.25 & BPGM ≥ 8.65 (92)	0.93	0.54-1.62	0.799	0.599633
BPNT1	PKM2 < 11.25 & BPNT1 < 9.68 (98)	PKM2 < 11.25 & BPNT1 ≥ 9.68 (87)	1.59	0.89-2.82	0.117	PKM2 ≥ 11.25 & BPNT1 < 9.68 (87)	1.59	0.89-2.82	0.117	PKM2 ≥ 11.25 & BPNT1 ≥ 9.68 (99)	1.59	0.89-2.82	0.117	0.523001
C21orf2	PKM2 < 11.25 & C21orf2 < 9.07 (87)	PKM2 < 11.25 & C21orf2 ≥ 9.07 (98)	2.06	1.15-3.69	0.016	PKM2 ≥ 11.25 & C21orf2 < 9.07 (98)	2.06	1.15-3.69	0.016	PKM2 ≥ 11.25 & C21orf2 ≥ 9.07 (88)	2.06	1.15-3.69	0.016	0.903995
CA12	PKM2 < 11.25 & CA12 < 6.92 (114)	PKM2 < 11.25 & CA12 ≥ 6.92 (71)	1.02	0.58-1.77	0.958	PKM2 ≥ 11.25 & CA12 < 6.92 (71)	1.02	0.58-1.77	0.958	PKM2 ≥ 11.25 & CA12 ≥ 6.92 (115)	1.02	0.58-1.77	0.958	0.223473
CA13	PKM2 < 11.25 & CA13 < 5.58 (83)	PKM2 < 11.25 & CA13 ≥ 5.58 (102)	1.03	0.60-1.79	0.903	PKM2 ≥ 11.25 & CA13 < 5.58 (102)	1.03	0.60-1.79	0.903	PKM2 ≥ 11.25 & CA13 ≥ 5.58 (84)	1.03	0.60-1.79	0.903	0.172115
CA3	PKM2 < 11.25 & CA3 < 2.56 (84)	PKM2 < 11.25 & CA3 ≥ 2.56 (101)	0.73	0.42-1.27	0.262	PKM2 ≥ 11.25 & CA3 < 2.56 (101)	0.73	0.42-1.27	0.262	PKM2 ≥ 11.25 & CA3 ≥ 2.56 (85)	0.73	0.42-1.27	0.262	0.033351
CA4	PKM2 < 11.25 & CA4 < 2.05 (64)	PKM2 < 11.25 & CA4 ≥ 2.05 (121)	1.16	0.65-2.08	0.61	PKM2 ≥ 11.25 & CA4 < 2.05 (121)	1.16	0.65-2.08	0.61	PKM2 ≥ 11.25 & CA4 ≥ 2.05 (65)	1.16	0.65-2.08	0.61	0.74497
CA8	PKM2 < 11.25 & CA8 < 1.91 (94)	PKM2 < 11.25 & CA8 ≥ 1.91 (91)	0.8	0.46-1.39	0.433	PKM2 ≥ 11.25 & CA8 < 1.91 (91)	0.8	0.46-1.39	0.433	PKM2 ≥ 11.25 & CA8 ≥ 1.91 (95)	0.8	0.46-1.39	0.433	0.00591443
CD38	PKM2 < 11.25 & CD38 < 4.13 (116)	PKM2 < 11.25 & CD38 ≥ 4.13 (69)	0.95	0.53-1.72	0.873	PKM2 ≥ 11.25 & CD38 < 4.13 (69)	0.95	0.53-1.72	0.873	PKM2 ≥ 11.25 & CD38 ≥ 4.13 (117)	0.95	0.53-1.72	0.873	0.319644
CDA	PKM2 < 11.25 & CDA < 8.32 (82)	PKM2 < 11.25 & CDA ≥ 8.32 (103)	0.9	0.52-1.54	0.691	PKM2 ≥ 11.25 & CDA < 8.32 (103)	0.9	0.52-1.54	0.691	PKM2 ≥ 11.25 & CDA ≥ 8.32 (83)	0.9	0.52-1.54	0.691	0.825896
CEPT1	PKM2 < 11.25 & CEPT1 < 9.46 (69)	PKM2 < 11.25 & CEPT1 ≥ 9.46 (116)	1.11	0.63-1.96	0.709	PKM2 ≥ 11.25 & CEPT1 < 9.46 (116)	1.11	0.63-1.96	0.709	PKM2 ≥ 11.25 & CEPT1 ≥ 9.46 (70)	1.11	0.63-1.96	0.709	0.258432
CERK	PKM2 < 11.25 & CERK < 10.41 (81)	PKM2 < 11.25 & CERK ≥ 10.41 (104)	0.74	0.43-1.28	0.282	PKM2 ≥ 11.25 & CERK < 10.41 (104)	0.74	0.43-1.28	0.282	PKM2 ≥ 11.25 & CERK ≥ 10.41 (82)	0.74	0.43-1.28	0.282	0.150856
CH25H	PKM2 < 11.25 & CH25H < 4.16 (98)	PKM2 < 11.25 & CH25H ≥ 4.16 (87)	0.82	0.46-1.47	0.505	PKM2 ≥ 11.25 & CH25H < 4.16 (87)	0.82	0.46-1.47	0.505	PKM2 ≥ 11.25 & CH25H ≥ 4.16 (99)	0.82	0.46-1.47	0.505	0.786134
CHIT1	PKM2 < 11.25 & CHIT1 < 2.95 (115)	PKM2 < 11.25 & CHIT1 ≥ 2.95 (70)	1.24	0.70-2.22	0.458	PKM2 ≥ 11.25 & CHIT1 < 2.95 (70)	1.24	0.70-2.22	0.458	PKM2 ≥ 11.25 & CHIT1 ≥ 2.95 (116)	1.24	0.70-2.22	0.458	0.0514773
CHKA	PKM2 < 11.25 & CHKA < 10.10 (104)	PKM2 < 11.25 & CHKA ≥ 10.10 (81)	1.33	0.76-2.32	0.315	PKM2 ≥ 11.25 & CHKA < 10.10 (81)	1.33	0.76-2.32	0.315	PKM2 ≥ 11.25 & CHKA ≥ 10.10 (105)	1.33	0.76-2.32	0.315	0.917526
CHKB	PKM2 < 11.25 & CHKB < 8.00 (103)	PKM2 < 11.25 & CHKB ≥ 8.00 (82)	1.51	0.86-2.64	0.147	PKM2 ≥ 11.25 & CHKB < 8.00 (82)	1.51	0.86-2.64	0.147	PKM2 ≥ 11.25 & CHKB ≥ 8.00 (104)	1.51	0.86-2.64	0.147	0.824899
CHPF	PKM2 < 11.25 & CHPF < 11.37 (97)	PKM2 < 11.25 & CHPF ≥ 11.37 (88)	1.05	0.61-1.82	0.854	PKM2 ≥ 11.25 & CHPF < 11.37 (88)	1.05	0.61-1.82	0.854	PKM2 ≥ 11.25 & CHPF ≥ 11.37 (98)	1.05	0.61-1.82	0.854	0.0563902
CHSY3	PKM2 < 11.25 & CHSY3 < 5.03 (106)	PKM2 < 11.25 & CHSY3 ≥ 5.03 (79)	0.84	0.47-1.50	0.549	PKM2 ≥ 11.25 & CHSY3 < 5.03 (79)	0.84	0.47-1.50	0.549	PKM2 ≥ 11.25 & CHSY3 ≥ 5.03 (107)	0.84	0.47-1.50	0.549	0.44334
CINP	PKM2 < 11.25 & CINP < 9.07 (90)	PKM2 < 11.25 & CINP ≥ 9.07 (95)	0.82	0.47-1.45	0.5	PKM2 ≥ 11.25 & CINP < 9.07 (95)	0.82	0.47-1.45	0.5	PKM2 ≥ 11.25 & CINP ≥ 9.07 (91)	0.82	0.47-1.45	0.5	0.00309686
CMPK1	PKM2 < 11.25 & CMPK1 < 12.15 (82)	PKM2 < 11.25 & CMPK1 ≥ 12.15 (103)	1.07	0.62-1.86	0.798	PKM2 ≥ 11.25 & CMPK1 < 12.15 (103)	1.07	0.62-1.86	0.798	PKM2 ≥ 11.25 & CMPK1 ≥ 12.15 (83)	1.07	0.62-1.86	0.798	0.698939
CNDP2	PKM2 < 11.25 & CNDP2 < 12.38 (73)	PKM2 < 11.25 & CNDP2 ≥ 12.38 (112)	1.11	0.64-1.93	0.72	PKM2 ≥ 11.25 & CNDP2 < 12.38 (112)	1.11	0.64-1.93	0.72	PKM2 ≥ 11.25 & CNDP2 ≥ 12.38 (74)	1.11	0.64-1.93	0.72	0.188532
CNP	PKM2 < 11.25 & CNP < 11.33 (101)	PKM2 < 11.25 & CNP ≥ 11.33 (84)	0.72	0.42-1.25	0.244	PKM2 ≥ 11.25 & CNP < 11.33 (84)	0.72	0.42-1.25	0.244	PKM2 ≥ 11.25 & CNP ≥ 11.33 (102)	0.72	0.42-1.25	0.244	0.854573
COASY	PKM2 < 11.25 & COASY < 11.21 (92)	PKM2 < 11.25 & COASY ≥ 11.21 (93)	0.91	0.52-1.60	0.744	PKM2 ≥ 11.25 & COASY < 11.21 (93)	0.91	0.52-1.60	0.744	PKM2 ≥ 11.25 & COASY ≥ 11.21 (93)	0.91	0.52-1.60	0.744	0.381595
COL4A3BP	PKM2 < 11.25 & COL4A3BP < 9.48 (85)	PKM2 < 11.25 & COL4A3BP ≥ 9.48 (100)	1.47	0.85-2.56	0.171	PKM2 ≥ 11.25 & COL4A3BP < 9.48 (100)	1.47	0.85-2.56	0.171	PKM2 ≥ 11.25 & COL4A3BP ≥ 9.48 (86)	1.47	0.85-2.56	0.171	0.878042
COMT	PKM2 < 11.25 & COMT < 11.48 (82)	PKM2 < 11.25 & COMT ≥ 11.48 (103)	1.02	0.59-1.78	0.932	PKM2 ≥ 11.25 & COMT < 11.48 (103)	1.02	0.59-1.78	0.932	PKM2 ≥ 11.25 & COMT ≥ 11.48 (83)	1.02	0.59-1.78	0.932	0.79558
COMTD1	PKM2 < 11.25 & COMTD1 < 8.44 (100)	PKM2 < 11.25 & COMTD1 ≥ 8.44 (85)	0.86	0.49-1.49	0.59	PKM2 ≥ 11.25 & COMTD1 < 8.44 (85)	0.86	0.49-1.49	0.59	PKM2 ≥ 11.25 & COMTD1 ≥ 8.44 (101)	0.86	0.49-1.49	0.59	0.0501391
COQ2	PKM2 < 11.25 & COQ2 < 7.79 (97)	PKM2 < 11.25 & COQ2 ≥ 7.79 (88)	0.63	0.35-1.12	0.118	PKM2 ≥ 11.25 & COQ2 < 7.79 (88)	0.63	0.35-1.12	0.118	PKM2 ≥ 11.25 & COQ2 ≥ 7.79 (98)	0.63	0.35-1.12	0.118	0.935226
COQ7	PKM2 < 11.25 & COQ7 < 8.51 (81)	PKM2 < 11.25 & COQ7 ≥ 8.51 (104)	0.98	0.57-1.70	0.946	PKM2 ≥ 11.25 & COQ7 < 8.51 (104)	0.98	0.57-1.70	0.946	PKM2 ≥ 11.25 & COQ7 ≥ 8.51 (82)	0.98	0.57-1.70	0.946	0.184991
COX4I1	PKM2 < 11.25 & COX4I1 < 12.99 (98)	PKM2 < 11.25 & COX4I1 ≥ 12.99 (87)	0.81	0.46-1.42	0.464	PKM2 ≥ 11.25 & COX4I1 < 12.99 (87)	0.81	0.46-1.42	0.464	PKM2 ≥ 11.25 & COX4I1 ≥ 12.99 (99)	0.81	0.46-1.42	0.464	0.565218
COX5A	PKM2 < 11.25 & COX5A < 11.40 (93)	PKM2 < 11.25 & COX5A ≥ 11.40 (92)	0.98	0.56-1.71	0.946	PKM2 ≥ 11.25 & COX5A < 11.40 (92)	0.98	0.56-1.71	0.946	PKM2 ≥ 11.25 & COX5A ≥ 11.40 (94)	0.98	0.56-1.71	0.946	0.141226
COX5B	PKM2 < 11.25 & COX5B < 11.79 (83)	PKM2 < 11.25 & COX5B ≥ 11.79 (102)	0.74	0.42-1.30	0.291	PKM2 ≥ 11.25 & COX5B < 11.79 (102)	0.74	0.42-1.30	0.291	PKM2 ≥ 11.25 & COX5B ≥ 11.79 (84)	0.74	0.42-1.30	0.291	0.0595898
COX6A1	PKM2 < 11.25 & COX6A1 < 12.20 (86)	PKM2 < 11.25 & COX6A1 ≥ 12.20 (99)	1.12	0.64-1.94	0.697	PKM2 ≥ 11.25 & COX6A1 < 12.20 (99)	1.12	0.64-1.94	0.697	PKM2 ≥ 11.25 & COX6A1 ≥ 12.20 (87)	1.12	0.64-1.94	0.697	0.176777
COX6B1	PKM2 < 11.25 & COX6B1 < 12.40 (98)	PKM2 < 11.25 & COX6B1 ≥ 12.40 (87)	1.22	0.71-2.11	0.47	PKM2 ≥ 11.25 & COX6B1 < 12.40 (87)	1.22	0.71-2.11	0.47	PKM2 ≥ 11.25 & COX6B1 ≥ 12.40 (99)	1.22	0.71-2.11	0.47	0.156866
COX6C	PKM2 < 11.25 & COX6C < 12.31 (86)	PKM2 < 11.25 & COX6C ≥ 12.31 (99)	0.88	0.50-1.53	0.65	PKM2 ≥ 11.25 & COX6C < 12.31 (99)	0.88	0.50-1.53	0.65	PKM2 ≥ 11.25 & COX6C ≥ 12.31 (87)	0.88	0.50-1.53	0.65	0.037261
COX7A1	PKM2 < 11.25 & COX7A1 < 5.74 (95)	PKM2 < 11.25 & COX7A1 ≥ 5.74 (90)	1.05	0.61-1.82	0.862	PKM2 ≥ 11.25 & COX7A1 < 5.74 (90)	1.05	0.61-1.82	0.862	PKM2 ≥ 11.25 & COX7A1 ≥ 5.74 (96)	1.05	0.61-1.82	0.862	0.248351
COX7A2	PKM2 < 11.25 & COX7A2 < 11.44 (94)	PKM2 < 11.25 & COX7A2 ≥ 11.44 (91)	0.59	0.34-1.03	0.063	PKM2 ≥ 11.25 & COX7A2 < 11.44 (91)	0.59	0.34-1.03	0.063	PKM2 ≥ 11.25 & COX7A2 ≥ 11.44 (95)	0.59	0.34-1.03	0.063	0.253126
COX7A2L	PKM2 < 11.25 & COX7A2L < 11.05 (94)	PKM2 < 11.25 & COX7A2L ≥ 11.05 (91)	0.81	0.47-1.41	0.459	PKM2 ≥ 11.25 & COX7A2L < 11.05 (91)	0.81	0.47-1.41	0.459	PKM2 ≥ 11.25 & COX7A2L ≥ 11.05 (95)	0.81	0.47-1.41	0.459	0.510376
COX7B	PKM2 < 11.25 & COX7B < 11.70 (94)	PKM2 < 11.25 & COX7B ≥ 11.70 (91)	1.2	0.69-2.09	0.517	PKM2 ≥ 11.25 & COX7B < 11.70 (91)	1.2	0.69-2.09	0.517	PKM2 ≥ 11.25 & COX7B ≥ 11.70 (95)	1.2	0.69-2.09	0.517	0.0506352
COX7B2	PKM2 < 11.25 & COX7B2 < 0.75 (94)	PKM2 < 11.25 & COX7B2 ≥ 0.75 (91)	1	1.00-1.00	NaN	PKM2 ≥ 11.25 & COX7B2 < 0.75 (91)	1	1.00-1.00	NaN	PKM2 ≥ 11.25 & COX7B2 ≥ 0.75 (95)	1	1.00-1.00	NaN	0.62253
COX7C	PKM2 < 11.25 & COX7C < 12.43 (96)	PKM2 < 11.25 & COX7C ≥ 12.43 (89)	1.08	0.62-1.87	0.795	PKM2 ≥ 11.25 & COX7C < 12.43 (89)	1.08	0.62-1.87	0.795	PKM2 ≥ 11.25 & COX7C ≥ 12.43 (97)	1.08	0.62-1.87	0.795	0.0494647
COX8A	PKM2 < 11.25 & COX8A < 11.86 (99)	PKM2 < 11.25 & COX8A ≥ 11.86 (86)	0.85	0.49-1.48	0.564	PKM2 ≥ 11.25 & COX8A < 11.86 (86)	0.85	0.49-1.48	0.564	PKM2 ≥ 11.25 & COX8A ≥ 11.86 (100)	0.85	0.49-1.48	0.564	0.215662
CPA6	PKM2 < 11.25 & CPA6 < 0.76 (106)	PKM2 < 11.25 & CPA6 ≥ 0.76 (79)	1.47	0.83-2.58	0.185	PKM2 ≥ 11.25 & CPA6 < 0.76 (79)	1.47	0.83-2.58	0.185	PKM2 ≥ 11.25 & CPA6 ≥ 0.76 (107)	1.47	0.83-2.58	0.185	0.0486598
CPOX	PKM2 < 11.25 & CPOX < 8.93 (89)	PKM2 < 11.25 & CPOX ≥ 8.93 (96)	1.44	0.83-2.49	0.19	PKM2 ≥ 11.25 & CPOX < 8.93 (96)	1.44	0.83-2.49	0.19	PKM2 ≥ 11.25 & CPOX ≥ 8.93 (90)	1.44	0.83-2.49	0.19	0.870805
CPT1B	PKM2 < 11.25 & CPT1B < 7.77 (92)	PKM2 < 11.25 & CPT1B ≥ 7.77 (93)	1.4	0.80-2.44	0.238	PKM2 ≥ 11.25 & CPT1B < 7.77 (93)	1.4	0.80-2.44	0.238	PKM2 ≥ 11.25 & CPT1B ≥ 7.77 (93)	1.4	0.80-2.44	0.238	0.0760349
CPT1C	PKM2 < 11.25 & CPT1C < 4.83 (113)	PKM2 < 11.25 & CPT1C ≥ 4.83 (72)	1.33	0.77-2.30	0.305	PKM2 ≥ 11.25 & CPT1C < 4.83 (72)	1.33	0.77-2.30	0.305	PKM2 ≥ 11.25 & CPT1C ≥ 4.83 (114)	1.33	0.77-2.30	0.305	0.062563
CSGALNACT2	PKM2 < 11.25 & CSGALNACT2 < 8.57 (103)	PKM2 < 11.25 & CSGALNACT2 ≥ 8.57 (82)	0.98	0.56-1.74	0.952	PKM2 ≥ 11.25 & CSGALNACT2 < 8.57 (82)	0.98	0.56-1.74	0.952	PKM2 ≥ 11.25 & CSGALNACT2 ≥ 8.57 (104)	0.98	0.56-1.74	0.952	0.678197
CTPS2	PKM2 < 11.25 & CTPS2 < 8.71 (106)	PKM2 < 11.25 & CTPS2 ≥ 8.71 (79)	0.75	0.43-1.31	0.306	PKM2 ≥ 11.25 & CTPS2 < 8.71 (79)	0.75	0.43-1.31	0.306	PKM2 ≥ 11.25 & CTPS2 ≥ 8.71 (107)	0.75	0.43-1.31	0.306	0.688307
CTSA	PKM2 < 11.25 & CTSA < 13.06 (105)	PKM2 < 11.25 & CTSA ≥ 13.06 (80)	1	0.57-1.75	0.992	PKM2 ≥ 11.25 & CTSA < 13.06 (80)	1	0.57-1.75	0.992	PKM2 ≥ 11.25 & CTSA ≥ 13.06 (106)	1	0.57-1.75	0.992	0.24929
CUBN	PKM2 < 11.25 & CUBN < 3.51 (126)	PKM2 < 11.25 & CUBN ≥ 3.51 (59)	0.87	0.49-1.54	0.623	PKM2 ≥ 11.25 & CUBN < 3.51 (59)	0.87	0.49-1.54	0.623	PKM2 ≥ 11.25 & CUBN ≥ 3.51 (127)	0.87	0.49-1.54	0.623	0.0827404
CYB5D1	PKM2 < 11.25 & CYB5D1 < 8.07 (78)	PKM2 < 11.25 & CYB5D1 ≥ 8.07 (107)	1.16	0.67-2.00	0.597	PKM2 ≥ 11.25 & CYB5D1 < 8.07 (107)	1.16	0.67-2.00	0.597	PKM2 ≥ 11.25 & CYB5D1 ≥ 8.07 (79)	1.16	0.67-2.00	0.597	0.271964
CYB5R1	PKM2 < 11.25 & CYB5R1 < 11.00 (90)	PKM2 < 11.25 & CYB5R1 ≥ 11.00 (95)	1.03	0.59-1.78	0.922	PKM2 ≥ 11.25 & CYB5R1 < 11.00 (94)	1.03	0.59-1.78	0.922	PKM2 ≥ 11.25 & CYB5R1 ≥ 11.00 (92)	1.03	0.59-1.78	0.922	0.386007
CYB5R3	PKM2 < 11.25 & CYB5R3 < 12.80 (101)	PKM2 < 11.25 & CYB5R3 ≥ 12.80 (84)	1.02	0.59-1.78	0.942	PKM2 ≥ 11.25 & CYB5R3 < 12.80 (84)	1.02	0.59-1.78	0.942	PKM2 ≥ 11.25 & CYB5R3 ≥ 12.80 (102)	1.02	0.59-1.78	0.942	0.877113
CYBRD1	PKM2 < 11.25 & CYBRD1 < 8.80 (99)	PKM2 < 11.25 & CYBRD1 ≥ 8.80 (86)	1.59	0.90-2.78	0.109	PKM2 ≥ 11.25 & CYBRD1 < 8.80 (86)	1.59	0.90-2.78	0.109	PKM2 ≥ 11.25 & CYBRD1 ≥ 8.80 (100)	1.59	0.90-2.78	0.109	0.639447
CYC1	PKM2 < 11.25 & CYC1 < 12.27 (92)	PKM2 < 11.25 & CYC1 ≥ 12.27 (93)	0.97	0.56-1.70	0.926	PKM2 ≥ 11.25 & CYC1 < 12.27 (93)	0.97	0.56-1.70	0.926	PKM2 ≥ 11.25 & CYC1 ≥ 12.27 (93)	0.97	0.56-1.70	0.926	0.387327
CYP1B1	PKM2 < 11.25 & CYP1B1 < 8.23 (107)	PKM2 < 11.25 & CYP1B1 ≥ 8.23 (78)	1.49	0.86-2.60	0.158	PKM2 ≥ 11.25 & CYP1B1 < 8.23 (78)	1.49	0.86-2.60	0.158	PKM2 ≥ 11.25 & CYP1B1 ≥ 8.23 (108)	1.49	0.86-2.60	0.158	0.929778
CYP26A1	PKM2 < 11.25 & CYP26A1 < 3.14 (77)	PKM2 < 11.25 & CYP26A1 ≥ 3.14 (108)	1.08	0.62-1.86	0.796	PKM2 ≥ 11.25 & CYP26A1 < 3.14 (108)	1.08	0.62-1.86	0.796	PKM2 ≥ 11.25 & CYP26A1 ≥ 3.14 (78)	1.08	0.62-1.86	0.796	0.115379
CYP46A1	PKM2 < 11.25 & CYP46A1 < 3.39 (90)	PKM2 < 11.25 & CYP46A1 ≥ 3.39 (95)	0.9	0.52-1.57	0.714	PKM2 ≥ 11.25 & CYP46A1 < 3.39 (95)	0.9	0.52-1.57	0.714	PKM2 ≥ 11.25 & CYP46A1 ≥ 3.39 (91)	0.9	0.52-1.57	0.714	0.802187
CYP7B1	PKM2 < 11.25 & CYP7B1 < 7.48 (73)	PKM2 < 11.25 & CYP7B1 ≥ 7.48 (112)	1.3	0.73-2.29	0.371	PKM2 ≥ 11.25 & CYP7B1 < 7.48 (112)	1.3	0.73-2.29	0.371	PKM2 ≥ 11.25 & CYP7B1 ≥ 7.48 (74)	1.3	0.73-2.29	0.371	0.300531
DAD1	PKM2 < 11.25 & DAD1 < 11.64 (98)	PKM2 < 11.25 & DAD1 ≥ 11.64 (87)	0.88	0.51-1.52	0.649	PKM2 ≥ 11.25 & DAD1 < 11.64 (87)	0.88	0.51-1.52	0.649	PKM2 ≥ 11.25 & DAD1 ≥ 11.64 (99)	0.88	0.51-1.52	0.649	0.148638
DBI	PKM2 < 11.25 & DBI < 12.32 (78)	PKM2 < 11.25 & DBI ≥ 12.32 (107)	1.23	0.70-2.16	0.469	PKM2 ≥ 11.25 & DBI < 12.32 (107)	1.23	0.70-2.16	0.469	PKM2 ≥ 11.25 & DBI ≥ 12.32 (79)	1.23	0.70-2.16	0.469	0.599417
DCTD	PKM2 < 11.25 & DCTD < 10.36 (95)	PKM2 < 11.25 & DCTD ≥ 10.36 (90)	1.01	0.58-1.74	0.984	PKM2 ≥ 11.25 & DCTD < 10.36 (90)	1.01	0.58-1.74	0.984	PKM2 ≥ 11.25 & DCTD ≥ 10.36 (96)	1.01	0.58-1.74	0.984	0.0213181
DGKA	PKM2 < 11.25 & DGKA < 6.69 (128)	PKM2 < 11.25 & DGKA ≥ 6.69 (57)	1.43	0.81-2.50	0.216	PKM2 ≥ 11.25 & DGKA < 6.69 (57)	1.43	0.81-2.50	0.216	PKM2 ≥ 11.25 & DGKA ≥ 6.69 (129)	1.43	0.81-2.50	0.216	0.7595
DGKB	PKM2 < 11.25 & DGKB < 1.42 (94)	PKM2 < 11.25 & DGKB ≥ 1.42 (91)	0.93	0.53-1.63	0.806	PKM2 ≥ 11.25 & DGKB < 1.42 (91)	0.93	0.53-1.63	0.806	PKM2 ≥ 11.25 & DGKB ≥ 1.42 (95)	0.93	0.53-1.63	0.806	0.59603
DGKD	PKM2 < 11.25 & DGKD < 8.79 (101)	PKM2 < 11.25 & DGKD ≥ 8.79 (84)	1.07	0.62-1.85	0.795	PKM2 ≥ 11.25 & DGKD < 8.79 (84)	1.07	0.62-1.85	0.795	PKM2 ≥ 11.25 & DGKD ≥ 8.79 (102)	1.07	0.62-1.85	0.795	0.822819
DGKQ	PKM2 < 11.25 & DGKQ < 8.77 (103)	PKM2 < 11.25 & DGKQ ≥ 8.77 (82)	1	0.58-1.74	0.989	PKM2 ≥ 11.25 & DGKQ < 8.77 (82)	1	0.58-1.74	0.989	PKM2 ≥ 11.25 & DGKQ ≥ 8.77 (104)	1	0.58-1.74	0.989	0.87375
DHFR	PKM2 < 11.25 & DHFR < 8.77 (83)	PKM2 < 11.25 & DHFR ≥ 8.77 (102)	1.31	0.75-2.27	0.346	PKM2 ≥ 11.25 & DHFR < 8.77 (102)	1.31	0.75-2.27	0.346	PKM2 ≥ 11.25 & DHFR ≥ 8.77 (84)	1.31	0.75-2.27	0.346	0.0806647
DLD	PKM2 < 11.25 & DLD < 11.07 (87)	PKM2 < 11.25 & DLD ≥ 11.07 (98)	0.94	0.54-1.63	0.814	PKM2 ≥ 11.25 & DLD < 11.07 (98)	0.94	0.54-1.63	0.814	PKM2 ≥ 11.25 & DLD ≥ 11.07 (88)	0.94	0.54-1.63	0.814	0.83565
DOT1L	PKM2 < 11.25 & DOT1L < 9.61 (113)	PKM2 < 11.25 & DOT1L ≥ 9.61 (72)	1.39	0.81-2.41	0.234	PKM2 ≥ 11.25 & DOT1L < 9.61 (72)	1.39	0.81-2.41	0.234	PKM2 ≥ 11.25 & DOT1L ≥ 9.61 (114)	1.39	0.81-2.41	0.234	0.728573
DPAGT1	PKM2 < 11.25 & DPAGT1 < 10.24 (100)	PKM2 < 11.25 & DPAGT1 ≥ 10.24 (85)	1.15	0.67-1.98	0.619	PKM2 ≥ 11.25 & DPAGT1 < 10.24 (85)	1.15	0.67-1.98	0.619	PKM2 ≥ 11.25 & DPAGT1 ≥ 10.24 (101)	1.15	0.67-1.98	0.619	0.133137
DPEP1	PKM2 < 11.25 & DPEP1 < 2.79 (126)	PKM2 < 11.25 & DPEP1 ≥ 2.79 (59)	0.74	0.40-1.36	0.332	PKM2 ≥ 11.25 & DPEP1 < 2.79 (59)	0.74	0.40-1.36	0.332	PKM2 ≥ 11.25 & DPEP1 ≥ 2.79 (127)	0.74	0.40-1.36	0.332	0.782228
DPYSL3	PKM2 < 11.25 & DPYSL3 < 8.04 (119)	PKM2 < 11.25 & DPYSL3 ≥ 8.04 (66)	0.5	0.27-0.92	0.027	PKM2 ≥ 11.25 & DPYSL3 < 8.04 (66)	0.5	0.27-0.92	0.027	PKM2 ≥ 11.25 & DPYSL3 ≥ 8.04 (120)	0.5	0.27-0.92	0.027	0.0340784
EARS2	PKM2 < 11.25 & EARS2 < 9.60 (81)	PKM2 < 11.25 & EARS2 ≥ 9.60 (104)	0.87	0.50-1.52	0.627	PKM2 ≥ 11.25 & EARS2 < 9.60 (104)	0.87	0.50-1.52	0.627	PKM2 ≥ 11.25 & EARS2 ≥ 9.60 (82)	0.87	0.50-1.52	0.627	0.829762
EGFL8	PKM2 < 11.25 & EGFL8 < 6.87 (108)	PKM2 < 11.25 & EGFL8 ≥ 6.87 (77)	0.82	0.47-1.42	0.471	PKM2 ≥ 11.25 & EGFL8 < 6.87 (77)	0.82	0.47-1.42	0.471	PKM2 ≥ 11.25 & EGFL8 ≥ 6.87 (109)	0.82	0.47-1.42	0.471	0.204471
EHMT1	PKM2 < 11.25 & EHMT1 < 9.84 (84)	PKM2 < 11.25 & EHMT1 ≥ 9.84 (101)	1.06	0.60-1.86	0.843	PKM2 ≥ 11.25 & EHMT1 < 9.84 (101)	1.06	0.60-1.86	0.843	PKM2 ≥ 11.25 & EHMT1 ≥ 9.84 (85)	1.06	0.60-1.86	0.843	0.0179392
ELOVL4	PKM2 < 11.25 & ELOVL4 < 2.37 (125)	PKM2 < 11.25 & ELOVL4 ≥ 2.37 (60)	1.02	0.57-1.83	0.939	PKM2 ≥ 11.25 & ELOVL4 < 2.37 (60)	1.02	0.57-1.83	0.939	PKM2 ≥ 11.25 & ELOVL4 ≥ 2.37 (126)	1.02	0.57-1.83	0.939	0.0793345
ELOVL5	PKM2 < 11.25 & ELOVL5 < 11.47 (79)	PKM2 < 11.25 & ELOVL5 ≥ 11.47 (106)	1.1	0.63-1.92	0.749	PKM2 ≥ 11.25 & ELOVL5 < 11.47 (106)	1.1	0.63-1.92	0.749	PKM2 ≥ 11.25 & ELOVL5 ≥ 11.47 (80)	1.1	0.63-1.92	0.749	0.547349
ENGASE	PKM2 < 11.25 & ENGASE < 9.05 (97)	PKM2 < 11.25 & ENGASE ≥ 9.05 (88)	0.62	0.36-1.09	0.099	PKM2 ≥ 11.25 & ENGASE < 9.05 (88)	0.62	0.36-1.09	0.099	PKM2 ≥ 11.25 & ENGASE ≥ 9.05 (98)	0.62	0.36-1.09	0.099	0.767072
ENTPD1	PKM2 < 11.25 & ENTPD1 < 9.17 (134)	PKM2 < 11.25 & ENTPD1 ≥ 9.17 (51)	0.76	0.42-1.39	0.379	PKM2 ≥ 11.25 & ENTPD1 < 9.17 (51)	0.76	0.42-1.39	0.379	PKM2 ≥ 11.25 & ENTPD1 ≥ 9.17 (135)	0.76	0.42-1.39	0.379	0.131618
ENTPD6	PKM2 < 11.25 & ENTPD6 < 11.04 (111)	PKM2 < 11.25 & ENTPD6 ≥ 11.04 (74)	0.91	0.52-1.58	0.729	PKM2 ≥ 11.25 & ENTPD6 < 11.04 (74)	0.91	0.52-1.58	0.729	PKM2 ≥ 11.25 & ENTPD6 ≥ 11.04 (112)	0.91	0.52-1.58	0.729	0.346104
ESCO1	PKM2 < 11.25 & ESCO1 < 8.53 (107)	PKM2 < 11.25 & ESCO1 ≥ 8.53 (78)	0.73	0.41-1.28	0.265	PKM2 ≥ 11.25 & ESCO1 < 8.53 (78)	0.73	0.41-1.28	0.265	PKM2 ≥ 11.25 & ESCO1 ≥ 8.53 (108)	0.73	0.41-1.28	0.265	0.508653
ETNK1	PKM2 < 11.25 & ETNK1 < 10.18 (99)	PKM2 < 11.25 & ETNK1 ≥ 10.18 (86)	0.99	0.57-1.74	0.983	PKM2 ≥ 11.25 & ETNK1 < 10.18 (86)	0.99	0.57-1.74	0.983	PKM2 ≥ 11.25 & ETNK1 ≥ 10.18 (100)	0.99	0.57-1.74	0.983	0.319547
EXT1	PKM2 < 11.25 & EXT1 < 11.25 (106)	PKM2 < 11.25 & EXT1 ≥ 11.25 (79)	0.94	0.53-1.66	0.825	PKM2 ≥ 11.25 & EXT1 < 11.25 (79)	0.94	0.53-1.66	0.825	PKM2 ≥ 11.25 & EXT1 ≥ 11.25 (107)	0.94	0.53-1.66	0.825	0.235702
EXTL2	PKM2 < 11.25 & EXTL2 < 7.86 (93)	PKM2 < 11.25 & EXTL2 ≥ 7.86 (92)	0.61	0.35-1.06	0.079	PKM2 ≥ 11.25 & EXTL2 < 7.86 (92)	0.61	0.35-1.06	0.079	PKM2 ≥ 11.25 & EXTL2 ≥ 7.86 (94)	0.61	0.35-1.06	0.079	0.00426827
FADS2	PKM2 < 11.25 & FADS2 < 11.97 (93)	PKM2 < 11.25 & FADS2 ≥ 11.97 (92)	0.67	0.37-1.19	0.168	PKM2 ≥ 11.25 & FADS2 < 11.97 (92)	0.67	0.37-1.19	0.168	PKM2 ≥ 11.25 & FADS2 ≥ 11.97 (94)	0.67	0.37-1.19	0.168	0.463992
FECH	PKM2 < 11.25 & FECH < 9.67 (72)	PKM2 < 11.25 & FECH ≥ 9.67 (113)	0.81	0.47-1.40	0.446	PKM2 ≥ 11.25 & FECH < 9.67 (113)	0.81	0.47-1.40	0.446	PKM2 ≥ 11.25 & FECH ≥ 9.67 (73)	0.81	0.47-1.40	0.446	0.793337
FMO1	PKM2 < 11.25 & FMO1 < 4.21 (114)	PKM2 < 11.25 & FMO1 ≥ 4.21 (71)	1.02	0.58-1.80	0.954	PKM2 ≥ 11.25 & FMO1 < 4.21 (71)	1.02	0.58-1.80	0.954	PKM2 ≥ 11.25 & FMO1 ≥ 4.21 (115)	1.02	0.58-1.80	0.954	0.35798
FPGS	PKM2 < 11.25 & FPGS < 10.48 (87)	PKM2 < 11.25 & FPGS ≥ 10.48 (98)	1.13	0.65-1.96	0.671	PKM2 ≥ 11.25 & FPGS < 10.48 (98)	1.13	0.65-1.96	0.671	PKM2 ≥ 11.25 & FPGS ≥ 10.48 (88)	1.13	0.65-1.96	0.671	0.447334
FTH1	PKM2 < 11.25 & FTH1 < 15.65 (108)	PKM2 < 11.25 & FTH1 ≥ 15.65 (77)	1.05	0.61-1.82	0.856	PKM2 ≥ 11.25 & FTH1 < 15.65 (77)	1.05	0.61-1.82	0.856	PKM2 ≥ 11.25 & FTH1 ≥ 15.65 (109)	1.05	0.61-1.82	0.856	0.0502554
FUK	PKM2 < 11.25 & FUK < 9.10 (88)	PKM2 < 11.25 & FUK ≥ 9.10 (97)	1.31	0.76-2.28	0.332	PKM2 ≥ 11.25 & FUK < 9.10 (97)	1.31	0.76-2.28	0.332	PKM2 ≥ 11.25 & FUK ≥ 9.10 (89)	1.31	0.76-2.28	0.332	0.698606
FUT1	PKM2 < 11.25 & FUT1 < 5.99 (121)	PKM2 < 11.25 & FUT1 ≥ 5.99 (64)	1.25	0.72-2.17	0.427	PKM2 ≥ 11.25 & FUT1 < 5.99 (64)	1.25	0.72-2.17	0.427	PKM2 ≥ 11.25 & FUT1 ≥ 5.99 (122)	1.25	0.72-2.17	0.427	0.136581
GALC	PKM2 < 11.25 & GALC < 8.05 (103)	PKM2 < 11.25 & GALC ≥ 8.05 (82)	1.35	0.76-2.39	0.309	PKM2 ≥ 11.25 & GALC < 8.05 (82)	1.35	0.76-2.39	0.309	PKM2 ≥ 11.25 & GALC ≥ 8.05 (104)	1.35	0.76-2.39	0.309	0.962729
GALE	PKM2 < 11.25 & GALE < 10.91 (88)	PKM2 < 11.25 & GALE ≥ 10.91 (97)	1.17	0.67-2.02	0.583	PKM2 ≥ 11.25 & GALE < 10.91 (97)	1.17	0.67-2.02	0.583	PKM2 ≥ 11.25 & GALE ≥ 10.91 (89)	1.17	0.67-2.02	0.583	0.42764
GALNT1	PKM2 < 11.25 & GALNT1 < 10.97 (96)	PKM2 < 11.25 & GALNT1 ≥ 10.97 (89)	1.16	0.67-2.00	0.608	PKM2 ≥ 11.25 & GALNT1 < 10.97 (89)	1.16	0.67-2.00	0.608	PKM2 ≥ 11.25 & GALNT1 ≥ 10.97 (97)	1.16	0.67-2.00	0.608	0.614473
GALNT11	PKM2 < 11.25 & GALNT11 < 9.61 (88)	PKM2 < 11.25 & GALNT11 ≥ 9.61 (97)	1.17	0.67-2.04	0.579	PKM2 ≥ 11.25 & GALNT11 < 9.61 (97)	1.17	0.67-2.04	0.579	PKM2 ≥ 11.25 & GALNT11 ≥ 9.61 (89)	1.17	0.67-2.04	0.579	0.172064
GALNT13	PKM2 < 11.25 & GALNT13 < 1.45 (99)	PKM2 < 11.25 & GALNT13 ≥ 1.45 (86)	0.51	0.28-0.91	0.022	PKM2 ≥ 11.25 & GALNT13 < 1.45 (86)	0.51	0.28-0.91	0.022	PKM2 ≥ 11.25 & GALNT13 ≥ 1.45 (100)	0.51	0.28-0.91	0.022	0.740724
GART	PKM2 < 11.25 & GART < 10.02 (106)	PKM2 < 11.25 & GART ≥ 10.02 (79)	1.1	0.64-1.92	0.724	PKM2 ≥ 11.25 & GART < 10.02 (79)	1.1	0.64-1.92	0.724	PKM2 ≥ 11.25 & GART ≥ 10.02 (107)	1.1	0.64-1.92	0.724	0.416728
GBE1	PKM2 < 11.25 & GBE1 < 10.47 (76)	PKM2 < 11.25 & GBE1 ≥ 10.47 (109)	1.46	0.82-2.59	0.196	PKM2 ≥ 11.25 & GBE1 < 10.47 (109)	1.46	0.82-2.59	0.196	PKM2 ≥ 11.25 & GBE1 ≥ 10.47 (77)	1.46	0.82-2.59	0.196	0.927587
GCLM	PKM2 < 11.25 & GCLM < 9.64 (87)	PKM2 < 11.25 & GCLM ≥ 9.64 (98)	1.14	0.66-1.97	0.65	PKM2 ≥ 11.25 & GCLM < 9.64 (98)	1.14	0.66-1.97	0.65	PKM2 ≥ 11.25 & GCLM ≥ 9.64 (88)	1.14	0.66-1.97	0.65	0.330519
GCNT2	PKM2 < 11.25 & GCNT2 < 8.60 (87)	PKM2 < 11.25 & GCNT2 ≥ 8.60 (98)	1.38	0.80-2.38	0.25	PKM2 ≥ 11.25 & GCNT2 < 8.60 (98)	1.38	0.80-2.38	0.25	PKM2 ≥ 11.25 & GCNT2 ≥ 8.60 (88)	1.38	0.80-2.38	0.25	0.701291
GCNT4	PKM2 < 11.25 & GCNT4 < 5.09 (93)	PKM2 < 11.25 & GCNT4 ≥ 5.09 (92)	0.97	0.56-1.68	0.92	PKM2 ≥ 11.25 & GCNT4 < 5.09 (92)	0.97	0.56-1.68	0.92	PKM2 ≥ 11.25 & GCNT4 ≥ 5.09 (94)	0.97	0.56-1.68	0.92	0.477215
GFPT1	PKM2 < 11.25 & GFPT1 < 10.93 (109)	PKM2 < 11.25 & GFPT1 ≥ 10.93 (76)	1.49	0.87-2.58	0.15	PKM2 ≥ 11.25 & GFPT1 < 10.93 (76)	1.49	0.87-2.58	0.15	PKM2 ≥ 11.25 & GFPT1 ≥ 10.93 (110)	1.49	0.87-2.58	0.15	0.396717
GGPS1	PKM2 < 11.25 & GGPS1 < 9.33 (107)	PKM2 < 11.25 & GGPS1 ≥ 9.33 (78)	0.99	0.57-1.72	0.97	PKM2 ≥ 11.25 & GGPS1 < 9.33 (78)	0.99	0.57-1.72	0.97	PKM2 ≥ 11.25 & GGPS1 ≥ 9.33 (108)	0.99	0.57-1.72	0.97	0.533182
GGT1	PKM2 < 11.25 & GGT1 < 10.04 (101)	PKM2 < 11.25 & GGT1 ≥ 10.04 (84)	0.61	0.34-1.10	0.098	PKM2 ≥ 11.25 & GGT1 < 10.04 (84)	0.61	0.34-1.10	0.098	PKM2 ≥ 11.25 & GGT1 ≥ 10.04 (102)	0.61	0.34-1.10	0.098	0.587915
GLB1	PKM2 < 11.25 & GLB1 < 10.99 (93)	PKM2 < 11.25 & GLB1 ≥ 10.99 (92)	0.95	0.55-1.64	0.859	PKM2 ≥ 11.25 & GLB1 < 10.99 (92)	0.95	0.55-1.64	0.859	PKM2 ≥ 11.25 & GLB1 ≥ 10.99 (94)	0.95	0.55-1.64	0.859	0.837298
GLCE	PKM2 < 11.25 & GLCE < 9.60 (100)	PKM2 < 11.25 & GLCE ≥ 9.60 (85)	1.38	0.80-2.38	0.253	PKM2 ≥ 11.25 & GLCE < 9.60 (85)	1.38	0.80-2.38	0.253	PKM2 ≥ 11.25 & GLCE ≥ 9.60 (101)	1.38	0.80-2.38	0.253	0.689806
GMPPA	PKM2 < 11.25 & GMPPA < 10.57 (97)	PKM2 < 11.25 & GMPPA ≥ 10.57 (88)	0.78	0.44-1.36	0.376	PKM2 ≥ 11.25 & GMPPA < 10.57 (88)	0.78	0.44-1.36	0.376	PKM2 ≥ 11.25 & GMPPA ≥ 10.57 (98)	0.78	0.44-1.36	0.376	0.662917
GMPPB	PKM2 < 11.25 & GMPPB < 8.75 (103)	PKM2 < 11.25 & GMPPB ≥ 8.75 (82)	0.78	0.45-1.36	0.386	PKM2 ≥ 11.25 & GMPPB < 8.75 (82)	0.78	0.45-1.36	0.386	PKM2 ≥ 11.25 & GMPPB ≥ 8.75 (104)	0.78	0.45-1.36	0.386	0.0652288
GMPR	PKM2 < 11.25 & GMPR < 6.53 (92)	PKM2 < 11.25 & GMPR ≥ 6.53 (93)	1.1	0.64-1.89	0.737	PKM2 ≥ 11.25 & GMPR < 6.53 (93)	1.1	0.64-1.89	0.737	PKM2 ≥ 11.25 & GMPR ≥ 6.53 (93)	1.1	0.64-1.89	0.737	0.896664
GMPR2	PKM2 < 11.25 & GMPR2 < 10.31 (71)	PKM2 < 11.25 & GMPR2 ≥ 10.31 (114)	0.99	0.54-1.79	0.966	PKM2 ≥ 11.25 & GMPR2 < 10.31 (114)	0.99	0.54-1.79	0.966	PKM2 ≥ 11.25 & GMPR2 ≥ 10.31 (72)	0.99	0.54-1.79	0.966	0.0925907
GPAA1	PKM2 < 11.25 & GPAA1 < 12.33 (99)	PKM2 < 11.25 & GPAA1 ≥ 12.33 (86)	0.76	0.44-1.32	0.333	PKM2 ≥ 11.25 & GPAA1 < 12.33 (85)	0.76	0.44-1.32	0.333	PKM2 ≥ 11.25 & GPAA1 ≥ 12.33 (101)	0.76	0.44-1.32	0.333	0.402629
GPX1	PKM2 < 11.25 & GPX1 < 12.95 (95)	PKM2 < 11.25 & GPX1 ≥ 12.95 (90)	1.07	0.62-1.86	0.803	PKM2 ≥ 11.25 & GPX1 < 12.95 (90)	1.07	0.62-1.86	0.803	PKM2 ≥ 11.25 & GPX1 ≥ 12.95 (96)	1.07	0.62-1.86	0.803	0.80271
GPX7	PKM2 < 11.25 & GPX7 < 6.99 (117)	PKM2 < 11.25 & GPX7 ≥ 6.99 (68)	0.82	0.46-1.44	0.482	PKM2 ≥ 11.25 & GPX7 < 6.99 (68)	0.82	0.46-1.44	0.482	PKM2 ≥ 11.25 & GPX7 ≥ 6.99 (118)	0.82	0.46-1.44	0.482	0.0332005
GSS	PKM2 < 11.25 & GSS < 10.59 (90)	PKM2 < 11.25 & GSS ≥ 10.59 (95)	1.34	0.77-2.32	0.301	PKM2 ≥ 11.25 & GSS < 10.59 (95)	1.34	0.77-2.32	0.301	PKM2 ≥ 11.25 & GSS ≥ 10.59 (91)	1.34	0.77-2.32	0.301	0.860477
GSTM1	PKM2 < 11.25 & GSTM1 < 3.97 (97)	PKM2 < 11.25 & GSTM1 ≥ 3.97 (88)	1.45	0.83-2.53	0.195	PKM2 ≥ 11.25 & GSTM1 < 3.97 (88)	1.45	0.83-2.53	0.195	PKM2 ≥ 11.25 & GSTM1 ≥ 3.97 (98)	1.45	0.83-2.53	0.195	0.0997267
GUCY1A3	PKM2 < 11.25 & GUCY1A3 < 7.65 (119)	PKM2 < 11.25 & GUCY1A3 ≥ 7.65 (66)	1	0.55-1.83	0.994	PKM2 ≥ 11.25 & GUCY1A3 < 7.65 (66)	1	0.55-1.83	0.994	PKM2 ≥ 11.25 & GUCY1A3 ≥ 7.65 (120)	1	0.55-1.83	0.994	0.566204
GUCY2D	PKM2 < 11.25 & GUCY2D < 1.46 (110)	PKM2 < 11.25 & GUCY2D ≥ 1.46 (75)	0.88	0.50-1.57	0.675	PKM2 ≥ 11.25 & GUCY2D < 1.46 (75)	0.88	0.50-1.57	0.675	PKM2 ≥ 11.25 & GUCY2D ≥ 1.46 (111)	0.88	0.50-1.57	0.675	0.0863525
GUK1	PKM2 < 11.25 & GUK1 < 12.25 (94)	PKM2 < 11.25 & GUK1 ≥ 12.25 (91)	0.59	0.34-1.04	0.069	PKM2 ≥ 11.25 & GUK1 < 12.25 (91)	0.59	0.34-1.04	0.069	PKM2 ≥ 11.25 & GUK1 ≥ 12.25 (95)	0.59	0.34-1.04	0.069	0.356582
HAS1	PKM2 < 11.25 & HAS1 < 1.21 (119)	PKM2 < 11.25 & HAS1 ≥ 1.21 (66)	1.48	0.85-2.59	0.168	PKM2 ≥ 11.25 & HAS1 < 1.21 (66)	1.48	0.85-2.59	0.168	PKM2 ≥ 11.25 & HAS1 ≥ 1.21 (120)	1.48	0.85-2.59	0.168	0.973219
HCST	PKM2 < 11.25 & HCST < 6.84 (110)	PKM2 < 11.25 & HCST ≥ 6.84 (75)	1.65	0.95-2.84	0.073	PKM2 ≥ 11.25 & HCST < 6.84 (75)	1.65	0.95-2.84	0.073	PKM2 ≥ 11.25 & HCST ≥ 6.84 (111)	1.65	0.95-2.84	0.073	0.41091
HIRIP3	PKM2 < 11.25 & HIRIP3 < 9.06 (75)	PKM2 < 11.25 & HIRIP3 ≥ 9.06 (110)	0.91	0.52-1.61	0.756	PKM2 ≥ 11.25 & HIRIP3 < 9.06 (110)	0.91	0.52-1.61	0.756	PKM2 ≥ 11.25 & HIRIP3 ≥ 9.06 (76)	0.91	0.52-1.61	0.756	0.794169
HMBS	PKM2 < 11.25 & HMBS < 9.43 (87)	PKM2 < 11.25 & HMBS ≥ 9.43 (98)	1.07	0.62-1.85	0.808	PKM2 ≥ 11.25 & HMBS < 9.43 (98)	1.07	0.62-1.85	0.808	PKM2 ≥ 11.25 & HMBS ≥ 9.43 (88)	1.07	0.62-1.85	0.808	0.718759
HMGCLL1	PKM2 < 11.25 & HMGCLL1 < 0.89 (89)	PKM2 < 11.25 & HMGCLL1 ≥ 0.89 (96)	1.21	0.70-2.08	0.498	PKM2 ≥ 11.25 & HMGCLL1 < 0.89 (96)	1.21	0.70-2.08	0.498	PKM2 ≥ 11.25 & HMGCLL1 ≥ 0.89 (90)	1.21	0.70-2.08	0.498	0.134991
HMOX1	PKM2 < 11.25 & HMOX1 < 10.23 (111)	PKM2 < 11.25 & HMOX1 ≥ 10.23 (74)	1.17	0.66-2.07	0.586	PKM2 ≥ 11.25 & HMOX1 < 10.23 (74)	1.17	0.66-2.07	0.586	PKM2 ≥ 11.25 & HMOX1 ≥ 10.23 (112)	1.17	0.66-2.07	0.586	0.344408
HPRT1	PKM2 < 11.25 & HPRT1 < 9.44 (89)	PKM2 < 11.25 & HPRT1 ≥ 9.44 (96)	1.15	0.67-1.99	0.612	PKM2 ≥ 11.25 & HPRT1 < 9.44 (96)	1.15	0.67-1.99	0.612	PKM2 ≥ 11.25 & HPRT1 ≥ 9.44 (90)	1.15	0.67-1.99	0.612	0.723657
HS2ST1	PKM2 < 11.25 & HS2ST1 < 9.81 (101)	PKM2 < 11.25 & HS2ST1 ≥ 9.81 (84)	0.82	0.47-1.42	0.473	PKM2 ≥ 11.25 & HS2ST1 < 9.81 (84)	0.82	0.47-1.42	0.473	PKM2 ≥ 11.25 & HS2ST1 ≥ 9.81 (102)	0.82	0.47-1.42	0.473	0.766331
HS3ST2	PKM2 < 11.25 & HS3ST2 < 4.92 (94)	PKM2 < 11.25 & HS3ST2 ≥ 4.92 (91)	1.46	0.83-2.57	0.186	PKM2 ≥ 11.25 & HS3ST2 < 4.92 (91)	1.46	0.83-2.57	0.186	PKM2 ≥ 11.25 & HS3ST2 ≥ 4.92 (95)	1.46	0.83-2.57	0.186	0.00344544
HS3ST3A1	PKM2 < 11.25 & HS3ST3A1 < 4.60 (88)	PKM2 < 11.25 & HS3ST3A1 ≥ 4.60 (97)	0.92	0.53-1.58	0.752	PKM2 ≥ 11.25 & HS3ST3A1 < 4.60 (97)	0.92	0.53-1.58	0.752	PKM2 ≥ 11.25 & HS3ST3A1 ≥ 4.60 (89)	0.92	0.53-1.58	0.752	0.508551
HS6ST2	PKM2 < 11.25 & HS6ST2 < 1.47 (132)	PKM2 < 11.25 & HS6ST2 ≥ 1.47 (53)	0.9	0.48-1.70	0.75	PKM2 ≥ 11.25 & HS6ST2 < 1.47 (53)	0.9	0.48-1.70	0.75	PKM2 ≥ 11.25 & HS6ST2 ≥ 1.47 (133)	0.9	0.48-1.70	0.75	0.959154
HSD11B2	PKM2 < 11.25 & HSD11B2 < 7.44 (94)	PKM2 < 11.25 & HSD11B2 ≥ 7.44 (91)	0.53	0.30-0.94	0.03	PKM2 ≥ 11.25 & HSD11B2 < 7.44 (91)	0.53	0.30-0.94	0.03	PKM2 ≥ 11.25 & HSD11B2 ≥ 7.44 (95)	0.53	0.30-0.94	0.03	0.7361
HSD3B1	PKM2 < 11.25 & HSD3B1 < 1.52 (73)	PKM2 < 11.25 & HSD3B1 ≥ 1.52 (112)	1.05	0.61-1.82	0.86	PKM2 ≥ 11.25 & HSD3B1 < 1.52 (112)	1.05	0.61-1.82	0.86	PKM2 ≥ 11.25 & HSD3B1 ≥ 1.52 (74)	1.05	0.61-1.82	0.86	0.96749
HYAL3	PKM2 < 11.25 & HYAL3 < 7.09 (77)	PKM2 < 11.25 & HYAL3 ≥ 7.09 (108)	1.01	0.57-1.78	0.966	PKM2 ≥ 11.25 & HYAL3 < 7.09 (108)	1.01	0.57-1.78	0.966	PKM2 ≥ 11.25 & HYAL3 ≥ 7.09 (78)	1.01	0.57-1.78	0.966	0.219453
IDH3B	PKM2 < 11.25 & IDH3B < 10.87 (95)	PKM2 < 11.25 & IDH3B ≥ 10.87 (90)	0.98	0.57-1.69	0.939	PKM2 ≥ 11.25 & IDH3B < 10.87 (90)	0.98	0.57-1.69	0.939	PKM2 ≥ 11.25 & IDH3B ≥ 10.87 (96)	0.98	0.57-1.69	0.939	0.323874
IDI2	PKM2 < 11.25 & IDI2 < 5.99 (107)	PKM2 < 11.25 & IDI2 ≥ 5.99 (78)	0.87	0.50-1.54	0.641	PKM2 ≥ 11.25 & IDI2 < 5.99 (78)	0.87	0.50-1.54	0.641	PKM2 ≥ 11.25 & IDI2 ≥ 5.99 (108)	0.87	0.50-1.54	0.641	0.676844
IDO1	PKM2 < 11.25 & IDO1 < 5.09 (104)	PKM2 < 11.25 & IDO1 ≥ 5.09 (81)	1.13	0.65-1.96	0.673	PKM2 ≥ 11.25 & IDO1 < 5.09 (81)	1.13	0.65-1.96	0.673	PKM2 ≥ 11.25 & IDO1 ≥ 5.09 (105)	1.13	0.65-1.96	0.673	0.0274019
IDUA	PKM2 < 11.25 & IDUA < 8.38 (94)	PKM2 < 11.25 & IDUA ≥ 8.38 (91)	0.75	0.44-1.30	0.311	PKM2 ≥ 11.25 & IDUA < 8.38 (91)	0.75	0.44-1.30	0.311	PKM2 ≥ 11.25 & IDUA ≥ 8.38 (95)	0.75	0.44-1.30	0.311	0.0683199
IK	PKM2 < 11.25 & IK < 10.97 (99)	PKM2 < 11.25 & IK ≥ 10.97 (86)	0.64	0.37-1.10	0.106	PKM2 ≥ 11.25 & IK < 10.97 (86)	0.64	0.37-1.10	0.106	PKM2 ≥ 11.25 & IK ≥ 10.97 (100)	0.64	0.37-1.10	0.106	0.301301
IMPA2	PKM2 < 11.25 & IMPA2 < 9.78 (92)	PKM2 < 11.25 & IMPA2 ≥ 9.78 (93)	1.02	0.59-1.76	0.939	PKM2 ≥ 11.25 & IMPA2 < 9.78 (93)	1.02	0.59-1.76	0.939	PKM2 ≥ 11.25 & IMPA2 ≥ 9.78 (93)	1.02	0.59-1.76	0.939	0.90384
IMPDH2	PKM2 < 11.25 & IMPDH2 < 11.17 (101)	PKM2 < 11.25 & IMPDH2 ≥ 11.17 (84)	0.63	0.36-1.12	0.114	PKM2 ≥ 11.25 & IMPDH2 < 11.17 (84)	0.63	0.36-1.12	0.114	PKM2 ≥ 11.25 & IMPDH2 ≥ 11.17 (102)	0.63	0.36-1.12	0.114	0.983873
INPP5A	PKM2 < 11.25 & INPP5A < 9.06 (93)	PKM2 < 11.25 & INPP5A ≥ 9.06 (92)	0.96	0.55-1.69	0.897	PKM2 ≥ 11.25 & INPP5A < 9.06 (92)	0.96	0.55-1.69	0.897	PKM2 ≥ 11.25 & INPP5A ≥ 9.06 (94)	0.96	0.55-1.69	0.897	0.0999292
INPP5B	PKM2 < 11.25 & INPP5B < 8.32 (89)	PKM2 < 11.25 & INPP5B ≥ 8.32 (96)	1.2	0.69-2.08	0.525	PKM2 ≥ 11.25 & INPP5B < 8.32 (96)	1.2	0.69-2.08	0.525	PKM2 ≥ 11.25 & INPP5B ≥ 8.32 (90)	1.2	0.69-2.08	0.525	0.700914
IP6K1	PKM2 < 11.25 & IP6K1 < 10.22 (101)	PKM2 < 11.25 & IP6K1 ≥ 10.22 (84)	0.95	0.55-1.66	0.87	PKM2 ≥ 11.25 & IP6K1 < 10.22 (84)	0.95	0.55-1.66	0.87	PKM2 ≥ 11.25 & IP6K1 ≥ 10.22 (102)	0.95	0.55-1.66	0.87	0.501044
IP6K3	PKM2 < 11.25 & IP6K3 < 4.76 (106)	PKM2 < 11.25 & IP6K3 ≥ 4.76 (79)	0.91	0.52-1.58	0.728	PKM2 ≥ 11.25 & IP6K3 < 4.76 (79)	0.91	0.52-1.58	0.728	PKM2 ≥ 11.25 & IP6K3 ≥ 4.76 (107)	0.91	0.52-1.58	0.728	0.447345
IPMK	PKM2 < 11.25 & IPMK < 4.31 (95)	PKM2 < 11.25 & IPMK ≥ 4.31 (90)	1.1	0.64-1.90	0.725	PKM2 ≥ 11.25 & IPMK < 4.31 (90)	1.1	0.64-1.90	0.725	PKM2 ≥ 11.25 & IPMK ≥ 4.31 (96)	1.1	0.64-1.90	0.725	0.855123
IREB2	PKM2 < 11.25 & IREB2 < 9.91 (85)	PKM2 < 11.25 & IREB2 ≥ 9.91 (100)	0.99	0.57-1.72	0.974	PKM2 ≥ 11.25 & IREB2 < 9.91 (100)	0.99	0.57-1.72	0.974	PKM2 ≥ 11.25 & IREB2 ≥ 9.91 (86)	0.99	0.57-1.72	0.974	0.880075
ITPKA	PKM2 < 11.25 & ITPKA < 7.29 (115)	PKM2 < 11.25 & ITPKA ≥ 7.29 (70)	0.7	0.40-1.24	0.225	PKM2 ≥ 11.25 & ITPKA < 7.29 (70)	0.7	0.40-1.24	0.225	PKM2 ≥ 11.25 & ITPKA ≥ 7.29 (116)	0.7	0.40-1.24	0.225	0.64754
ITPKB	PKM2 < 11.25 & ITPKB < 7.86 (110)	PKM2 < 11.25 & ITPKB ≥ 7.86 (75)	2.25	1.29-3.90	0.004	PKM2 ≥ 11.25 & ITPKB < 7.86 (75)	2.25	1.29-3.90	0.004	PKM2 ≥ 11.25 & ITPKB ≥ 7.86 (111)	2.25	1.29-3.90	0.004	0.32253
ITPKC	PKM2 < 11.25 & ITPKC < 9.72 (110)	PKM2 < 11.25 & ITPKC ≥ 9.72 (75)	1.21	0.69-2.14	0.503	PKM2 ≥ 11.25 & ITPKC < 9.72 (75)	1.21	0.69-2.14	0.503	PKM2 ≥ 11.25 & ITPKC ≥ 9.72 (111)	1.21	0.69-2.14	0.503	0.653098
KDSR	PKM2 < 11.25 & KDSR < 10.64 (81)	PKM2 < 11.25 & KDSR ≥ 10.64 (104)	1.12	0.64-1.95	0.687	PKM2 ≥ 11.25 & KDSR < 10.64 (104)	1.12	0.64-1.95	0.687	PKM2 ≥ 11.25 & KDSR ≥ 10.64 (82)	1.12	0.64-1.95	0.687	0.442529
LDHC	PKM2 < 11.25 & LDHC < 1.94 (89)	PKM2 < 11.25 & LDHC ≥ 1.94 (96)	0.9	0.52-1.55	0.698	PKM2 ≥ 11.25 & LDHC < 1.94 (96)	0.9	0.52-1.55	0.698	PKM2 ≥ 11.25 & LDHC ≥ 1.94 (90)	0.9	0.52-1.55	0.698	0.562097
LGSN	PKM2 < 11.25 & LGSN < 3.93 (70)	PKM2 < 11.25 & LGSN ≥ 3.93 (115)	1.11	0.64-1.93	0.711	PKM2 ≥ 11.25 & LGSN < 3.93 (115)	1.11	0.64-1.93	0.711	PKM2 ≥ 11.25 & LGSN ≥ 3.93 (71)	1.11	0.64-1.93	0.711	0.622253
LPL	PKM2 < 11.25 & LPL < 6.20 (103)	PKM2 < 11.25 & LPL ≥ 6.20 (82)	1.21	0.70-2.09	0.494	PKM2 ≥ 11.25 & LPL < 6.20 (82)	1.21	0.70-2.09	0.494	PKM2 ≥ 11.25 & LPL ≥ 6.20 (104)	1.21	0.70-2.09	0.494	0.27593
LRAT	PKM2 < 11.25 & LRAT < 4.34 (82)	PKM2 < 11.25 & LRAT ≥ 4.34 (103)	1.12	0.65-1.93	0.693	PKM2 ≥ 11.25 & LRAT < 4.34 (103)	1.12	0.65-1.93	0.693	PKM2 ≥ 11.25 & LRAT ≥ 4.34 (83)	1.12	0.65-1.93	0.693	0.184215
LTA4H	PKM2 < 11.25 & LTA4H < 10.40 (100)	PKM2 < 11.25 & LTA4H ≥ 10.40 (85)	0.48	0.27-0.86	0.014	PKM2 ≥ 11.25 & LTA4H < 10.40 (85)	0.48	0.27-0.86	0.014	PKM2 ≥ 11.25 & LTA4H ≥ 10.40 (101)	0.48	0.27-0.86	0.014	0.42526
MAN1A2	PKM2 < 11.25 & MAN1A2 < 8.78 (92)	PKM2 < 11.25 & MAN1A2 ≥ 8.78 (93)	1.02	0.59-1.77	0.93	PKM2 ≥ 11.25 & MAN1A2 < 8.78 (93)	1.02	0.59-1.77	0.93	PKM2 ≥ 11.25 & MAN1A2 ≥ 8.78 (93)	1.02	0.59-1.77	0.93	0.132772
MAN1C1	PKM2 < 11.25 & MAN1C1 < 7.98 (84)	PKM2 < 11.25 & MAN1C1 ≥ 7.98 (101)	1.92	1.09-3.38	0.024	PKM2 ≥ 11.25 & MAN1C1 < 7.98 (101)	1.92	1.09-3.38	0.024	PKM2 ≥ 11.25 & MAN1C1 ≥ 7.98 (85)	1.92	1.09-3.38	0.024	0.597558
MAN2A1	PKM2 < 11.25 & MAN2A1 < 9.69 (85)	PKM2 < 11.25 & MAN2A1 ≥ 9.69 (100)	1.02	0.59-1.78	0.931	PKM2 ≥ 11.25 & MAN2A1 < 9.69 (100)	1.02	0.59-1.78	0.931	PKM2 ≥ 11.25 & MAN2A1 ≥ 9.69 (86)	1.02	0.59-1.78	0.931	0.367169
MAN2B1	PKM2 < 11.25 & MAN2B1 < 11.52 (117)	PKM2 < 11.25 & MAN2B1 ≥ 11.52 (68)	0.64	0.36-1.14	0.128	PKM2 ≥ 11.25 & MAN2B1 < 11.52 (68)	0.64	0.36-1.14	0.128	PKM2 ≥ 11.25 & MAN2B1 ≥ 11.52 (118)	0.64	0.36-1.14	0.128	0.277998
MANSC1	PKM2 < 11.25 & MANSC1 < 8.46 (107)	PKM2 < 11.25 & MANSC1 ≥ 8.46 (78)	1.19	0.69-2.07	0.534	PKM2 ≥ 11.25 & MANSC1 < 8.46 (78)	1.19	0.69-2.07	0.534	PKM2 ≥ 11.25 & MANSC1 ≥ 8.46 (108)	1.19	0.69-2.07	0.534	0.812766
MAT2A	PKM2 < 11.25 & MAT2A < 11.55 (105)	PKM2 < 11.25 & MAT2A ≥ 11.55 (80)	1.19	0.69-2.06	0.526	PKM2 ≥ 11.25 & MAT2A < 11.55 (80)	1.19	0.69-2.06	0.526	PKM2 ≥ 11.25 & MAT2A ≥ 11.55 (106)	1.19	0.69-2.06	0.526	0.516916
MCAT	PKM2 < 11.25 & MCAT < 8.85 (84)	PKM2 < 11.25 & MCAT ≥ 8.85 (101)	1.62	0.93-2.84	0.089	PKM2 ≥ 11.25 & MCAT < 8.85 (101)	1.62	0.93-2.84	0.089	PKM2 ≥ 11.25 & MCAT ≥ 8.85 (85)	1.62	0.93-2.84	0.089	0.373647
MCCC1	PKM2 < 11.25 & MCCC1 < 10.10 (83)	PKM2 < 11.25 & MCCC1 ≥ 10.10 (102)	1.04	0.60-1.80	0.896	PKM2 ≥ 11.25 & MCCC1 < 10.10 (102)	1.04	0.60-1.80	0.896	PKM2 ≥ 11.25 & MCCC1 ≥ 10.10 (84)	1.04	0.60-1.80	0.896	0.0940654
MDH1	PKM2 < 11.25 & MDH1 < 12.11 (86)	PKM2 < 11.25 & MDH1 ≥ 12.11 (99)	0.85	0.49-1.49	0.571	PKM2 ≥ 11.25 & MDH1 < 12.11 (99)	0.85	0.49-1.49	0.571	PKM2 ≥ 11.25 & MDH1 ≥ 12.11 (87)	0.85	0.49-1.49	0.571	0.357989
[truncated: 235 more rows]

[truncated: 3 more sheets: Table S11, Table S12, Table S13]
